# Supplementary material for: Evolutionary Dynamics of H5 Highly Pathogenic Avian Influenza Viruses (Clade 2.3.4.4B) Circulating in Bulgaria in 2019–2021
Source: Viruses. 2021 Oct 16;13(10):2086. doi: 10.3390/v13102086 (PMC8541051; doi:10.3390/v13102086)
Supplement: Supplementary file 1 [file viruses-13-02086-s001.zip]

Archive with 2 entries (2 files):
- Supplementary Figures.pdf
- GISAID_Acknowledgment.xlsx
