# Supplementary material for: Evolutionary Dynamics of H5 Highly Pathogenic Avian Influenza Viruses (Clade 2.3.4.4B) Circulating in Bulgaria in 2019–2021
Source: Viruses. 2021 Oct 16;13(10):2086. doi: 10.3390/v13102086 (PMC8541051; doi:10.3390/v13102086)
Supplement: Supplementary file 1 [file viruses-13-02086-s001.zip › GISAID_Acknowledgment.xlsx]

## Sheet: Foglio3
We gratefully acknowledge the authors, originating and submitting laboratories of the sequences from GISAID’s EpiFlu™ Database on which this research is based. The list is detailed below.
All submitters of data may be contacted directly via www.gisaid.org
Segment ID	Segment	Country	Collection date	Isolate-ID	Isolate_name	Originating Lab	Submitting Lab	Authors
EPI1575357	HA	Spain	2017-Mar-02	EPI_ISL_387143	A/goose/Spain/IA17CR02699/2017		Import from public-domain	Sanchez-Gonzalez,R.; Majo,N.
EPI1858364	HA	Romania	2021-Jan-13	EPI_ISL_1665273	A/geese/Romania/10206_21VIR849-3/2021	Istituto Zooprofilattico Sperimentale delle Venezie, EU/OIE/Reference Laboratory and FAO Reference Centre for AI and ND	Istituto Zooprofilattico Sperimentale Delle Venezie	Onita, I.; Neicut, A.; Raluca, B.; Razvan, M.; Florica, B.; Zecchin, B.; Fusaro, A.; Pastori, A.; Schivo, A.; Salviato, A.; Monne, I.; Terregino, C.
EPI1032508	HA	Hungary	2017-Apr-20	EPI_ISL_271708	A/Goose/Hungary/17985/2017	National Food Chain Safety Office Veterinary Diagnostic Directorate Laboratory for Molecular Biology	Danam.Vet.Molbiol	Adam, Dan
EPI860519	HA	Hungary	2016-Nov-11	EPI_ISL_237965	A/goose/Hungary/55128/2016	National Food Chain Safety Office Veterinary Diagnostic Directorate Laboratory for Molecular Biology	Danam.Vet.Molbiol	Zsuzsanna, Ronai; Krisztina, Ursu; Adam, Balint; Dora, Szalay; Akos, Thuma; Eva, Gyuris; Karoly, Erdelyi; Adam, Dan
EPI861568	HA	Croatia	2016-Oct-30	EPI_ISL_238196	A/mute_swan/Croatia/70/2016		Croatian Veterinary Institute	Savić, Vladimir
EPI869929	HA	Poland	2016-Dec-21	EPI_ISL_240106	A/mute_swan/Poland/108/2016		National Veterinary Research Institut Poland, PIWet-PIB	E. Swieton, K. Smietanka
EPI1144334	HA	United Kingdom	2017-Dec-31	EPI_ISL_292223	A/mute_swan/England/AVP_18_001986/2017	Animal and Plant Health Agency (APHA)	Animal and Plant Health Agency (APHA)	Seekings, James; Ellis, Richard; Brookes, Sharon M; Reid, Scott; Essen, Stephen; Lewis, Nicola; Brown, Ian H
EPI869931	HA	Poland	2016-Dec-19	EPI_ISL_240108	A/turkey/Poland/83/2016		National Veterinary Research Institut Poland, PIWet-PIB	E. Swieton, K. Smietanka
EPI859207	HA	Hungary	2016-Nov-02	EPI_ISL_237731	A/domestic_turkey/Hungary/53433/2016	National Food Chain Safety Office Veterinary Diagnostic Directorate Laboratory for Molecular Biology	Danam.Vet.Molbiol	Zsuzsanna, Ronai; Krisztina, Ursu; Adam, Balint; Dora, Szalay; Akos, Thuma; Eva, Gyuris; Karoly, Erdelyi; Adam, Dan
EPI954567	HA	Italy	2017-Jan-20	EPI_ISL_255182	A/turkey/Italy/17VIR538-1/2017	Istituto Zooprofilattico Sperimentale Delle Venezie	Istituto Zooprofilattico Sperimentale Delle Venezie	Zecchin, B.; Fusaro, A.; Milani, A.; Schivo, A.; Salviato, A.; Zamperin, G.; Marciano, S.; Ormelli, S.; Terregino, C.; Monne, I.
EPI954829	HA	Hungary	2017-Jan-17	EPI_ISL_255214	A/Chicken/Hungary/1751/2017	Danam.Vet.Molbiol	Danam.Vet.Molbiol	Adam, Dan
EPI1780072	HA	Bulgaria	2020-Mar-09	EPI_ISL_503968	A/chicken/Bulgaria/217_20VIR1724-1/2020		Import from public-domain	Goujgoulova,G.; Slavcheva,I.; Zecchin,B.; Zamperin,G.; Pastori,A.; Schivo,A.; Fusaro,A.; Terregino,C.
EPI1780073	HA	Bulgaria	2020-Feb-21	EPI_ISL_503969	A/chicken/Bulgaria/77_20VIR1727/2020		Import from public-domain	Goujgoulova,G.; Slavcheva,I.; Zecchin,B.; Zamperin,G.; Pastori,A.; Schivo,A.; Fusaro,A.; Terregino,C.
EPI1691237	HA	Germany	2020-Feb-06	EPI_ISL_410291	A/chicken/Germany-BW/AI00049/2020	CVUA Karlsruhe	Friedrich-Loeffler-Institut
EPI1813077	HA	Netherlands	2020-Nov-10	EPI_ISL_641394	A/chicken/Netherlands/20017639-001/2020	Wageningen Bioveterinary Research	Wageningen Bioveterinary Research	Beerens, Nancy; Harders, Frank; Verschuren-Pritz, Sylvia; Roose, Marit; Germeraad, Evelien; Engelsma, Marc; Bossers, Alex; Heutink, Rene
EPI860231	HA	Poland	2016-Nov-02	EPI_ISL_237921	A/wild_duck/Poland/82A/2016		National Veterinary Research Institut Poland, PIWet-PIB	Świętoń, E.; Śmietanka, K.
EPI926613	HA	Russian Federation	2016-Oct-04	EPI_ISL_240677	A/domestic_duck/Siberia/103/2016	Research Institute of Experimental and Clinical Medicine	Research Institute of Experimental and Clinical Medicine	Sharshov, K.A.; Kurskaya, O.G.; Alexeev, A.Y.; Sobolev, I.A.; Alikina, T.Y.; Kabilov, M.R.; Shestopalov, A.M.
EPI1279361	HA	Germany	2018-Aug-31	EPI_ISL_322179	A/domestic_duck/Germany-MV/AR613-L02727/2018		Friedrich-Loeffler-Institut
EPI1327144	HA	Netherlands	2018-Aug-24	EPI_ISL_332441	A/Mallard/Netherlands/18012508-017/2018	Wageningen Bioveterinary Research	Wageningen Bioveterinary Research	Beerens, Nancy; Heutink, Rene; Harders, Frank; Verschuren-Pritz, Sylvia; Bossers, Alex; Koch, Guus; Bergervoet, Saskia
EPI1208386	HA	Netherlands	2018-Mar-13	EPI_ISL_305416	A/Domestic_Duck/Netherlands/EMC-2/2018	Erasmus Medical Center	Erasmus Medical Center	Poen,MJ; Bestebroer,TM; De Meulder,D; Vuong,O; Scheuer,RD; Netherlands Food and Consumer Product Safety Authority,NVWA;Koopmans,MPG; Fouchier,RAM
EPI1669677	HA	Poland	2020-Jan-06	EPI_ISL_405813	A/hawk/Poland/003/2020	National Veterinary Research Institut Poland, PIWet-PIB	National Veterinary Research Institut Poland, PIWet-PIB
EPI1170199	HA	Russian Federation	2017-Dec-22	EPI_ISL_297465	A/chicken/Kostroma/1720/2017		State Research Center of Virology and Biotechnology (VECTOR)	Ivan,Susloparov; Natalya,Goncharova; Natalya,Kolosova; Vasiliy,Marchenko; Alexander,Ryzhikov
EPI1170208	HA	Russian Federation	2017-Dec-22	EPI_ISL_297466	A/chicken/Kostroma/1721/2017		State Research Center of Virology and Biotechnology (VECTOR)	Ivan,Susloparov; Natalya,Goncharova; Natalya,Kolosova; Vasiliy,Marchenko; Alexander,Ryzhikov
EPI1169885	HA	Macedonia, the former Yogoslav Republic of	2017-Jan-28	EPI_ISL_297388	A/chicken/Republic_of_Macedonia/466/2017	Faculty of Veterinary Medicine Skopje	Croatian Veterinary Institute	Dodovski, Aleksandar; Savic, Vladimir
EPI1848670	HA	Russian Federation	2020-Oct-25	EPI_ISL_1114746	A/chicken/Rostov-on-Don/308-02/2020	State Research Center of Virology and Biotechnology (VECTOR)	State Research Center of Virology and Biotechnology (VECTOR)	Natalia,Goncharova; Ivan,Susloparov; Natalia,Kolosova; Alexey,Danilenko; Juliya,Bulanovich; Vasiliy,Marchenko; Alexander,Ryzhikov
EPI1848782	HA	Russian Federation	2021-Jan-05	EPI_ISL_1114760	A/chicken/Krasnodar/334-01/2021	State Research Center of Virology and Biotechnology (VECTOR)	State Research Center of Virology and Biotechnology (VECTOR)	Natalia,Goncharova; Ivan,Susloparov; Natalia,Kolosova; Alexey,Danilenko; Juliya,Bulanovich; Vasiliy,Marchenko; Alexander,Ryzhikov
EPI1848790	HA	Russian Federation	2021-Jan-05	EPI_ISL_1114761	A/chicken/Krasnodar/334-02/2021	State Research Center of Virology and Biotechnology (VECTOR)	State Research Center of Virology and Biotechnology (VECTOR)	Natalia,Goncharova; Ivan,Susloparov; Natalia,Kolosova; Alexey,Danilenko; Juliya,Bulanovich; Vasiliy,Marchenko; Alexander,Ryzhikov
EPI1848798	HA	Russian Federation	2021-Jan-05	EPI_ISL_1114762	A/chicken/Krasnodar/334-02/2021	State Research Center of Virology and Biotechnology (VECTOR)	State Research Center of Virology and Biotechnology (VECTOR)	Natalia,Goncharova; Ivan,Susloparov; Natalia,Kolosova; Alexey,Danilenko; Juliya,Bulanovich; Vasiliy,Marchenko; Alexander,Ryzhikov
EPI1848806	HA	Russian Federation	2021-Jan-05	EPI_ISL_1114763	A/chicken/Krasnodar/334-03/2021	State Research Center of Virology and Biotechnology (VECTOR)	State Research Center of Virology and Biotechnology (VECTOR)	Natalia,Goncharova; Ivan,Susloparov; Natalia,Kolosova; Alexey,Danilenko; Juliya,Bulanovich; Vasiliy,Marchenko; Alexander,Ryzhikov
EPI1719042	HA	Czech Republic	2020-Feb-17	EPI_ISL_418266	A/turkey/Czech_Republic/3071/2020	State Veterinary Institute Prague	State Veterinary Institute Prague	Nagy,A
EPI1848710	HA	Russian Federation	2020-Dec-11	EPI_ISL_1114751	A/turkey/Stavropol/320-03/2020	State Research Center of Virology and Biotechnology (VECTOR)	State Research Center of Virology and Biotechnology (VECTOR)	Natalia,Goncharova; Ivan,Susloparov; Natalia,Kolosova; Alexey,Danilenko; Juliya,Bulanovich; Vasiliy,Marchenko; Alexander,Ryzhikov
EPI1185001	HA	Poland	2017-Feb-06	EPI_ISL_300703	A/domestic_goose/Poland/124/2017	National Veterinary Research Institut Poland, PIWet-PIB	National Veterinary Research Institut Poland, PIWet-PIB	Swieton E., Smietanka K.
EPI1721874	HA	Bulgaria	2018-Apr-13	EPI_ISL_419355	A/partridge/Bulgaria/Plovdiv/60-2/2018	NDRVMI (National Diagnostic and Research Veterinary Medical Institute)	University of Cambridge
EPI1721866	HA	Bulgaria	2018-Apr-13	EPI_ISL_419354	A/partridge/Bulgaria/Plovdiv/60-1/2018	NDRVMI (National Diagnostic and Research Veterinary Medical Institute)	University of Cambridge
EPI1185049	HA	Poland	2017-Feb-21	EPI_ISL_300747	A/mute_swan/Poland/137/2017		National Veterinary Research Institut Poland, PIWet-PIB	Swieton E., Smietanka K.
EPI864746	HA	Croatia	2016-Nov-28	EPI_ISL_239069	A/mute_swan/Croatia/85/2016		Croatian Veterinary Institute	Savić, Vladimir
EPI1721954	HA	Bulgaria	2018-Oct-29	EPI_ISL_419365	A/turkey/Bulgaria/Haskovo/336/2018	NDRVMI (National Diagnostic and Research Veterinary Medical Institute)	University of Cambridge
EPI1185019	HA	Poland	2017-Mar-08	EPI_ISL_300705	A/turkey/Poland/285/2017	National Veterinary Research Institut Poland, PIWet-PIB	National Veterinary Research Institut Poland, PIWet-PIB	Swieton E., Smietanka K.
EPI1718619	HA	Germany	2020-Mar-20	EPI_ISL_417415	A/turkey/Germany-NI/AI00334/2020	Lebensmittel- und Veterinärinstitut Oldenburg - Standort Veterinärinstitut	Friedrich-Loeffler-Institut
EPI1721684	HA	Germany	2020-Mar-27	EPI_ISL_419314	A/turkey/Germany-ST/AI00352/2020	Landesamt für Verbraucherschutz Sachsen-Anhalt	Friedrich-Loeffler-Institut
EPI1721664	HA	Hungary	2020-Jan-09	EPI_ISL_419220	A/turkey/Hungary/1020_20VIR749-1/2020	National Food Chain Safety Office Veterinary Diagnostic Directorate Laboratory for Molecular Biology	Istituto Zooprofilattico Sperimentale Delle Venezie	Bálint,Ádám;Malik,Péter;Ursu,Krisztina;Bianca,Zecchin;Gianpiero,Zamperin;Ambra,Pastori;Annalisa,Salviato;Alice,Fusaro;Calogero,Terregino
EPI1721964	HA	Bulgaria	2018-Dec-13	EPI_ISL_419367	A/chicken/Bulgaria/Vidin-Kosovo/550/2018	NDRVMI (National Diagnostic and Research Veterinary Medical Institute)	University of Cambridge
EPI1721946	HA	Bulgaria	2018-Oct-26	EPI_ISL_419364	A/chicken/Bulgaria/Plovdiv/333/2018	NDRVMI (National Diagnostic and Research Veterinary Medical Institute)	University of Cambridge
EPI1721938	HA	Bulgaria	2018-Oct-18	EPI_ISL_419363	A/chicken/Bulgaria/Plovdiv/295/2018	NDRVMI (National Diagnostic and Research Veterinary Medical Institute)	University of Cambridge
EPI1721930	HA	Bulgaria	2018-Oct-16	EPI_ISL_419362	A/chicken/Bulgaria/Haskovo/286/2018	NDRVMI (National Diagnostic and Research Veterinary Medical Institute)	University of Cambridge
EPI1721922	HA	Bulgaria	2018-Jul-05	EPI_ISL_419361	A/chicken/Bulgaria/Dobrich/163-2/2018	NDRVMI (National Diagnostic and Research Veterinary Medical Institute)	University of Cambridge
EPI1721914	HA	Bulgaria	2018-Jul-05	EPI_ISL_419360	A/chicken/Bulgaria/Dobrich/163-1/2018	NDRVMI (National Diagnostic and Research Veterinary Medical Institute)	University of Cambridge
EPI1721906	HA	Bulgaria	2018-Jun-12	EPI_ISL_419359	A/chicken/Bulgaria/Dobrich/115/2018	NDRVMI (National Diagnostic and Research Veterinary Medical Institute)	University of Cambridge
EPI1721826	HA	Bulgaria	2017-Nov-02	EPI_ISL_419349	A/chicken/Bulgaria/Sliven/432/2017	NDRVMI (National Diagnostic and Research Veterinary Medical Institute)	University of Cambridge
EPI1721818	HA	Bulgaria	2017-Oct-19	EPI_ISL_419348	A/chicken/Bulgaria/Haskovo/411/2017	NDRVMI (National Diagnostic and Research Veterinary Medical Institute)	University of Cambridge
EPI1721810	HA	Bulgaria	2018-Sep-19	EPI_ISL_419347	A/chicken/Bulgaria/Plovdiv/224-3/2018	NDRVMI (National Diagnostic and Research Veterinary Medical Institute)	University of Cambridge
EPI1721802	HA	Bulgaria	2018-Sep-19	EPI_ISL_419346	A/chicken/Bulgaria/Plovdiv/224-2/2018	NDRVMI (National Diagnostic and Research Veterinary Medical Institute)	University of Cambridge
EPI1721794	HA	Bulgaria	2018-Sep-19	EPI_ISL_419345	A/chicken/Bulgaria/Plovdiv/224-1/2018	NDRVMI (National Diagnostic and Research Veterinary Medical Institute)	University of Cambridge
EPI1721786	HA	Bulgaria	2018-Mar-02	EPI_ISL_419344	A/chicken/Bulgaria/Dobrich/12-2/2018	NDRVMI (National Diagnostic and Research Veterinary Medical Institute)	University of Cambridge
EPI1226468	HA	Belgium	2017-Jun-15	EPI_ISL_309197	A/Brahma_chicken/Belgium/6153/2017		Import from public-domain	Van Borm,S.; Vandenbussche,F.; Mathijs,E.; Lambrecht,B.; Steensels,M.
EPI1187248	HA	Poland	2017-Jan-05	EPI_ISL_301037	A/chicken/Poland/16/2017		National Veterinary Research Institut Poland, PIWet-PIB	Swieton E., Smietanka K.
EPI1858622	HA	Bulgaria	2021-Feb-08	EPI_ISL_1719915	A/chicken/Bulgaria/50-1_21VIR1454-9/2021	Istituto Zooprofilattico Sperimentale delle Venezie, EU/OIE/Reference Laboratory and FAO Reference Centre for AI and ND	Istituto Zooprofilattico Sperimentale Delle Venezie	Goujgoulova, G.; Slavcheva, I.; Zecchin, B.; Fusaro, A.; Milani, A.; Schivo, A.; Salviato, A.; Giussani, E.; Monne, I.; Terregino, C.
EPI1858606	HA	Bulgaria	2021-Feb-01	EPI_ISL_1719913	A/chicken/Bulgaria/39_21VIR1454-3/2021	Istituto Zooprofilattico Sperimentale delle Venezie, EU/OIE/Reference Laboratory and FAO Reference Centre for AI and ND	Istituto Zooprofilattico Sperimentale Delle Venezie	Goujgoulova, G.; Slavcheva, I.; Zecchin, B.; Fusaro, A.; Milani, A.; Schivo, A.; Salviato, A.; Giussani, E.; Monne, I.; Terregino, C.
EPI1061370	HA	Belgium	2017-Jun-15	EPI_ISL_278200	A/Brahma_chicken/Belgium/6153/2017		Import from public-domain	Steensels,M.; Lambrecht,B.; Vandenbussche,F.; Van Borm,S.
EPI1814660	HA	Poland	2020-Nov-24	EPI_ISL_661177	A/chicken/Poland/448/2020	National Veterinary Research Institut Poland, PIWet-PIB	National Veterinary Research Institut Poland, PIWet-PIB	Świętoń E., Śmietanka K.
EPI1721898	HA	Bulgaria	2018-Apr-17	EPI_ISL_419358	A/duck/Bulgaria/Plovdiv/76-2/2018	NDRVMI (National Diagnostic and Research Veterinary Medical Institute)	University of Cambridge
EPI1721890	HA	Bulgaria	2018-Apr-17	EPI_ISL_419357	A/duck/Bulgaria/Plovdiv/76-1/2018	NDRVMI (National Diagnostic and Research Veterinary Medical Institute)	University of Cambridge
EPI1721858	HA	Bulgaria	2018-Apr-02	EPI_ISL_419353	A/duck/Bulgaria/Yambol/35-1/2018	NDRVMI (National Diagnostic and Research Veterinary Medical Institute)	University of Cambridge
EPI1721850	HA	Bulgaria	2017-Nov-20	EPI_ISL_419352	A/duck/Bulgaria/Stara-Zagora/623/2017	NDRVMI (National Diagnostic and Research Veterinary Medical Institute)	University of Cambridge
EPI1721842	HA	Bulgaria	2017-Nov-03	EPI_ISL_419351	A/duck/Bulgaria/Yambol/436/2017	NDRVMI (National Diagnostic and Research Veterinary Medical Institute)	University of Cambridge
EPI1721834	HA	Bulgaria	2017-Oct-17	EPI_ISL_419350	A/duck/Bulgaria/Dobrich/407/2017	NDRVMI (National Diagnostic and Research Veterinary Medical Institute)	University of Cambridge
EPI1721676	HA	Germany	2020-Mar-26	EPI_ISL_419312	A/steamer_duck/Germany-SN/AI00346/2020	Landesuntersuchungsanstalt für das Gesundheits- und Veterinärwesen Sachsen	Friedrich-Loeffler-Institut
EPI1721424	HA	Hungary	2020-Jan-10	EPI_ISL_419239	A/duck/Hungary/1565_20VIR749-2/2020	National Food Chain Safety Office Veterinary Diagnostic Directorate Laboratory for Molecular Biology	Istituto Zooprofilattico Sperimentale Delle Venezie	Bálint,Ádám;Malik,Péter;Ursu,Krisztina;Bianca,Zecchin;Gianpiero,Zamperin;Ambra,Pastori;Annalisa,Salviato;Alice,Fusaro;Calogero,Terregino
EPI1858614	HA	Bulgaria	2021-Feb-04	EPI_ISL_1719914	A/pekin_duck/Bulgaria/48-3_21VIR1454-7/2021	Istituto Zooprofilattico Sperimentale delle Venezie, EU/OIE/Reference Laboratory and FAO Reference Centre for AI and ND	Istituto Zooprofilattico Sperimentale Delle Venezie	Goujgoulova, G.; Slavcheva, I.; Zecchin, B.; Fusaro, A.; Milani, A.; Schivo, A.; Salviato, A.; Giussani, E.; Monne, I.; Terregino, C.
EPI1837891	HA	United Kingdom	2020-Nov-03	EPI_ISL_710507	A/Greylag_goose/England/032698/2020	Animal and Plant Health Agency (APHA)	Animal and Plant Health Agency (APHA)
EPI1721778	HA	Bulgaria	2018-Mar-02	EPI_ISL_419212	A/chicken/Bulgaria/Dobrich/12-1/2018	NDRVMI (National Diagnostic and Research Veterinary Medical Institute)	University of Cambridge	xyz, abc
EPI1667598	HA	Czech Republic	2020-Jan-17	EPI_ISL_405391	A/chicken/Czech_Republic/1175-1/2020	State Veterinary Institute Prague	State Veterinary Institute Prague	Nagy,A
EPI1195315	HA	Netherlands	2018-Feb-26	EPI_ISL_302826	A/Chicken/Netherlands/EMC-14/2018	Erasmus Medical Center	Erasmus Medical Center	Poen,MJ; Bestebroer,TM; De Meulder,D; Vuong,O; Scheuer,RD; Netherlands Food and Consumer Product Safety Authority,NVWA;Koopmans,MPG; Fouchier,RAM
EPI1711375	HA	Germany	2020-Mar-12	EPI_ISL_415197	A/chicken/Germany-SN/AI00276/2020	Landesuntersuchungsanstalt für das Gesundheits- und Veterinärwesen Sachsen	Friedrich-Loeffler-Institut
EPI1665428	HA	Germany	2020-Jan-16	EPI_ISL_404993	A/white-fronted_goose/Germany-BB/AI00018/2020	Landeslabor Brandenburg-Berlin	Friedrich-Loeffler-Institut
EPI690648	HA	Taiwan	2015-Jan-17	EPI_ISL_206472	A/goose/Taiwan/TNO3/2015		Import from public-domain	Huang,P.Y.; Lee,C.D.; Yip,C.H.; Cheung,C.L.; Yu,G.; Lam,T.T.; Smith,D.K.; Zhu,H.; Guan,Y.; Lee,C.C.; Lam,T.Y.
EPI1514326	HA	South Africa	2017-Oct-26	EPI_ISL_369366	A/ostrich/South_Africa/002/2017		Import from public-domain	Abolnik,C.; Rauff,D.L.; Pieterse,R.; Peyrot,B.; Choma,P.; Ebersohn,K.; Phiri,T.
EPI1352829	HA	China	2018-Oct-25	EPI_ISL_337276	A/Guangxi/32797/2018	Guangxi Center for Disease Prevention and Control	WHO Chinese National Influenza Center	Wang,Dayan;Zhou,Shumei;Li,Xiyan;Liu,Jia;Zhang,Ye;Bo,Hong;Shu,Yuelong
EPI1514110	HA	South Africa	2017-Aug-01	EPI_ISL_369339	A/chicken/South_Africa/440638A/2017		Import from public-domain	Abolnik,C.; Rauff,D.L.; Pieterse,R.; Peyrot,B.; Choma,P.; Ebersohn,K.; Phiri,T.
EPI1514142	HA	South Africa	2017-Aug-07	EPI_ISL_369343	A/chicken/South_Africa/441839/2017		Import from public-domain	Abolnik,C.; Rauff,D.L.; Pieterse,R.; Peyrot,B.; Choma,P.; Ebersohn,K.; Phiri,T.
EPI1514158	HA	South Africa	2017-Aug-17	EPI_ISL_369345	A/chicken/South_Africa/443397/2017		Import from public-domain	Abolnik,C.; Rauff,D.L.; Pieterse,R.; Peyrot,B.; Choma,P.; Ebersohn,K.; Phiri,T.
EPI1514310	HA	South Africa	2017-Sep-26	EPI_ISL_369364	A/chicken/South_Africa/450628/2017		Import from public-domain	Abolnik,C.; Rauff,D.L.; Pieterse,R.; Peyrot,B.; Choma,P.; Ebersohn,K.; Phiri,T.
EPI1514318	HA	South Africa	2017-Sep-29	EPI_ISL_369365	A/chicken/South_Africa/451457/2017		Import from public-domain	Abolnik,C.; Rauff,D.L.; Pieterse,R.; Peyrot,B.; Choma,P.; Ebersohn,K.; Phiri,T.
EPI961922	HA	Taiwan	2016-Sep-30	EPI_ISL_256396	A/chicken/Taiwan/u7/2016		Animal Health Research Institute	Yu-Ju,Lin; Li-Hsuan,Chen; Wan-Chen,Li; Yen-Ping,Chen; Yu-Pin,Liu; Fan,Lee; Wen-Jane,Tu
EPI1553392	HA	Uganda	2017-Jan-01	EPI_ISL_379227	A/chicken/Uganda/17RS115-15/2017		Import from public-domain	Ndumu,D.; Zecchin,B.; Fusaro,A.; Arinaitwe,E.; Erechu,R.; Kidega,E.; Kayiwa,J.; Muwanga,E.; Kirumira,M.; Kirembe,G.; Lutwama,J.; Monne,I.
EPI1575277	HA	Zimbabwe	2017-May-25	EPI_ISL_387133	A/chicken/Zimbabwe/AI4935/2017		Import from public-domain	Rotherham,L.S.; van Schalkwyk,A.; Romito,M.
EPI1398282	HA	Nigeria	2016-Nov-19	EPI_ISL_348279	A/duck/Nigeria/17RS737-43/2016	National Veterinary Research Institute	Istituto Zooprofilattico Sperimentale Delle Venezie	Joannis, T.; Meseko, C.; Zamperin, G.; Milani, A.; Zecchin, B.; Fusaro, A.; Salviato, A.; Schivo, A.; Monne, I.
EPI1363707	HA	Vietnam	2018-Jul-25	EPI_ISL_339932	A/Muscovy_duck/Long_An/AI470/2018	National Institute of Animal Health	National Institute of Animal Health	N,Takemae;T,Saito
EPI1584763	HA	Vietnam	2018-Aug-20	EPI_ISL_389657	A/chicken/Vietnam/HU9-842/2018		Import from public-domain	Sakoda,Y.; Okamatsu,M.; Matsuno,K.; Le,K.T.; Nguyen,L.T.; Jizou,M.
EPI1583716	HA	Vietnam	2018-Sep-03	EPI_ISL_389145	A/chicken/Nghe_An/27VTC/2018	State Research Center of Virology and Biotechnology (VECTOR)	State Research Center of Virology and Biotechnology (VECTOR)
EPI750098	HA	Taiwan	2015-Jan-12	EPI_ISL_219872	A/goose/Taiwan/01038/2015		Import from public-domain	Lee,M.S.; Chen,L.H.; Chen,Y.P.; Liu,Y.P.; Li,W.C.; Lin,Y.L.; Lee,F.; Ting,L.J.
EPI750138	HA	Taiwan	2015-Jan-12	EPI_ISL_219877	A/goose/Taiwan/01039/2015		Import from public-domain	Lee,M.S.; Chen,L.H.; Chen,Y.P.; Liu,Y.P.; Li,W.C.; Lin,Y.L.; Lee,F.; Ting,L.J.
EPI750178	HA	Taiwan	2015-Jan-12	EPI_ISL_219882	A/goose/Taiwan/01040/2015		Import from public-domain	Lee,M.S.; Chen,L.H.; Chen,Y.P.; Liu,Y.P.; Li,W.C.; Lin,Y.L.; Lee,F.; Ting,L.J.
EPI1144409	HA	China	2016-May-13	EPI_ISL_292235	A/Bar-headed_Goose/Qinghai/a43/2016	Wuhan Institute of Virology, CAS	Wuhan Institute of Virology
EPI1145853	HA	China	2016-May-14	EPI_ISL_292496	A/Bar-headed_Goose/Qinghai/A11/2016	Wuhan Institute of Virology, CAS	Wuhan Institute of Virology
EPI750106	HA	Taiwan	2015-Jan-16	EPI_ISL_219873	A/chicken/Taiwan/01174/2015		Import from public-domain	Lee,M.S.; Chen,L.H.; Chen,Y.P.; Liu,Y.P.; Li,W.C.; Lin,Y.L.; Lee,F.; Ting,L.J.
EPI1223853	HA	Cameroon	2017-Jan-01	EPI_ISL_308806	A/chicken/Cameroon/17RS1661-1/2017		Import from public-domain	Wade,A.; Zecchin,B.; Jumbo,S.D.; Fusaro,A.; Taiga,T.; Bianco,A.; Poueme N,R.; Salomoni,A.; Feussom Kameni,J.M.; Zamperin,G.; Kazi,J.P.; Nenkam,R.; Foupouapouognigni,Y.; Abdoulkadiri,S.; Yaya,A.; Monne,I.
EPI1787976	HA	South Africa	2018-Jun-06	EPI_ISL_505432	A/chicken/South_Africa/499723/2018		Import from public-domain	Abolnik,C.
EPI1223834	HA	Congo, the Democatic Republic of	2017-May-14	EPI_ISL_308803	A/duck/Democratic_Republic_of_the_Congo/17RS882-33/2017		Import from public-domain	Twabela,A.; Zecchin,B.; Tshilenge,G.; Sakoda,Y.; Kone,P.; Zamperin,G.; Drago,A.; Monne,I.
EPI1223854	HA	Cameroon	2017-Jan-01	EPI_ISL_308807	A/duck/Cameroon/17RS1661-3/2017		Import from public-domain	Wade,A.; Zecchin,B.; Jumbo,S.D.; Fusaro,A.; Taiga,T.; Bianco,A.; Poueme N,R.; Salomoni,A.; Feussom Kameni,J.M.; Zamperin,G.; Kazi,J.P.; Nenkam,R.; Foupouapouognigni,Y.; Abdoulkadiri,S.; Yaya,A.; Monne,I.
EPI1010500	HA	Egypt	2016-Dec-08	EPI_ISL_267136	A/green-winged_teal/Egypt/877/2016		Import from public-domain	Kandeil,A.; Kayed,A.; Moatasim,Y.; Webby,R.; McKenzie,P.P.; Kayali,G.; Ali,M.A.
EPI1787968	HA	South Africa	2018-Apr-06	EPI_ISL_505431	A/quail/South_Africa/AI5930/2018		Import from public-domain	Abolnik,C.
EPI1567266	HA	South Africa	2017-Aug-15	EPI_ISL_381812	A/Sacred_ibis/South_Africa/009/2017		Import from public-domain	Abolnik,C.; Rauff,D.L.; Pieterse,R.; Peyrot,B.; Choma,P.; Ebersohn,K.; Phiri,T.
EPI858844	HA	India	2016-Oct-20	EPI_ISL_237554	A/painted_stork/India/10CA03/2016	ICAR-National Institute of High Security Animal Diseases	ICAR-National Institute of High Security Animal Diseases	'Nagarajan, Shanmugasundaram; Shukla, Shweta; Kumar, Manoj; Murugkar, H. V.; Tosh, Chakradhar; Singh, Vijendra Pal
EPI858836	HA	India	2016-Oct-17	EPI_ISL_237553	A/duck/India/10CA01/2016	ICAR-National Institute of High Security Animal Diseases	ICAR-National Institute of High Security Animal Diseases	Nagarajan, Shanmugasundaram; Tripathi, Sushil; Kumar, Manoj; Murugkar, Harshad V; Tosh, Chakradhar; Singh, Vijendra Pal

## Sheet: Foglio4
EPI690648	HA	Taiwan	2015-Jan-17	EPI_ISL_206472	A/goose/Taiwan/TNO3/2015	OK		Import from public-domain	Huang,P.Y.; Lee,C.D.; Yip,C.H.; Cheung,C.L.; Yu,G.; Lam,T.T.; Smith,D.K.; Zhu,H.; Guan,Y.; Lee,C.C.; Lam,T.Y.
EPI1514326	HA	South Africa	2017-Oct-26	EPI_ISL_369366	A/ostrich/South_Africa/002/2017	OK		Import from public-domain	Abolnik,C.; Rauff,D.L.; Pieterse,R.; Peyrot,B.; Choma,P.; Ebersohn,K.; Phiri,T.
EPI1352829	HA	China	2018-Oct-25	EPI_ISL_337276	A/Guangxi/32797/2018	OK	Guangxi Center for Disease Prevention and Control	WHO Chinese National Influenza Center	Wang,Dayan;Zhou,Shumei;Li,Xiyan;Liu,Jia;Zhang,Ye;Bo,Hong;Shu,Yuelong
EPI1514110	HA	South Africa	2017-Aug-01	EPI_ISL_369339	A/chicken/South_Africa/440638A/2017	OK		Import from public-domain	Abolnik,C.; Rauff,D.L.; Pieterse,R.; Peyrot,B.; Choma,P.; Ebersohn,K.; Phiri,T.
EPI1514142	HA	South Africa	2017-Aug-07	EPI_ISL_369343	A/chicken/South_Africa/441839/2017	OK		Import from public-domain	Abolnik,C.; Rauff,D.L.; Pieterse,R.; Peyrot,B.; Choma,P.; Ebersohn,K.; Phiri,T.
EPI1514158	HA	South Africa	2017-Aug-17	EPI_ISL_369345	A/chicken/South_Africa/443397/2017	OK		Import from public-domain	Abolnik,C.; Rauff,D.L.; Pieterse,R.; Peyrot,B.; Choma,P.; Ebersohn,K.; Phiri,T.
EPI1514310	HA	South Africa	2017-Sep-26	EPI_ISL_369364	A/chicken/South_Africa/450628/2017	OK		Import from public-domain	Abolnik,C.; Rauff,D.L.; Pieterse,R.; Peyrot,B.; Choma,P.; Ebersohn,K.; Phiri,T.
EPI1514318	HA	South Africa	2017-Sep-29	EPI_ISL_369365	A/chicken/South_Africa/451457/2017	OK		Import from public-domain	Abolnik,C.; Rauff,D.L.; Pieterse,R.; Peyrot,B.; Choma,P.; Ebersohn,K.; Phiri,T.
EPI961922	HA	Taiwan	2016-Sep-30	EPI_ISL_256396	A/chicken/Taiwan/u7/2016	OK		Animal Health Research Institute	Yu-Ju,Lin; Li-Hsuan,Chen; Wan-Chen,Li; Yen-Ping,Chen; Yu-Pin,Liu; Fan,Lee; Wen-Jane,Tu
EPI1553392	HA	Uganda	2017-Jan-01	EPI_ISL_379227	A/chicken/Uganda/17RS115-15/2017	OK		Import from public-domain	Ndumu,D.; Zecchin,B.; Fusaro,A.; Arinaitwe,E.; Erechu,R.; Kidega,E.; Kayiwa,J.; Muwanga,E.; Kirumira,M.; Kirembe,G.; Lutwama,J.; Monne,I.
EPI1575277	HA	Zimbabwe	2017-May-25	EPI_ISL_387133	A/chicken/Zimbabwe/AI4935/2017	OK		Import from public-domain	Rotherham,L.S.; van Schalkwyk,A.; Romito,M.
EPI1398282	HA	Nigeria	2016-Nov-19	EPI_ISL_348279	A/duck/Nigeria/17RS737-43/2016	OK	National Veterinary Research Institute	Istituto Zooprofilattico Sperimentale Delle Venezie	Joannis, T.; Meseko, C.; Zamperin, G.; Milani, A.; Zecchin, B.; Fusaro, A.; Salviato, A.; Schivo, A.; Monne, I.
EPI1363707	HA	Vietnam	2018-Jul-25	EPI_ISL_339932	A/Muscovy_duck/Long_An/AI470/2018	OK	National Institute of Animal Health	National Institute of Animal Health	N,Takemae;T,Saito
EPI1584763	HA	Vietnam	2018-Aug-20	EPI_ISL_389657	A/chicken/Vietnam/HU9-842/2018	OK		Import from public-domain	Sakoda,Y.; Okamatsu,M.; Matsuno,K.; Le,K.T.; Nguyen,L.T.; Jizou,M.
EPI1583716	HA	Vietnam	2018-Sep-03	EPI_ISL_389145	A/chicken/Nghe_An/27VTC/2018	OK	State Research Center of Virology and Biotechnology (VECTOR)	State Research Center of Virology and Biotechnology (VECTOR)
EPI750098	HA	Taiwan	2015-Jan-12	EPI_ISL_219872	A/goose/Taiwan/01038/2015	OK		Import from public-domain	Lee,M.S.; Chen,L.H.; Chen,Y.P.; Liu,Y.P.; Li,W.C.; Lin,Y.L.; Lee,F.; Ting,L.J.
EPI750138	HA	Taiwan	2015-Jan-12	EPI_ISL_219877	A/goose/Taiwan/01039/2015	OK		Import from public-domain	Lee,M.S.; Chen,L.H.; Chen,Y.P.; Liu,Y.P.; Li,W.C.; Lin,Y.L.; Lee,F.; Ting,L.J.
EPI750178	HA	Taiwan	2015-Jan-12	EPI_ISL_219882	A/goose/Taiwan/01040/2015	OK		Import from public-domain	Lee,M.S.; Chen,L.H.; Chen,Y.P.; Liu,Y.P.; Li,W.C.; Lin,Y.L.; Lee,F.; Ting,L.J.
EPI1144409	HA	China	2016-May-13	EPI_ISL_292235	A/Bar-headed_Goose/Qinghai/a43/2016	OK	Wuhan Institute of Virology, CAS	Wuhan Institute of Virology
EPI1145853	HA	China	2016-May-14	EPI_ISL_292496	A/Bar-headed_Goose/Qinghai/A11/2016	OK	Wuhan Institute of Virology, CAS	Wuhan Institute of Virology
EPI750106	HA	Taiwan	2015-Jan-16	EPI_ISL_219873	A/chicken/Taiwan/01174/2015	OK		Import from public-domain	Lee,M.S.; Chen,L.H.; Chen,Y.P.; Liu,Y.P.; Li,W.C.; Lin,Y.L.; Lee,F.; Ting,L.J.
EPI1223853	HA	Cameroon	2017-Jan-01	EPI_ISL_308806	A/chicken/Cameroon/17RS1661-1/2017	OK		Import from public-domain	Wade,A.; Zecchin,B.; Jumbo,S.D.; Fusaro,A.; Taiga,T.; Bianco,A.; Poueme N,R.; Salomoni,A.; Feussom Kameni,J.M.; Zamperin,G.; Kazi,J.P.; Nenkam,R.; Foupouapouognigni,Y.; Abdoulkadiri,S.; Yaya,A.; Monne,I.
EPI1787976	HA	South Africa	2018-Jun-06	EPI_ISL_505432	A/chicken/South_Africa/499723/2018	OK		Import from public-domain	Abolnik,C.
EPI1223834	HA	Congo, the Democatic Republic of	2017-May-14	EPI_ISL_308803	A/duck/Democratic_Republic_of_the_Congo/17RS882-33/2017	OK		Import from public-domain	Twabela,A.; Zecchin,B.; Tshilenge,G.; Sakoda,Y.; Kone,P.; Zamperin,G.; Drago,A.; Monne,I.
EPI1223854	HA	Cameroon	2017-Jan-01	EPI_ISL_308807	A/duck/Cameroon/17RS1661-3/2017	OK		Import from public-domain	Wade,A.; Zecchin,B.; Jumbo,S.D.; Fusaro,A.; Taiga,T.; Bianco,A.; Poueme N,R.; Salomoni,A.; Feussom Kameni,J.M.; Zamperin,G.; Kazi,J.P.; Nenkam,R.; Foupouapouognigni,Y.; Abdoulkadiri,S.; Yaya,A.; Monne,I.
EPI1010500	HA	Egypt	2016-Dec-08	EPI_ISL_267136	A/green-winged_teal/Egypt/877/2016	OK		Import from public-domain	Kandeil,A.; Kayed,A.; Moatasim,Y.; Webby,R.; McKenzie,P.P.; Kayali,G.; Ali,M.A.
EPI1787968	HA	South Africa	2018-Apr-06	EPI_ISL_505431	A/quail/South_Africa/AI5930/2018	OK		Import from public-domain	Abolnik,C.
EPI1567266	HA	South Africa	2017-Aug-15	EPI_ISL_381812	A/Sacred_ibis/South_Africa/009/2017	OK		Import from public-domain	Abolnik,C.; Rauff,D.L.; Pieterse,R.; Peyrot,B.; Choma,P.; Ebersohn,K.; Phiri,T.
EPI858844	HA	India	2016-Oct-20	EPI_ISL_237554	A/painted_stork/India/10CA03/2016	OK	ICAR-National Institute of High Security Animal Diseases	ICAR-National Institute of High Security Animal Diseases	'Nagarajan, Shanmugasundaram; Shukla, Shweta; Kumar, Manoj; Murugkar, H. V.; Tosh, Chakradhar; Singh, Vijendra Pal
EPI858836	HA	India	2016-Oct-17	EPI_ISL_237553	A/duck/India/10CA01/2016	OK	ICAR-National Institute of High Security Animal Diseases	ICAR-National Institute of High Security Animal Diseases	Nagarajan, Shanmugasundaram; Tripathi, Sushil; Kumar, Manoj; Murugkar, Harshad V; Tosh, Chakradhar; Singh, Vijendra Pal
EPI1161286	HA	Vietnam	2017-Aug-21	EPI_ISL_295793	A/goose/Vietnam/HU8-1596/2017	#N/A		Import from public-domain	Nguyen,L.T.; Chu,D.H.; Okamatsu,M.; Matsuno,K.; Sakoda,Y.; Jizou,M.
EPI690520	HA	Taiwan	2015-Jan-17	EPI_ISL_206456	A/goose/Taiwan/TNC1/2015	#N/A		Import from public-domain	Huang,P.Y.; Lee,C.D.; Yip,C.H.; Cheung,C.L.; Yu,G.; Lam,T.T.; Smith,D.K.; Zhu,H.; Guan,Y.; Lee,C.C.; Lam,T.Y.
EPI690528	HA	Taiwan	2015-Jan-17	EPI_ISL_206457	A/goose/Taiwan/TNC2/2015	#N/A		Import from public-domain	Huang,P.Y.; Lee,C.D.; Yip,C.H.; Cheung,C.L.; Yu,G.; Lam,T.T.; Smith,D.K.; Zhu,H.; Guan,Y.; Lee,C.C.; Lam,T.Y.
EPI690536	HA	Taiwan	2015-Jan-17	EPI_ISL_206458	A/goose/Taiwan/TNC3/2015	#N/A		Import from public-domain	Huang,P.Y.; Lee,C.D.; Yip,C.H.; Cheung,C.L.; Yu,G.; Lam,T.T.; Smith,D.K.; Zhu,H.; Guan,Y.; Lee,C.C.; Lam,T.Y.
EPI690544	HA	Taiwan	2015-Jan-17	EPI_ISL_206459	A/goose/Taiwan/TNC4/2015	#N/A		Import from public-domain	Huang,P.Y.; Lee,C.D.; Yip,C.H.; Cheung,C.L.; Yu,G.; Lam,T.T.; Smith,D.K.; Zhu,H.; Guan,Y.; Lee,C.C.; Lam,T.Y.
EPI690552	HA	Taiwan	2015-Jan-17	EPI_ISL_206460	A/goose/Taiwan/TNC5/2015	#N/A		Import from public-domain	Huang,P.Y.; Lee,C.D.; Yip,C.H.; Cheung,C.L.; Yu,G.; Lam,T.T.; Smith,D.K.; Zhu,H.; Guan,Y.; Lee,C.C.; Lam,T.Y.
EPI690560	HA	Taiwan	2015-Jan-17	EPI_ISL_206461	A/goose/Taiwan/TNC6/2015	#N/A		Import from public-domain	Huang,P.Y.; Lee,C.D.; Yip,C.H.; Cheung,C.L.; Yu,G.; Lam,T.T.; Smith,D.K.; Zhu,H.; Guan,Y.; Lee,C.C.; Lam,T.Y.
EPI690568	HA	Taiwan	2015-Jan-17	EPI_ISL_206462	A/goose/Taiwan/TNC7/2015	#N/A		Import from public-domain	Huang,P.Y.; Lee,C.D.; Yip,C.H.; Cheung,C.L.; Yu,G.; Lam,T.T.; Smith,D.K.; Zhu,H.; Guan,Y.; Lee,C.C.; Lam,T.Y.
EPI690576	HA	Taiwan	2015-Jan-17	EPI_ISL_206463	A/goose/Taiwan/TNC8/2015	#N/A		Import from public-domain	Huang,P.Y.; Lee,C.D.; Yip,C.H.; Cheung,C.L.; Yu,G.; Lam,T.T.; Smith,D.K.; Zhu,H.; Guan,Y.; Lee,C.C.; Lam,T.Y.
EPI690584	HA	Taiwan	2015-Jan-17	EPI_ISL_206464	A/goose/Taiwan/TNC9/2015	#N/A		Import from public-domain	Huang,P.Y.; Lee,C.D.; Yip,C.H.; Cheung,C.L.; Yu,G.; Lam,T.T.; Smith,D.K.; Zhu,H.; Guan,Y.; Lee,C.C.; Lam,T.Y.
EPI690592	HA	Taiwan	2015-Jan-17	EPI_ISL_206465	A/goose/Taiwan/TNC10/2015	#N/A		Import from public-domain	Huang,P.Y.; Lee,C.D.; Yip,C.H.; Cheung,C.L.; Yu,G.; Lam,T.T.; Smith,D.K.; Zhu,H.; Guan,Y.; Lee,C.C.; Lam,T.Y.
EPI690600	HA	Taiwan	2015-Jan-17	EPI_ISL_206466	A/goose/Taiwan/TNC11/2015	#N/A		Import from public-domain	Huang,P.Y.; Lee,C.D.; Yip,C.H.; Cheung,C.L.; Yu,G.; Lam,T.T.; Smith,D.K.; Zhu,H.; Guan,Y.; Lee,C.C.; Lam,T.Y.
EPI690608	HA	Taiwan	2015-Jan-17	EPI_ISL_206467	A/goose/Taiwan/TNC12/2015	#N/A		Import from public-domain	Huang,P.Y.; Lee,C.D.; Yip,C.H.; Cheung,C.L.; Yu,G.; Lam,T.T.; Smith,D.K.; Zhu,H.; Guan,Y.; Lee,C.C.; Lam,T.Y.
EPI690616	HA	Taiwan	2015-Jan-17	EPI_ISL_206468	A/goose/Taiwan/TNC13/2015	#N/A		Import from public-domain	Huang,P.Y.; Lee,C.D.; Yip,C.H.; Cheung,C.L.; Yu,G.; Lam,T.T.; Smith,D.K.; Zhu,H.; Guan,Y.; Lee,C.C.; Lam,T.Y.
EPI690624	HA	Taiwan	2015-Jan-17	EPI_ISL_206469	A/goose/Taiwan/TNC14/2015	#N/A		Import from public-domain	Huang,P.Y.; Lee,C.D.; Yip,C.H.; Cheung,C.L.; Yu,G.; Lam,T.T.; Smith,D.K.; Zhu,H.; Guan,Y.; Lee,C.C.; Lam,T.Y.
EPI690632	HA	Taiwan	2015-Jan-17	EPI_ISL_206470	A/goose/Taiwan/TNO1/2015	#N/A		Import from public-domain	Huang,P.Y.; Lee,C.D.; Yip,C.H.; Cheung,C.L.; Yu,G.; Lam,T.T.; Smith,D.K.; Zhu,H.; Guan,Y.; Lee,C.C.; Lam,T.Y.
EPI690640	HA	Taiwan	2015-Jan-17	EPI_ISL_206471	A/goose/Taiwan/TNO2/2015	#N/A		Import from public-domain	Huang,P.Y.; Lee,C.D.; Yip,C.H.; Cheung,C.L.; Yu,G.; Lam,T.T.; Smith,D.K.; Zhu,H.; Guan,Y.; Lee,C.C.; Lam,T.Y.
EPI690656	HA	Taiwan	2015-Jan-17	EPI_ISL_206473	A/goose/Taiwan/TNO4/2015	#N/A		Import from public-domain	Huang,P.Y.; Lee,C.D.; Yip,C.H.; Cheung,C.L.; Yu,G.; Lam,T.T.; Smith,D.K.; Zhu,H.; Guan,Y.; Lee,C.C.; Lam,T.Y.
EPI690664	HA	Taiwan	2015-Jan-17	EPI_ISL_206474	A/goose/Taiwan/TNO5/2015	#N/A		Import from public-domain	Huang,P.Y.; Lee,C.C.; Yip,C.H.; Cheung,C.L.; Yu,G.; Lam,T.Y.; Smith,D.K.; Zhu,H.; Guan,Y.
EPI690672	HA	Taiwan	2015-Jan-17	EPI_ISL_206475	A/goose/Taiwan/TNO6/2015	#N/A		Import from public-domain	Huang,P.Y.; Lee,C.C.; Yip,C.H.; Cheung,C.L.; Yu,G.; Lam,T.Y.; Smith,D.K.; Zhu,H.; Guan,Y.
EPI690680	HA	Taiwan	2015-Jan-17	EPI_ISL_206476	A/goose/Taiwan/TNO7/2015	#N/A		Import from public-domain	Huang,P.Y.; Lee,C.D.; Yip,C.H.; Cheung,C.L.; Yu,G.; Lam,T.T.; Smith,D.K.; Zhu,H.; Guan,Y.; Lee,C.C.; Lam,T.Y.
EPI690688	HA	Taiwan	2015-Jan-17	EPI_ISL_206477	A/goose/Taiwan/TNO8/2015	#N/A		Import from public-domain	Huang,P.Y.; Lee,C.D.; Yip,C.H.; Cheung,C.L.; Yu,G.; Lam,T.T.; Smith,D.K.; Zhu,H.; Guan,Y.; Lee,C.C.; Lam,T.Y.
EPI690696	HA	Taiwan	2015-Jan-17	EPI_ISL_206478	A/goose/Taiwan/TNO9/2015	#N/A		Import from public-domain	Huang,P.Y.; Lee,C.D.; Yip,C.H.; Cheung,C.L.; Yu,G.; Lam,T.T.; Smith,D.K.; Zhu,H.; Guan,Y.; Lee,C.C.; Lam,T.Y.
EPI690704	HA	Taiwan	2015-Jan-17	EPI_ISL_206479	A/goose/Taiwan/TNO10/2015	#N/A		Import from public-domain	Huang,P.Y.; Lee,C.D.; Yip,C.H.; Cheung,C.L.; Yu,G.; Lam,T.T.; Smith,D.K.; Zhu,H.; Guan,Y.; Lee,C.C.; Lam,T.Y.
EPI690712	HA	Taiwan	2015-Jan-17	EPI_ISL_206480	A/goose/Taiwan/TNO11/2015	#N/A		Import from public-domain	Huang,P.Y.; Lee,C.D.; Yip,C.H.; Cheung,C.L.; Yu,G.; Lam,T.T.; Smith,D.K.; Zhu,H.; Guan,Y.; Lee,C.C.; Lam,T.Y.
EPI690720	HA	Taiwan	2015-Jan-17	EPI_ISL_206481	A/goose/Taiwan/TNO12/2015	#N/A		Import from public-domain	Huang,P.Y.; Lee,C.D.; Yip,C.H.; Cheung,C.L.; Yu,G.; Lam,T.T.; Smith,D.K.; Zhu,H.; Guan,Y.; Lee,C.C.; Lam,T.Y.
EPI690728	HA	Taiwan	2015-Jan-17	EPI_ISL_206482	A/goose/Taiwan/TNO13/2015	#N/A		Import from public-domain	Huang,P.Y.; Lee,C.D.; Yip,C.H.; Cheung,C.L.; Yu,G.; Lam,T.T.; Smith,D.K.; Zhu,H.; Guan,Y.; Lee,C.C.; Lam,T.Y.
EPI690736	HA	Taiwan	2015-Jan-17	EPI_ISL_206483	A/goose/Taiwan/TNO14/2015	#N/A		Import from public-domain	Huang,P.Y.; Lee,C.D.; Yip,C.H.; Cheung,C.L.; Yu,G.; Lam,T.T.; Smith,D.K.; Zhu,H.; Guan,Y.; Lee,C.C.; Lam,T.Y.
EPI690744	HA	Taiwan	2015-Jan-17	EPI_ISL_206484	A/goose/Taiwan/TNO15/2015	#N/A		Import from public-domain	Huang,P.Y.; Lee,C.D.; Yip,C.H.; Cheung,C.L.; Yu,G.; Lam,T.T.; Smith,D.K.; Zhu,H.; Guan,Y.; Lee,C.C.; Lam,T.Y.
EPI690752	HA	Taiwan	2015-Jan-17	EPI_ISL_206485	A/goose/Taiwan/TNO16/2015	#N/A		Import from public-domain	Huang,P.Y.; Lee,C.D.; Yip,C.H.; Cheung,C.L.; Yu,G.; Lam,T.T.; Smith,D.K.; Zhu,H.; Guan,Y.; Lee,C.C.; Lam,T.Y.
EPI690760	HA	Taiwan	2015-Jan-17	EPI_ISL_206486	A/goose/Taiwan/TNO17/2015	#N/A		Import from public-domain	Huang,P.Y.; Lee,C.D.; Yip,C.H.; Cheung,C.L.; Yu,G.; Lam,T.T.; Smith,D.K.; Zhu,H.; Guan,Y.; Lee,C.C.; Lam,T.Y.
EPI690768	HA	Taiwan	2015-Jan-17	EPI_ISL_206487	A/goose/Taiwan/TNO18/2015	#N/A		Import from public-domain	Huang,P.Y.; Lee,C.D.; Yip,C.H.; Cheung,C.L.; Yu,G.; Lam,T.T.; Smith,D.K.; Zhu,H.; Guan,Y.; Lee,C.C.; Lam,T.Y.
EPI690776	HA	Taiwan	2015-Jan-17	EPI_ISL_206488	A/goose/Taiwan/TNO19/2015	#N/A		Import from public-domain	Huang,P.Y.; Lee,C.D.; Yip,C.H.; Cheung,C.L.; Yu,G.; Lam,T.T.; Smith,D.K.; Zhu,H.; Guan,Y.; Lee,C.C.; Lam,T.Y.
EPI690784	HA	Taiwan	2015-Jan-17	EPI_ISL_206489	A/goose/Taiwan/TNO20/2015	#N/A		Import from public-domain	Huang,P.Y.; Lee,C.D.; Yip,C.H.; Cheung,C.L.; Yu,G.; Lam,T.T.; Smith,D.K.; Zhu,H.; Guan,Y.; Lee,C.C.; Lam,T.Y.
EPI1308291	HA	Nigeria	2015-Jan-13	EPI_ISL_329217	A/goose/Nigeria/16VIR5840-3/2015	#N/A		Import from public-domain	Laleye,A.; Joannis,T.; Shittu,I.; Meseko,C.; Zamperin,G.; Milani,A.; Zecchin,B.; Fusaro,A.; Monne,I.; Abolnik,C.; Gado,D.; Olawuyi,K.; Chinyere,C.; Salviato,A.; Schivo,A.; Marciano,S.; Ormelli,S.; Terregino,C.
EPI1820303	HA	China	2018-Mar-15	EPI_ISL_696991	A/goose/Fujian/3.15_FZHX0001-O/2018	#N/A		Import from public-domain	Bi,Y.; Li,J.; Li,S.; Fu,G.; Jin,T.; Zhang,C.; Yang,Y.; Ma,Z.; Tian,W.; Xiao,S.; Li,L.; Yin,R.; Zhang,Y.; Wang,L.; Qin,Y.; Yao,Z.; Meng,F.; Hu,D.; Li,D.; Wong,G.; Liu,F.; Lv,N.; Fu,L.; Peng,Y.; Ma,J.; Sharshov,K.; Shestopalov,A.; Gulyaeva,M.; Gao,G.F.; Chen,J.; Shi,Y.; Liu,W.J.; Chu,D.; Huang,Y.; Liu,Y.; Liu,L.; Chen,Q.; Shi,W.
EPI1820304	HA	China	2018-Mar-15	EPI_ISL_696992	A/goose/Fujian/3.15_FZHX0007-O/2018	#N/A		Import from public-domain	Bi,Y.; Li,J.; Li,S.; Fu,G.; Jin,T.; Zhang,C.; Yang,Y.; Ma,Z.; Tian,W.; Xiao,S.; Li,L.; Yin,R.; Zhang,Y.; Wang,L.; Qin,Y.; Yao,Z.; Meng,F.; Hu,D.; Li,D.; Wong,G.; Liu,F.; Lv,N.; Fu,L.; Peng,Y.; Ma,J.; Sharshov,K.; Shestopalov,A.; Gulyaeva,M.; Gao,G.F.; Chen,J.; Shi,Y.; Liu,W.J.; Chu,D.; Huang,Y.; Liu,Y.; Liu,L.; Chen,Q.; Shi,W.
EPI1820305	HA	China	2018-Mar-15	EPI_ISL_696993	A/goose/Fujian/3.15_FZHX0010-O/2018	#N/A		Import from public-domain	Bi,Y.; Li,J.; Li,S.; Fu,G.; Jin,T.; Zhang,C.; Yang,Y.; Ma,Z.; Tian,W.; Xiao,S.; Li,L.; Yin,R.; Zhang,Y.; Wang,L.; Qin,Y.; Yao,Z.; Meng,F.; Hu,D.; Li,D.; Wong,G.; Liu,F.; Lv,N.; Fu,L.; Peng,Y.; Ma,J.; Sharshov,K.; Shestopalov,A.; Gulyaeva,M.; Gao,G.F.; Chen,J.; Shi,Y.; Liu,W.J.; Chu,D.; Huang,Y.; Liu,Y.; Liu,L.; Chen,Q.; Shi,W.
EPI1820306	HA	China	2018-Mar-15	EPI_ISL_696994	A/goose/Fujian/3.15_FZHX0005-C/2018	#N/A		Import from public-domain	Bi,Y.; Li,J.; Li,S.; Fu,G.; Jin,T.; Zhang,C.; Yang,Y.; Ma,Z.; Tian,W.; Xiao,S.; Li,L.; Yin,R.; Zhang,Y.; Wang,L.; Qin,Y.; Yao,Z.; Meng,F.; Hu,D.; Li,D.; Wong,G.; Liu,F.; Lv,N.; Fu,L.; Peng,Y.; Ma,J.; Sharshov,K.; Shestopalov,A.; Gulyaeva,M.; Gao,G.F.; Chen,J.; Shi,Y.; Liu,W.J.; Chu,D.; Huang,Y.; Liu,Y.; Liu,L.; Chen,Q.; Shi,W.
EPI1820307	HA	China	2018-Mar-15	EPI_ISL_696995	A/goose/Fujian/3.15_FZHX0007-C/2018	#N/A		Import from public-domain	Bi,Y.; Li,J.; Li,S.; Fu,G.; Jin,T.; Zhang,C.; Yang,Y.; Ma,Z.; Tian,W.; Xiao,S.; Li,L.; Yin,R.; Zhang,Y.; Wang,L.; Qin,Y.; Yao,Z.; Meng,F.; Hu,D.; Li,D.; Wong,G.; Liu,F.; Lv,N.; Fu,L.; Peng,Y.; Ma,J.; Sharshov,K.; Shestopalov,A.; Gulyaeva,M.; Gao,G.F.; Chen,J.; Shi,Y.; Liu,W.J.; Chu,D.; Huang,Y.; Liu,Y.; Liu,L.; Chen,Q.; Shi,W.
EPI1820530	HA	China	2017-Nov-23	EPI_ISL_697210	A/goose/Fujian/11.23_FZHX0008-O/2017	#N/A		Import from public-domain	Bi,Y.; Li,J.; Li,S.; Fu,G.; Jin,T.; Zhang,C.; Yang,Y.; Ma,Z.; Tian,W.; Xiao,S.; Li,L.; Yin,R.; Zhang,Y.; Wang,L.; Qin,Y.; Yao,Z.; Meng,F.; Hu,D.; Li,D.; Wong,G.; Liu,F.; Lv,N.; Fu,L.; Peng,Y.; Ma,J.; Sharshov,K.; Shestopalov,A.; Gulyaeva,M.; Gao,G.F.; Chen,J.; Shi,Y.; Liu,W.J.; Chu,D.; Huang,Y.; Liu,Y.; Liu,L.; Chen,Q.; Shi,W.
EPI1820531	HA	China	2017-Nov-23	EPI_ISL_697211	A/goose/Fujian/11.23_FZHX0009-O/2017	#N/A		Import from public-domain	Bi,Y.; Li,J.; Li,S.; Fu,G.; Jin,T.; Zhang,C.; Yang,Y.; Ma,Z.; Tian,W.; Xiao,S.; Li,L.; Yin,R.; Zhang,Y.; Wang,L.; Qin,Y.; Yao,Z.; Meng,F.; Hu,D.; Li,D.; Wong,G.; Liu,F.; Lv,N.; Fu,L.; Peng,Y.; Ma,J.; Sharshov,K.; Shestopalov,A.; Gulyaeva,M.; Gao,G.F.; Chen,J.; Shi,Y.; Liu,W.J.; Chu,D.; Huang,Y.; Liu,Y.; Liu,L.; Chen,Q.; Shi,W.
EPI1820533	HA	China	2018-Mar-15	EPI_ISL_697214	A/goose/Fujian/3.15_FZHX0005-O/2018	#N/A		Import from public-domain	Bi,Y.; Li,J.; Li,S.; Fu,G.; Jin,T.; Zhang,C.; Yang,Y.; Ma,Z.; Tian,W.; Xiao,S.; Li,L.; Yin,R.; Zhang,Y.; Wang,L.; Qin,Y.; Yao,Z.; Meng,F.; Hu,D.; Li,D.; Wong,G.; Liu,F.; Lv,N.; Fu,L.; Peng,Y.; Ma,J.; Sharshov,K.; Shestopalov,A.; Gulyaeva,M.; Gao,G.F.; Chen,J.; Shi,Y.; Liu,W.J.; Chu,D.; Huang,Y.; Liu,Y.; Liu,L.; Chen,Q.; Shi,W.
EPI1820535	HA	China	2018-Mar-15	EPI_ISL_697216	A/goose/Fujian/3.15_FZHX0008-O/2018	#N/A		Import from public-domain	Bi,Y.; Li,J.; Li,S.; Fu,G.; Jin,T.; Zhang,C.; Yang,Y.; Ma,Z.; Tian,W.; Xiao,S.; Li,L.; Yin,R.; Zhang,Y.; Wang,L.; Qin,Y.; Yao,Z.; Meng,F.; Hu,D.; Li,D.; Wong,G.; Liu,F.; Lv,N.; Fu,L.; Peng,Y.; Ma,J.; Sharshov,K.; Shestopalov,A.; Gulyaeva,M.; Gao,G.F.; Chen,J.; Shi,Y.; Liu,W.J.; Chu,D.; Huang,Y.; Liu,Y.; Liu,L.; Chen,Q.; Shi,W.
EPI1820689	HA	China	2018-Jan-11	EPI_ISL_697888	A/goose/Hunan/1.11_YYGK92E3-OC/2018	#N/A		Import from public-domain	Bi,Y.; Li,J.; Li,S.; Fu,G.; Jin,T.; Zhang,C.; Yang,Y.; Ma,Z.; Tian,W.; Xiao,S.; Li,L.; Yin,R.; Zhang,Y.; Wang,L.; Qin,Y.; Yao,Z.; Meng,F.; Hu,D.; Li,D.; Wong,G.; Liu,F.; Lv,N.; Fu,L.; Peng,Y.; Ma,J.; Sharshov,K.; Shestopalov,A.; Gulyaeva,M.; Gao,G.F.; Chen,J.; Shi,Y.; Liu,W.J.; Chu,D.; Huang,Y.; Liu,Y.; Liu,L.; Chen,Q.; Shi,W.
EPI687539	HA	China	2015-Jan-03	EPI_ISL_205966	A/Goose/_Guangdong_/SSLBY/2015（H5N6）	#N/A	South China Agricultural University	South China Agricultural University	Wenbao,Qi;Qian,Li;Lihong,Huang;Bo,Li;Weixin,Jia;Chenggang,Xu;Ming,Liao
EPI1159809	HA	China	2016-Dec-13	EPI_ISL_295492	A/Anser_cygnoides/Hubei/FW44/2016	#N/A		Import from public-domain	Ma,L.; Zhao,L.; Wang,R.; Chen,Q.
EPI1843154	HA	Uganda	2017-Jan-01	EPI_ISL_885149	A/Grey-Headed_Gull/Uganda/200144/2017	#N/A	St Jude Children's Research Hospital	Li Ka Shing Faculty of Medicine, The University of Hong Kong	Bui, Christine HT; Kuok, Denise IT; Yeung, Hin Wo; Ng, Ka-Chun; Chu, Daniel KW; Webby, Richard J; Nicholls, John M; Peiris, JS Malik; Hui, Kenrie PY; Chan, Michael CW
EPI907050	HA	Japan	2016-Dec-14	EPI_ISL_247373	A/black_headed_gull/Ibaraki/194C/2016	#N/A	National Institute of Animal Health	National Institute of Animal Health	Takehiko, S
EPI907314	HA	Japan	2016-Dec-06	EPI_ISL_247406	A/black_headed_gull/Ibaraki/194T/2016	#N/A	National Institute of Animal Health	National Institute of Animal Health	Takehiko, S
EPI1243495	HA	Georgia	2017-Dec-27	EPI_ISL_312376	A/Armenian_Gull/Republic_of_Georgia/4/2017	#N/A	National Center for Disease Control and Public Health, Georgia	Erasmus Medical Center	Poen, MJ; Bestebroer, TH; Machablishvili, A; Ninua,L; Chkhaidze, M; Vuong, O; Scheuer, RD; Fouchier, RAM; Lewis, NS
EPI1161008	HA	Japan	2016-Dec-05	EPI_ISL_295702	A/black-headed_gull/Ibaraki/0803-194/2016	#N/A		Import from public-domain	Soda,K.; Usui,T.; Ito,H.; Ozaki,H.; Yamaguchi,T.; Ito,T.
EPI1161149	HA	Japan	2017-Jan-18	EPI_ISL_295752	A/black-headed_gull/Hyogo/2801E009/2017	#N/A		Import from public-domain	Soda,K.; Usui,T.; Ito,H.; Ozaki,H.; Yamaguchi,T.; Ito,T.
EPI1514150	HA	South Africa	2017-Aug-09	EPI_ISL_369344	A/ostrich/South_Africa/17080046/2017	#N/A		Import from public-domain	Abolnik,C.; Rauff,D.L.; Pieterse,R.; Peyrot,B.; Choma,P.; Ebersohn,K.; Phiri,T.
EPI1514190	HA	South Africa	2017-Aug-28	EPI_ISL_369349	A/Swan/South_Africa/17080517/2017	#N/A		Import from public-domain	Abolnik,C.; Rauff,D.L.; Pieterse,R.; Peyrot,B.; Choma,P.; Ebersohn,K.; Phiri,T.
EPI907034	HA	Japan	2016-Dec-14	EPI_ISL_247371	A/mute_swan/Ibaraki/219T/2016	#N/A	National Institute of Animal Health	National Institute of Animal Health	Takehiko, S
EPI907042	HA	Japan	2016-Dec-14	EPI_ISL_247372	A/mute_swan/Ibaraki/220C/2016	#N/A	National Institute of Animal Health	National Institute of Animal Health	Takehiko, S
EPI907058	HA	Japan	2016-Dec-13	EPI_ISL_247374	A/mute_swan/Ibaraki/214C/2016	#N/A	National Institute of Animal Health	National Institute of Animal Health	Takehiko, S
EPI907066	HA	Japan	2016-Dec-14	EPI_ISL_247375	A/mute_swan/Ibaraki/222C/2016	#N/A	National Institute of Animal Health	National Institute of Animal Health	Takehiko, S
EPI907074	HA	Japan	2016-Dec-10	EPI_ISL_247376	A/mute_swan/Ibaraki/208T/2016	#N/A	National Institute of Animal Health	National Institute of Animal Health	Takehiko, S
EPI907082	HA	Japan	2016-Dec-14	EPI_ISL_247377	A/mute_swan/Ibaraki/223C/2016	#N/A	National Institute of Animal Health	National Institute of Animal Health	Takehiko, S
EPI907114	HA	Japan	2016-Dec-13	EPI_ISL_247381	A/mute_swan/Ibaraki/217C/2016	#N/A	National Institute of Animal Health	National Institute of Animal Health	Takehiko, S
EPI907130	HA	Japan	2016-Dec-08	EPI_ISL_247383	A/mute_swan/Ibaraki/202C/2016	#N/A	National Institute of Animal Health	National Institute of Animal Health	Takehiko, S
EPI907154	HA	Japan	2016-Dec-13	EPI_ISL_247386	A/mute_swan/Ibaraki/214T/2016	#N/A	National Institute of Animal Health	National Institute of Animal Health	Takehiko, S
EPI907162	HA	Japan	2016-Dec-08	EPI_ISL_247387	A/mute_swan/Ibaraki/202T/2016	#N/A	National Institute of Animal Health	National Institute of Animal Health	Takehiko, S
EPI907170	HA	Japan	2016-Dec-14	EPI_ISL_247388	A/mute_swan/Ibaraki/222T/2016	#N/A	National Institute of Animal Health	National Institute of Animal Health	Takehiko, S
EPI907178	HA	Japan	2016-Dec-14	EPI_ISL_247389	A/mute_swan/Ibaraki/223T/2016	#N/A	National Institute of Animal Health	National Institute of Animal Health	Takehiko, S
EPI907186	HA	Japan	2016-Dec-14	EPI_ISL_247390	A/mute_swan/Ibaraki/218T/2016	#N/A	National Institute of Animal Health	National Institute of Animal Health	Takehiko, S
EPI907194	HA	Japan	2016-Dec-13	EPI_ISL_247391	A/mute_swan/Ibaraki/217T/2016	#N/A	National Institute of Animal Health	National Institute of Animal Health	Takehiko, S
EPI907218	HA	Japan	2016-Nov-29	EPI_ISL_247394	A/whooper_swan/Ibaraki/188C/2016	#N/A	National Institute of Animal Health	National Institute of Animal Health	Takehiko, S
EPI907266	HA	Japan	2016-Dec-10	EPI_ISL_247400	A/mute_swan/Ibaraki/210T/2016	#N/A	National Institute of Animal Health	National Institute of Animal Health	Takehiko, S
EPI907274	HA	Japan	2016-Dec-14	EPI_ISL_247401	A/mute_swan/Ibaraki/221C/2016	#N/A	National Institute of Animal Health	National Institute of Animal Health	Takehiko, S
EPI907282	HA	Japan	2016-Dec-14	EPI_ISL_247402	A/mute_swan/Ibaraki/219C/2016	#N/A	National Institute of Animal Health	National Institute of Animal Health	Takehiko, S
EPI907298	HA	Japan	2016-Dec-11	EPI_ISL_247404	A/mute_swan/Ibaraki/210C/2016	#N/A	National Institute of Animal Health	National Institute of Animal Health	Takehiko, S
EPI907306	HA	Japan	2016-Dec-14	EPI_ISL_247405	A/mute_swan/Ibaraki/220T/2016	#N/A	National Institute of Animal Health	National Institute of Animal Health	Takehiko, S
EPI907322	HA	Japan	2016-Dec-14	EPI_ISL_247407	A/mute_swan/Ibaraki/218C/2016	#N/A	National Institute of Animal Health	National Institute of Animal Health	Takehiko, S
EPI1159817	HA	China	2016-Dec-28	EPI_ISL_295493	A/Cygnus_atratus/Hubei/2Z2-O/2016	#N/A		Import from public-domain	Ma,L.; Zhao,L.; Wang,R.; Chen,Q.
EPI1159825	HA	China	2016-Dec-20	EPI_ISL_295494	A/Cygnus_atratus/Hubei/HF-1/2016	#N/A		Import from public-domain	Ma,L.; Zhao,L.; Wang,R.; Chen,Q.
EPI1161000	HA	Japan	2016-Nov-29	EPI_ISL_295701	A/whooper_swan/Ibaraki/28-309/2016	#N/A		Import from public-domain	Soda,K.; Usui,T.; Ito,H.; Ozaki,H.; Yamaguchi,T.; Ito,T.
EPI1161016	HA	Japan	2016-Dec-08	EPI_ISL_295703	A/mute_swan/Ibaraki/0803-201/2016	#N/A		Import from public-domain	Soda,K.; Usui,T.; Ito,H.; Ozaki,H.; Yamaguchi,T.; Ito,T.
EPI1161024	HA	Japan	2016-Dec-10	EPI_ISL_295704	A/mute_swan/Ibaraki/0803-208/2016	#N/A		Import from public-domain	Soda,K.; Usui,T.; Ito,H.; Ozaki,H.; Yamaguchi,T.; Ito,T.
EPI1161032	HA	Japan	2016-Dec-13	EPI_ISL_295705	A/mute_swan/Ibaraki/0803-214/2016	#N/A		Import from public-domain	Soda,K.; Usui,T.; Ito,H.; Ozaki,H.; Yamaguchi,T.; Ito,T.
EPI758745	HA	India	2015-Jan-01	EPI_ISL_221346	A/turkey/India/01CA01/2015	#N/A		Import from public-domain	Tosh,C.; Nagarajan,S.; Kumar,M.; Murugkar,H.V.; Venkatesh,G.; Shukla,S.; Mishra,A.; Mishra,P.; Agarwal,S.; Singh,B.; Dubey,P.; Tripathi,S.; Kulkarni,D.D.
EPI1308292	HA	Nigeria	2016-Jan-06	EPI_ISL_329218	A/turkey/Nigeria/16VIR5840-79/2016	#N/A		Import from public-domain	Laleye,A.; Joannis,T.; Shittu,I.; Meseko,C.; Zamperin,G.; Milani,A.; Zecchin,B.; Fusaro,A.; Monne,I.; Abolnik,C.; Gado,D.; Olawuyi,K.; Chinyere,C.; Salviato,A.; Schivo,A.; Marciano,S.; Ormelli,S.; Terregino,C.
EPI1514294	HA	South Africa	2017-Sep-19	EPI_ISL_369362	A/turkey/South_Africa/450199/2017	#N/A		Import from public-domain	Abolnik,C.; Rauff,D.L.; Pieterse,R.; Peyrot,B.; Choma,P.; Ebersohn,K.; Phiri,T.
EPI1381395	HA	Egypt	2018-Mar-28	EPI_ISL_344539	A/Turkey/Egypt/AR550/2018	#N/A	Poultry Diseases Department ,Faculty of Veterinary Medicine, Beni-Suef University	Friedrich-Loeffler-Institut	Hassan ,KE; King,J ; El-Kady, MF; Abohamra ,S; Pohlmann, A ; Harder, TC
EPI1027855	HA	Indonesia	2016-Oct-03	EPI_ISL_270342	A/Qu/Subang/S62/2016	#N/A	Eijkman Institute for Molecular Biology	Utrecht University-Central Veterinary Institute	Karo-karo,D; Bodewes,R; Muljono,D; Sriyani,I.Y; Artika,IM; Wibawa,H; Pribadi,ES;Pratomo,W; Diyantoro,D; Sugama,A; Hendrayani,N; Hidayat,A; Daju,D; Kustiawan,I;Citra,A; Stegeman,JA; Koch, G
EPI1027815	HA	Indonesia	2016-Apr-29	EPI_ISL_270337	A/Qu/Purwakarta/S52/2016	#N/A	Eijkman Institute for Molecular Biology	Utrecht University-Central Veterinary Institute	Karo-karo,D; Bodewes,R; Muljono,D; Sriyani,I.Y; Artika,IM; Wibawa,H; Pribadi,ES;Pratomo,W; Diyantoro,D; Sugama,A; Hendrayani,N; Hidayat,A; Daju,D; Kustiawan,I;Citra,A; Stegeman,JA; Koch, G
EPI1027823	HA	Indonesia	2016-May-03	EPI_ISL_270338	A/Qu/Indramayu/S53/2016	#N/A	Eijkman Institute for Molecular Biology	Utrecht University-Central Veterinary Institute	Karo-karo,D; Bodewes,R; Muljono,D; Sriyani,I.Y; Artika,IM; Wibawa,H; Pribadi,ES;Pratomo,W; Diyantoro,D; Sugama,A; Hendrayani,N; Hidayat,A; Daju,D; Kustiawan,I;Citra,A; Stegeman,JA; Koch, G
EPI1072953	HA	Japan	2016-Nov-19	EPI_ISL_279010	A/crane/Kagoshima/KU-6/2016	#N/A		Kagoshima University
EPI1072947	HA	Japan	2016-Nov-20	EPI_ISL_279011	A/crane/Kagoshima/KU-8/2016	#N/A		Kagoshima University
EPI1072940	HA	Japan	2016-Nov-20	EPI_ISL_279012	A/crane/Kagoshima/KU-9/2016	#N/A		Kagoshima University
EPI1064622	HA	Japan	2016-Nov-21	EPI_ISL_279017	A/crane/Kagoshima/KU-10/2016	#N/A		Kagoshima University
EPI1064620	HA	Japan	2016-Nov-21	EPI_ISL_279018	A/crane/Kagoshima/KU-12/2016	#N/A		Kagoshima University
EPI1064619	HA	Japan	2016-Nov-22	EPI_ISL_279019	A/crane/Kagoshima/KU-15/2016	#N/A		Kagoshima University
EPI1064618	HA	Japan	2016-Nov-22	EPI_ISL_279020	A/crane/Kagoshima/KU-16/2016	#N/A		Kagoshima University
EPI1064616	HA	Japan	2016-Nov-23	EPI_ISL_279022	A/crane/Kagoshima/KU-14/2016	#N/A		Kagoshima University
EPI1064755	HA	Japan	2016-Nov-23	EPI_ISL_279025	A/crane/Kagoshima/KU-25/2016	#N/A		Kagoshima University
EPI1064748	HA	Japan	2016-Nov-23	EPI_ISL_279026	A/crane/Kagoshima/KU-26/2016	#N/A		Kagoshima University
EPI1064741	HA	Japan	2016-Nov-23	EPI_ISL_279027	A/crane/Kagoshima/KU-27/2016	#N/A		Kagoshima University
EPI1064734	HA	Japan	2016-Nov-24	EPI_ISL_279028	A/crane/Kagoshima/KU-28/2016	#N/A		Kagoshima University
EPI1064720	HA	Japan	2016-Nov-25	EPI_ISL_279030	A/crane/Kagoshima/KU-31/2016	#N/A		Kagoshima University
EPI1064713	HA	Japan	2016-Nov-25	EPI_ISL_279031	A/crane/Kagoshima/KU-34/2016	#N/A		Kagoshima University
EPI1064707	HA	Japan	2016-Nov-26	EPI_ISL_279032	A/crane/Kagoshima/KU-33/2016	#N/A		Kagoshima University
EPI1064700	HA	Japan	2016-Nov-28	EPI_ISL_279033	A/crane/Kagoshima/KU-37/2016	#N/A		Kagoshima University
EPI1064693	HA	Japan	2016-Dec-03	EPI_ISL_279034	A/crane/Kagoshima/KU-43/2016	#N/A		Kagoshima University
EPI1064686	HA	Japan	2016-Dec-03	EPI_ISL_279035	A/crane/Kagoshima/KU-44/2016	#N/A		Kagoshima University
EPI1064679	HA	Japan	2016-Dec-05	EPI_ISL_279036	A/crane/Kagoshima/KU-45/2016	#N/A		Kagoshima University
EPI1064672	HA	Japan	2016-Dec-05	EPI_ISL_279037	A/crane/Kagoshima/KU-46/2016	#N/A		Kagoshima University
EPI1064665	HA	Japan	2016-Dec-06	EPI_ISL_279038	A/crane/Kagoshima/KU-48/2016	#N/A		Kagoshima University
EPI1064658	HA	Japan	2016-Dec-11	EPI_ISL_279039	A/crane/Kagoshima/KU-52/2016	#N/A		Kagoshima University
EPI1064651	HA	Japan	2016-Dec-14	EPI_ISL_279040	A/crane/Kagoshima/KU-53/2016	#N/A		Kagoshima University
EPI1119065	HA	Taiwan	2017-Dec-01	EPI_ISL_287800	A/spoonbill/Taiwan/DB645/2017	#N/A		Animal Health Research Institute	Yu-Ju,Lin; Li-Hsuan,Chen; Wan-Chen,Li; Yen-Ping,Chen; Yu-Pin,Liu; Fan,Lee; Wen-Jane,Tu
EPI1159881	HA	China	2015-Nov-11	EPI_ISL_295501	A/Great_Crested_Grebe/Ningxia/482-26/2015	#N/A		Import from public-domain	Lu,S.; Zhao,Z.; Zhang,J.; Wang,W.; He,X.; Yu,M.; Zhang,C.; Li,X.; Guo,Z.; Yang,X.; Liu,L.; Zhi,M.; Fu,T.; Lv,X.; Ma,W.; Liao,M.; Chai,H.; Qian,J.; Ma,J.; Jin,H.; Hua,Y.
EPI1161234	HA	Japan	2016-Dec-17	EPI_ISL_295754	A/cackling_goose/Aichi/2312T020/2016	#N/A		Import from public-domain	Soda,K.; Usui,T.; Ito,H.; Ozaki,H.; Yamaguchi,T.; Ito,T.
EPI1353758	HA	Lao, People's Democratic Republic	2017-Jan-18	EPI_ISL_337522	A/quail/Laos/NL-1501146/2017	#N/A		Animal and Plant Quarantine Agency (S-2158)
EPI687144	HA	Hong Kong (SAR)	2015-Apr-10	EPI_ISL_205821	A/peregrine_falcon/Hong_Kong/04955/2015	#N/A	Agriculture, Fisheries and Conservation Department	Agriculture, Fisheries and Conservation Department	LUK, Geraldine SM; LEE, Frances E; IP, Sin-Ming; WAI, Chris KL
EPI687152	HA	Hong Kong (SAR)	2015-Apr-30	EPI_ISL_205823	A/Oriental_magpie_robin/Hong_Kong/06154/2015	#N/A	Agriculture, Fisheries and Conservation Department	Agriculture, Fisheries and Conservation Department	LUK, Geraldine SM; LEE, Frances E; IP, Sin-Ming; WAI, Chris KL
EPI687154	HA	Hong Kong (SAR)	2015-Nov-18	EPI_ISL_205824	A/Oriental_magpie_robin/Hong_Kong/16759/2015	#N/A	Agriculture, Fisheries and Conservation Department	Agriculture, Fisheries and Conservation Department	LUK, Geraldine SM; LEE, Frances E; IP, Sin-Ming; WAI, Chris KL
EPI687156	HA	Hong Kong (SAR)	2016-Jan-02	EPI_ISL_205825	A/great_egret/Hong_Kong/00032/2016	#N/A	Agriculture, Fisheries and Conservation Department	Agriculture, Fisheries and Conservation Department	LUK, Geraldine SM; LEE, Frances E; IP, Sin-Ming; WAI, Chris KL
EPI723413	HA	Vietnam	2015-Feb-26	EPI_ISL_214648	A/quail/Tien_Giang/AI337/2015	#N/A	National Institute of Animal Health	National Institute of Animal Health	Uchida,Y
EPI760109	HA	China	2015-Aug-12	EPI_ISL_221722	A/tiger/Yunnan/tig1508/2015	#N/A		Import from public-domain	Hu,T.; Zhao,H.; Zhang,Y.; Zhang,W.; Kong,Q.; Zhang,Z.; Cui,Q.; Qiu,W.; Deng,B.; Fan,Q.; Zhang,F.
EPI760089	HA	China	2015-Jan-13	EPI_ISL_221720	A/feline/Guangdong/1/2015	#N/A		Import from public-domain	Shoujun,L.; Guihong,Z.; Shuo,S.; Pei,Z.; Lifang,W.; Xinliang,F.
EPI760097	HA	China	2015-Jan-13	EPI_ISL_221721	A/feline/Guangdong/2/2015	#N/A		Import from public-domain	Shoujun,L.; Guihong,Z.; Shuo,S.; Pei,Z.; Lifang,W.; Xinliang,F.
EPI1600724	HA	China	2015-Jan-01	EPI_ISL_393329	A/swine/Zhejiang/SW57/2015	#N/A		Import from public-domain	Wu,H.; Wu,N.
EPI995546	HA	Nigeria	2016-Jan-09	EPI_ISL_262932	A/swine/Nigeria/55/2016	#N/A	National Veterinary Research Institute	Friedrich-Loeffler-Institut	Meseko, Clement; Starick, Elke
EPI995548	HA	Nigeria	2016-Jan-09	EPI_ISL_262933	A/swine/Nigeria/49/2016	#N/A	National Veterinary Research Institute	Friedrich-Loeffler-Institut	Meseko, Clement; Starick, Elke
EPI995549	HA	Nigeria	2016-Jan-30	EPI_ISL_262934	A/swine/Nigeria/73/2016	#N/A	National Veterinary Research Institute	Friedrich-Loeffler-Institut	Meseko, Clement; Starick, Elke
EPI995550	HA	Nigeria	2016-Jan-30	EPI_ISL_262935	A/swine/Nigeria/75/2016	#N/A	National Veterinary Research Institute	Friedrich-Loeffler-Institut
EPI995565	HA	Nigeria	2016-Jan-30	EPI_ISL_262950	A/swine/Nigeria/77/2016	#N/A	National Veterinary Research Institute	Friedrich-Loeffler-Institut	Meseko, Clement; Starick, Elke
EPI758867	HA	China	2015-Nov-18	EPI_ISL_221389	A/environment/Guangdong/GZ693/2015	#N/A		Import from public-domain	Yuan,R.; Wang,Z.; Kang,Y.; Wu,J.; Zou,L.; Liang,L.; Song,Y.; Zhang,X.; Ni,H.; Lin,J.; Ke,C.
EPI758868	HA	China	2015-Oct-23	EPI_ISL_221390	A/environment/Guangdong/ZS558/2015	#N/A		Import from public-domain	Yuan,R.; Wang,Z.; Kang,Y.; Wu,J.; Zou,L.; Liang,L.; Song,Y.; Zhang,X.; Ni,H.; Lin,J.; Ke,C.
EPI758870	HA	China	2015-May-04	EPI_ISL_221391	A/environment/Guangdong/GZ670/2015	#N/A		Import from public-domain	Yuan,R.; Wang,Z.; Kang,Y.; Wu,J.; Zou,L.; Liang,L.; Song,Y.; Zhang,X.; Ni,H.; Lin,J.; Ke,C.
EPI684549	HA	China	2015-Dec-21	EPI_ISL_205314	A/Environment/Shenzhen/1/2015	#N/A		WHO Chinese National Influenza Center	Fang, Shisong;Yang, Lei
EPI684557	HA	China	2015-Dec-21	EPI_ISL_205315	A/Environment/Shenzhen/2/2015	#N/A		WHO Chinese National Influenza Center	Fang, Shisong;Yang, Lei
EPI684565	HA	China	2015-Dec-21	EPI_ISL_205316	A/Environment/Shenzhen/3/2015	#N/A		WHO Chinese National Influenza Center	Fang, Shisong;Yang, Lei
EPI1273272	HA	Cambodia	2015-Feb-10	EPI_ISL_321143	A/environment/Cambodia/Z11EW7M3/2015	#N/A		Institut Pasteur du Cambodia
EPI1273274	HA	Cambodia	2015-Feb-23	EPI_ISL_321144	A/environment/Cambodia/Z42EW9M1/2015	#N/A		Institut Pasteur du Cambodia
EPI1273279	HA	Cambodia	2015-Feb-24	EPI_ISL_321145	A/environment/Cambodia/Z51EW9M3/2015	#N/A		Institut Pasteur du Cambodia
EPI1273284	HA	Cambodia	2015-Mar-03	EPI_ISL_321146	A/environment/Cambodia/Z72EW10M3/2015	#N/A		Institut Pasteur du Cambodia
EPI1273286	HA	Cambodia	2015-Mar-09	EPI_ISL_321147	A/environment/Cambodia/Z82EW11M1/2015	#N/A		Institut Pasteur du Cambodia
EPI1273288	HA	Cambodia	2015-Mar-10	EPI_ISL_321148	A/environment/Cambodia/Z92CW11M3/2015	#N/A		Institut Pasteur du Cambodia
EPI1273290	HA	Cambodia	2015-Mar-16	EPI_ISL_321149	A/environment/Cambodia/Z101EW12M1/2015	#N/A		Institut Pasteur du Cambodia
EPI1273298	HA	Cambodia	2015-Feb-10	EPI_ISL_321150	A/environment/Cambodia/Z12CW7M3/2015	#N/A		Institut Pasteur du Cambodia
EPI1302488	HA	Cambodia	2015-Feb-01	EPI_ISL_327782	A/environment/Cambodia/Z2EP1e3W7M1/2015	#N/A		Import from public-domain	Monamele,C.M.; Y,P.; Karlsson,E.A.; Vernet,M.-A.; Wade,A.; Okomo,M.-C.A.; Abah,A.S.; Yann,S.; Etoundi,G.A.; Mohamadou,N.R.; Feussom,J.M.; Horm,V.S.; Horwood,P.F.; Ly,S.; Njouom,R.; Dussart,P.
EPI1513738	HA	Korea, Republic of	2015-Jan-07	EPI_ISL_369292	A/wild_bird_feces/Korea/H2193/2015	#N/A	Animal and Plant Quarantine Agency (S-2145)	Animal and Plant Quarantine Agency (S-2158)
EPI1513746	HA	Korea, Republic of	2015-Jan-15	EPI_ISL_369293	A/wild_bird_feces/Korea/H2262/2015	#N/A	Animal and Plant Quarantine Agency (S-2145)	Animal and Plant Quarantine Agency (S-2158)
EPI1513754	HA	Korea, Republic of	2015-Mar-09	EPI_ISL_369294	A/wild_bird_feces/Korea/H2512/2015	#N/A	Animal and Plant Quarantine Agency (S-2145)	Animal and Plant Quarantine Agency (S-2158)
EPI1513762	HA	Korea, Republic of	2015-Jan-21	EPI_ISL_369295	A/wild_bird_feces/Korea/H2318/2015	#N/A	Animal and Plant Quarantine Agency (S-2145)	Animal and Plant Quarantine Agency (S-2158)
EPI1513770	HA	Korea, Republic of	2015-Nov-09	EPI_ISL_369296	A/wild_bird_feces/Korea/H3306/2015	#N/A	Animal and Plant Quarantine Agency (S-2145)	Animal and Plant Quarantine Agency (S-2158)
EPI1513786	HA	Korea, Republic of	2016-Dec-01	EPI_ISL_369298	A/wild_bird_feces/Korea/H189-1/2016	#N/A	Animal and Plant Quarantine Agency (S-2145)	Animal and Plant Quarantine Agency (S-2158)
EPI1513866	HA	Korea, Republic of	2015-Nov-19	EPI_ISL_369308	A/wild_bird_feces/Korea/H3328/2015	#N/A	Animal and Plant Quarantine Agency (S-2145)	Animal and Plant Quarantine Agency (S-2158)
EPI1513922	HA	Korea, Republic of	2017-Mar-20	EPI_ISL_369315	A/wild_bird_feces/Korea/H1069-3/2017	#N/A	Animal and Plant Quarantine Agency (S-2145)	Animal and Plant Quarantine Agency (S-2158)
EPI1513970	HA	Korea, Republic of	2017-Dec-13	EPI_ISL_369321	A/wild_bird_feces/Korea/H55/2017	#N/A	Animal and Plant Quarantine Agency (S-2145)	Animal and Plant Quarantine Agency (S-2158)
EPI1513978	HA	Korea, Republic of	2017-Dec-18	EPI_ISL_369322	A/wild_bird_feces/Korea/H57-2/2017	#N/A	Animal and Plant Quarantine Agency (S-2145)	Animal and Plant Quarantine Agency (S-2158)
EPI1514034	HA	Korea, Republic of	2017-Dec-06	EPI_ISL_369329	A/wild_bird_feces/Korea/H33/2017	#N/A	Animal and Plant Quarantine Agency (S-2145)	Animal and Plant Quarantine Agency (S-2158)
EPI1514082	HA	Korea, Republic of	2017-Dec-06	EPI_ISL_369335	A/wild_bird_feces/Korea/H49/2017	#N/A	Animal and Plant Quarantine Agency (S-2145)	Animal and Plant Quarantine Agency (S-2158)
EPI760079	HA	China	2016-Jan-01	EPI_ISL_221719	A/environment/Guangdong/01.01_SZSGXJK006-E/2016	#N/A	Institute of Microbiology, Chinese Academy of Sciences	Institute of Microbiology, Chinese Academy of Sciences
EPI760015	HA	China	2016-Jan-01	EPI_ISL_221711	A/duck/Guangdong/01.01_SZSGXJK003-W/2016	#N/A	Institute of Microbiology, Chinese Academy of Sciences	Institute of Microbiology, Chinese Academy of Sciences
EPI861585	HA	Japan	2016-Nov-14	EPI_ISL_238605	A/environment/Kagoshima/KU-ngr-I/2016	#N/A	Kagoshima University	Kagoshima University
EPI866122	HA	Korea, Republic of	2016-Nov-13	EPI_ISL_239267	A/mandarin_duck/Korea/T102-1/2016	#N/A		Animal and Plant Quarantine Agency (S-2026)
EPI1542783	HA	Korea, Republic of	2015-Jan-22	EPI_ISL_377143	A/wild_bird_feces/Korea/H2292/2015	#N/A	Animal and Plant Quarantine Agency (O-2144)	Animal and Plant Quarantine Agency (S-2158)
EPI1843131	HA	Hong Kong (SAR)	2018-Jan-09	EPI_ISL_885144	A/environment/Hong_Kong/WCRB-01/2018	#N/A	Center of Influenza Research, School of Public Health, Li Ka Shing Faculty of Medicine, the University of Hong Kong	Li Ka Shing Faculty of Medicine, The University of Hong Kong	Bui, Christine HT; Kuok, Denise IT; Yeung, Hin Wo; Ng, Ka-Chun; Chu, Daniel KW; Webby, Richard J; Nicholls, John M; Peiris, JS Malik; Hui, Kenrie PY; Chan, Michael CW
EPI687704	HA	China	2016-Jan-07	EPI_ISL_206036	A/Shenzhen/1/2016	#N/A		WHO Chinese National Influenza Center	Fang, Shisong;Yang, Lei
EPI1352805	HA	China	2018-Aug-15	EPI_ISL_337273	A/Guangxi/31906/2018	#N/A	Guangxi Center for Disease Prevention and Control	WHO Chinese National Influenza Center	Wang,Dayan;Zhou,Shumei;Li,Xiyan;Liu,Jia;Zhang,Ye;Bo,Hong;Shu,Yuelong
EPI1352861	HA	China	2017-Nov-17	EPI_ISL_337280	A/Guangxi/13486/2017	#N/A	Guangxi Center for Disease Prevention and Control	WHO Chinese National Influenza Center	Wang,Dayan;Zhou,Shumei;Li,Xiyan;Liu,Jia;Zhang,Ye;Bo,Hong;Shu,Yuelong
EPI1202729	HA	China	2017-Dec-25	EPI_ISL_304404	A/Fujian-Sanyuan/21099/2017	#N/A	Fujian Provincial Center for Disease Control and Prevention	WHO Chinese National Influenza Center
EPI684541	HA	China	2015-Dec-28	EPI_ISL_205313	A/Shenzhen/1/2015	#N/A	Shenzhen center for disease control and prevention	WHO Chinese National Influenza Center	Fang, Shisong;Yang, Lei
EPI1352813	HA	China	2018-Sep-29	EPI_ISL_337274	A/Guangdong/18SF020/2018	#N/A	Guangdong Provincial Center for Disease Control and Prevention	WHO Chinese National Influenza Center	Wang,Dayan;Zhou,Shumei;Li,Xiyan;Liu,Jia;Zhang,Ye;Bo,Hong;Shu,Yuelong
EPI1352821	HA	China	2018-Nov-06	EPI_ISL_337275	A/Jiangsu/32888/2018	#N/A	Jiangsu Provincial Center for Disease Control & Prevention	WHO Chinese National Influenza Center	Wang,Dayan;Zhou,Shumei;Li,Xiyan;Liu,Jia;Zhang,Ye;Bo,Hong;Shu,Yuelong
EPI685597	HA	China	2015-Dec-29	EPI_ISL_205503	A/Shenzhen/TH001/2015	#N/A	CAS Key Laboratory of Pathogenic Microbiology and Immunology, Institute of Microbiology, Chinese Academy of Sciences	Institute of Microbiology, Chinese Academy of Sciences
EPI682936	HA	China	2015-Jan-01	EPI_ISL_205139	A/turtledove/Wuhan/HKBJ27/2015	#N/A		Import from public-domain	Chen,L.-J.; Lin,X.-D.; Guo,W.-P.; Tian,J.-H.; Zhang,Y.-Z.
EPI682937	HA	China	2015-Jan-01	EPI_ISL_205140	A/turtledove/Wuhan/HKBJ43/2015	#N/A		Import from public-domain	Chen,L.-J.; Lin,X.-D.; Guo,W.-P.; Tian,J.-H.; Zhang,Y.-Z.
EPI682939	HA	China	2015-Jan-01	EPI_ISL_205142	A/turtledove/Wuhan/HKBJ07/2015	#N/A		Import from public-domain	Chen,L.-J.; Lin,X.-D.; Guo,W.-P.; Tian,J.-H.; Zhang,Y.-Z.
EPI760123	HA	China	2015-Jun-02	EPI_ISL_221724	A/peacock/Yunnan/1/2015	#N/A		Import from public-domain	Hu,T.; Zhao,H.; Zhang,Y.; Zhang,W.; Kong,Q.; Zhang,Z.; Cui,Q.; Qiu,W.; Deng,B.; Fan,Q.; Zhang,F.
EPI760130	HA	China	2015-Jun-02	EPI_ISL_221725	A/peacock/Yunnan/3/2015	#N/A		Import from public-domain	Hu,T.; Zhao,H.; Zhang,Y.; Zhang,W.; Kong,Q.; Zhang,Z.; Cui,Q.; Qiu,W.; Deng,B.; Fan,Q.; Zhang,F.
EPI866114	HA	Korea, Republic of	2016-Nov-05	EPI_ISL_239266	A/Eurasian_eagle_owl/Korea/960/2016	#N/A		Animal and Plant Quarantine Agency (S-2026)
EPI956143	HA	China	2015-Dec-19	EPI_ISL_255389	A/chicken/Anhui/AH325/2015	#N/A		Wuhan Institute of Virology
EPI959114	HA	China	2015-Dec-19	EPI_ISL_255412	A/chicken/Hunan/HN158/2015	#N/A		Wuhan Institute of Virology
EPI956202	HA	China	2015-Sep-13	EPI_ISL_255413	A/chicken/Hunan/HN244/2015	#N/A		Wuhan Institute of Virology
EPI956210	HA	China	2015-Sep-13	EPI_ISL_255414	A/chicken/Hunan/HN245/2015	#N/A		Wuhan Institute of Virology
EPI956218	HA	China	2015-Sep-13	EPI_ISL_255415	A/chicken/Hunan/HN247/2015	#N/A		Wuhan Institute of Virology
EPI956238	HA	China	2015-Sep-13	EPI_ISL_255416	A/chicken/Hunan/HN248/2015	#N/A		Wuhan Institute of Virology
EPI956246	HA	China	2015-Sep-13	EPI_ISL_255417	A/chicken/Hunan/HN249/2015	#N/A		Wuhan Institute of Virology
EPI956254	HA	China	2015-Sep-13	EPI_ISL_255418	A/chicken/Hunan/HN250/2015	#N/A		Wuhan Institute of Virology
EPI956262	HA	China	2015-Sep-13	EPI_ISL_255419	A/chicken/Hunan/HN251/2015	#N/A		Wuhan Institute of Virology
EPI956270	HA	China	2015-Sep-13	EPI_ISL_255420	A/chicken/Hunan/HN252/2015	#N/A		Wuhan Institute of Virology
EPI956290	HA	China	2015-Sep-13	EPI_ISL_255421	A/chicken/Hunan/HN254/2015	#N/A		Wuhan Institute of Virology
EPI956298	HA	China	2015-Dec-16	EPI_ISL_255422	A/chicken/Hunan/HN263/2015	#N/A		Wuhan Institute of Virology
EPI956306	HA	China	2015-Sep-13	EPI_ISL_255423	A/chicken/Hunan/HN255/2015	#N/A		Wuhan Institute of Virology
EPI956314	HA	China	2015-Dec-17	EPI_ISL_255424	A/chicken/Hunan/HN264/2015	#N/A		Wuhan Institute of Virology
EPI956322	HA	China	2015-Dec-17	EPI_ISL_255425	A/chicken/Hunan/HN265/2015	#N/A		Wuhan Institute of Virology
EPI956330	HA	China	2015-Dec-17	EPI_ISL_255426	A/chicken/Hunan/HN266/2015	#N/A		Wuhan Institute of Virology
EPI956338	HA	China	2015-Dec-17	EPI_ISL_255427	A/chicken/Hunan/HN301/2015	#N/A		Wuhan Institute of Virology
EPI956346	HA	China	2015-Dec-17	EPI_ISL_255428	A/chicken/Hunan/HN302/2015	#N/A		Wuhan Institute of Virology
EPI956354	HA	China	2015-Dec-17	EPI_ISL_255429	A/chicken/Hunan/HN303/2015	#N/A		Wuhan Institute of Virology
EPI956362	HA	China	2015-Dec-17	EPI_ISL_255430	A/chicken/Hunan/HN304/2015	#N/A		Wuhan Institute of Virology
EPI956413	HA	China	2015-Dec-17	EPI_ISL_255433	A/chicken/Hunan/HN305/2015	#N/A		Wuhan Institute of Virology
EPI956472	HA	China	2015-Dec-17	EPI_ISL_255466	A/chicken/Hunan/HN306/2015	#N/A		Wuhan Institute of Virology
EPI956480	HA	China	2015-Dec-17	EPI_ISL_255467	A/chicken/Hunan/HN307/2015	#N/A		Wuhan Institute of Virology
EPI956488	HA	China	2015-Dec-17	EPI_ISL_255468	A/chicken/Hunan/HN308/2015	#N/A		Wuhan Institute of Virology
EPI956496	HA	China	2015-Apr-06	EPI_ISL_255469	A/chicken/Hunan/HN40/2015	#N/A		Wuhan Institute of Virology
EPI956648	HA	China	2015-Apr-06	EPI_ISL_255470	A/chicken/Hunan/HN58/2015	#N/A		Wuhan Institute of Virology
EPI956656	HA	China	2015-Sep-11	EPI_ISL_255489	A/chicken/Hunan/HN75/2015	#N/A		Wuhan Institute of Virology
EPI956672	HA	China	2015-Dec-19	EPI_ISL_255491	A/duck/Anhui/AH328/2015	#N/A		Wuhan Institute of Virology
EPI956982	HA	China	2015-Apr-06	EPI_ISL_255529	A/duck/Hunan/HN13/2015	#N/A		Wuhan Institute of Virology
EPI956990	HA	China	2015-Apr-06	EPI_ISL_255530	A/duck/Hunan/HN16/2015	#N/A		Wuhan Institute of Virology
EPI957075	HA	China	2015-Sep-11	EPI_ISL_255534	A/duck/Hunan/HN162/2015	#N/A		Wuhan Institute of Virology
EPI957118	HA	China	2015-Sep-11	EPI_ISL_255559	A/duck/Hunan/HN163/2015	#N/A		Wuhan Institute of Virology
EPI957126	HA	China	2015-Sep-11	EPI_ISL_255561	A/duck/Hunan/HN167/2015	#N/A		Wuhan Institute of Virology
EPI957134	HA	China	2015-Sep-11	EPI_ISL_255562	A/duck/Hunan/HN171/2015	#N/A		Wuhan Institute of Virology
EPI957142	HA	China	2015-Sep-11	EPI_ISL_255563	A/duck/Hunan/HN172/2015	#N/A		Wuhan Institute of Virology
EPI957181	HA	China	2015-Sep-11	EPI_ISL_255564	A/duck/Hunan/HN174/2015	#N/A		Wuhan Institute of Virology
EPI957366	HA	China	2015-Sep-11	EPI_ISL_255587	A/duck/Hunan/HN176/2015	#N/A		Wuhan Institute of Virology
EPI957374	HA	China	2015-Sep-11	EPI_ISL_255592	A/duck/Hunan/HN177/2015	#N/A		Wuhan Institute of Virology
EPI957396	HA	China	2015-Sep-11	EPI_ISL_255597	A/duck/Hunan/HN178/2015	#N/A		Wuhan Institute of Virology
EPI957406	HA	China	2015-Sep-12	EPI_ISL_255599	A/duck/Hunan/HN182/2015	#N/A		Wuhan Institute of Virology
EPI957414	HA	China	2015-Sep-12	EPI_ISL_255600	A/duck/Hunan/HN183/2015	#N/A		Wuhan Institute of Virology
EPI957424	HA	China	2015-Sep-12	EPI_ISL_255603	A/duck/Hunan/HN186/2015	#N/A		Wuhan Institute of Virology
EPI957435	HA	China	2015-Sep-12	EPI_ISL_255605	A/duck/Hunan/HN190/2015	#N/A		Wuhan Institute of Virology
EPI957448	HA	China	2015-Sep-12	EPI_ISL_255607	A/duck/Hunan/HN191/2015	#N/A		Wuhan Institute of Virology
EPI957459	HA	China	2015-Sep-12	EPI_ISL_255609	A/duck/Hunan/HN192/2015	#N/A		Wuhan Institute of Virology
EPI957468	HA	China	2015-Sep-12	EPI_ISL_255610	A/duck/Hunan/HN194/2015	#N/A		Wuhan Institute of Virology
EPI957478	HA	China	2015-Sep-12	EPI_ISL_255612	A/duck/Hunan/HN195/2015	#N/A		Wuhan Institute of Virology
EPI957486	HA	China	2015-Sep-12	EPI_ISL_255613	A/duck/Hunan/HN197/2015	#N/A		Wuhan Institute of Virology
EPI957494	HA	China	2015-Sep-12	EPI_ISL_255614	A/duck/Hunan/HN201/2015	#N/A		Wuhan Institute of Virology
EPI957502	HA	China	2015-Sep-12	EPI_ISL_255615	A/duck/Hunan/HN204/2015	#N/A		Wuhan Institute of Virology
EPI957510	HA	China	2015-Sep-12	EPI_ISL_255616	A/duck/Hunan/HN205/2015	#N/A		Wuhan Institute of Virology
EPI957518	HA	China	2015-Sep-12	EPI_ISL_255617	A/duck/Hunan/HN206/2015	#N/A		Wuhan Institute of Virology
EPI957526	HA	China	2015-Sep-12	EPI_ISL_255618	A/duck/Hunan/HN207/2015	#N/A		Wuhan Institute of Virology
EPI957534	HA	China	2015-Sep-12	EPI_ISL_255619	A/duck/Hunan/HN208/2015	#N/A		Wuhan Institute of Virology
EPI957542	HA	China	2015-Sep-13	EPI_ISL_255620	A/duck/Hunan/HN209/2015	#N/A		Wuhan Institute of Virology
EPI957561	HA	China	2015-Sep-13	EPI_ISL_255621	A/duck/Hunan/HN210/2015	#N/A		Wuhan Institute of Virology
EPI957569	HA	China	2015-Sep-13	EPI_ISL_255624	A/duck/Hunan/HN212/2015	#N/A		Wuhan Institute of Virology
EPI957824	HA	China	2015-Sep-13	EPI_ISL_255689	A/duck/Hunan/HN214/2015	#N/A		Wuhan Institute of Virology
EPI957834	HA	China	2015-Sep-13	EPI_ISL_255691	A/duck/Hunan/HN215/2015	#N/A		Wuhan Institute of Virology
EPI957851	HA	China	2015-Sep-13	EPI_ISL_255694	A/duck/Hunan/HN217/2015	#N/A		Wuhan Institute of Virology
EPI957861	HA	China	2015-Sep-13	EPI_ISL_255695	A/duck/Hunan/HN220/2015	#N/A		Wuhan Institute of Virology
EPI1067645	HA	China	2015-Jan-01	EPI_ISL_279424	A/wildfowl/Shandong/SD01/2015	#N/A		Import from public-domain	Meng,K.; Wang,Y.; Yuan,X.; Zhang,Y.; Qi,L.
EPI1070025	HA	China	2015-Dec-01	EPI_ISL_279789	A/wildfowl/Shandong/SD03/2015	#N/A		Import from public-domain	Meng,K.; Wang,Y.; Yuan,X.; Zhang,Y.; Qi,L.
EPI1070026	HA	China	2016-Jan-01	EPI_ISL_279790	A/wildfowl/Shandong/SD04/2016	#N/A		Import from public-domain	Meng,K.; Wang,Y.; Yuan,X.; Zhang,Y.; Qi,L.
EPI1070030	HA	China	2015-Jan-01	EPI_ISL_279791	A/wildfowl/Shandong/SD02/2015	#N/A		Import from public-domain	Meng,K.; Wang,Y.; Yuan,X.; Zhang,Y.; Qi,L.
EPI1843139	HA	Hong Kong (SAR)	2017-Dec-22	EPI_ISL_885145	A/Spoonbill/HK/17-18259/2017	#N/A	Center of Influenza Research, School of Public Health, Li Ka Shing Faculty of Medicine, the University of Hong Kong	Li Ka Shing Faculty of Medicine, The University of Hong Kong	Bui, Christine HT; Kuok, Denise IT; Yeung, Hin Wo; Ng, Ka-Chun; Chu, Daniel KW; Webby, Richard J; Nicholls, John M; Peiris, JS Malik; Hui, Kenrie PY; Chan, Michael CW
EPI1513802	HA	Korea, Republic of	2015-Nov-02	EPI_ISL_369300	A/spot-billed_duck/Korea/H3135/2015	#N/A	Animal and Plant Quarantine Agency (S-2145)	Animal and Plant Quarantine Agency (S-2158)
EPI1513810	HA	Korea, Republic of	2015-Oct-29	EPI_ISL_369301	A/white-fronted_goose/Korea/H3173/2015	#N/A	Animal and Plant Quarantine Agency (S-2145)	Animal and Plant Quarantine Agency (S-2158)
EPI1513818	HA	Korea, Republic of	2015-Nov-23	EPI_ISL_369302	A/white-fronted_goose/Korea/H3334/2015	#N/A	Animal and Plant Quarantine Agency (S-2145)	Animal and Plant Quarantine Agency (S-2158)
EPI1513826	HA	Korea, Republic of	2015-Dec-21	EPI_ISL_369303	A/pink-footed_goose/Korea/H3473/2015	#N/A	Animal and Plant Quarantine Agency (S-2145)	Animal and Plant Quarantine Agency (S-2158)
EPI1513834	HA	Korea, Republic of	2016-Nov-22	EPI_ISL_369304	A/mallard/Korea/H50-4/2016	#N/A	Animal and Plant Quarantine Agency (S-2145)	Animal and Plant Quarantine Agency (S-2158)
EPI1513842	HA	Korea, Republic of	2016-Nov-29	EPI_ISL_369305	A/mallard/Korea/H95-4/2016	#N/A	Animal and Plant Quarantine Agency (S-2145)	Animal and Plant Quarantine Agency (S-2158)
EPI1513850	HA	Korea, Republic of	2016-Nov-29	EPI_ISL_369306	A/white-fronted_goose/Korea/H96-1/2016	#N/A	Animal and Plant Quarantine Agency (S-2145)	Animal and Plant Quarantine Agency (S-2158)
EPI1513858	HA	Korea, Republic of	2016-Dec-01	EPI_ISL_369307	A/mallard/Korea/H125-4/2016	#N/A	Animal and Plant Quarantine Agency (S-2145)	Animal and Plant Quarantine Agency (S-2158)
EPI1513874	HA	Korea, Republic of	2015-Nov-16	EPI_ISL_369309	A/bean_goose/Korea/H3316/2015	#N/A	Animal and Plant Quarantine Agency (S-2145)	Animal and Plant Quarantine Agency (S-2158)
EPI1513882	HA	Korea, Republic of	2016-Nov-04	EPI_ISL_369310	A/mandarin_duck/Korea/A44-1-3/2016	#N/A	Animal and Plant Quarantine Agency (S-2145)	Animal and Plant Quarantine Agency (S-2158)
EPI1513890	HA	Korea, Republic of	2016-Dec-14	EPI_ISL_369311	A/spot-billed_duck/Korea/H422-7/2016	#N/A	Animal and Plant Quarantine Agency (S-2145)	Animal and Plant Quarantine Agency (S-2158)
EPI1513898	HA	Korea, Republic of	2016-Dec-27	EPI_ISL_369312	A/spot-billed_duck/Korea/H604-1/2016	#N/A	Animal and Plant Quarantine Agency (S-2145)	Animal and Plant Quarantine Agency (S-2158)
EPI1513906	HA	Korea, Republic of	2017-Jan-16	EPI_ISL_369313	A/white-fronted_goose/Korea/H886/2017	#N/A	Animal and Plant Quarantine Agency (S-2145)	Animal and Plant Quarantine Agency (S-2158)
EPI1513914	HA	Korea, Republic of	2017-Mar-13	EPI_ISL_369314	A/mallard/Korea/H1029-2/2017	#N/A	Animal and Plant Quarantine Agency (S-2145)	Animal and Plant Quarantine Agency (S-2158)
EPI1513930	HA	Korea, Republic of	2017-Oct-10	EPI_ISL_369316	A/mallard/Korea/A11-4/2017	#N/A	Animal and Plant Quarantine Agency (S-2145)	Animal and Plant Quarantine Agency (S-2158)
EPI1513938	HA	Korea, Republic of	2017-Oct-10	EPI_ISL_369317	A/mallard/Korea/A14-2/2017	#N/A	Animal and Plant Quarantine Agency (S-2145)	Animal and Plant Quarantine Agency (S-2158)
EPI1513946	HA	Korea, Republic of	2017-Nov-06	EPI_ISL_369318	A/mallard/Korea/A33-5/2017	#N/A	Animal and Plant Quarantine Agency (S-2145)	Animal and Plant Quarantine Agency (S-2158)
EPI1513954	HA	Korea, Republic of	2017-Nov-15	EPI_ISL_369319	A/mallard/Korea/A44-5/2017	#N/A	Animal and Plant Quarantine Agency (S-2145)	Animal and Plant Quarantine Agency (S-2158)
EPI1513962	HA	Korea, Republic of	2017-Nov-22	EPI_ISL_369320	A/mallard/Korea/H15-1/2017	#N/A	Animal and Plant Quarantine Agency (S-2145)	Animal and Plant Quarantine Agency (S-2158)
EPI1513986	HA	Korea, Republic of	2017-Apr-20	EPI_ISL_369323	A/green-winged_teal/Korea/H1105-3/2017	#N/A	Animal and Plant Quarantine Agency (S-2145)	Animal and Plant Quarantine Agency (S-2158)
EPI1513994	HA	Korea, Republic of	2017-Oct-26	EPI_ISL_369324	A/mallard/Korea/A21-2/2017	#N/A	Animal and Plant Quarantine Agency (S-2145)	Animal and Plant Quarantine Agency (S-2158)
EPI1514002	HA	Korea, Republic of	2017-Nov-06	EPI_ISL_369325	A/mallard/Korea/A32-3/2017	#N/A	Animal and Plant Quarantine Agency (S-2145)	Animal and Plant Quarantine Agency (S-2158)
EPI1514010	HA	Korea, Republic of	2017-Nov-13	EPI_ISL_369326	A/mallard/Korea/A42-4/2017	#N/A	Animal and Plant Quarantine Agency (S-2145)	Animal and Plant Quarantine Agency (S-2158)
EPI1514018	HA	Korea, Republic of	2017-Nov-15	EPI_ISL_369327	A/spot-billed_duck/Korea/A45-1/2017	#N/A	Animal and Plant Quarantine Agency (S-2145)	Animal and Plant Quarantine Agency (S-2158)
EPI1514026	HA	Korea, Republic of	2017-Nov-15	EPI_ISL_369328	A/mallard/Korea/A46-1-4/2017	#N/A	Animal and Plant Quarantine Agency (S-2145)	Animal and Plant Quarantine Agency (S-2158)
EPI1514042	HA	Korea, Republic of	2017-Dec-11	EPI_ISL_369330	A/spot-billed_duck/Korea/H51/2017	#N/A	Animal and Plant Quarantine Agency (S-2145)	Animal and Plant Quarantine Agency (S-2158)
EPI1514050	HA	Korea, Republic of	2017-Dec-27	EPI_ISL_369331	A/bean_goose/Korea/H112/2017	#N/A	Animal and Plant Quarantine Agency (S-2145)	Animal and Plant Quarantine Agency (S-2158)
EPI1514058	HA	Korea, Republic of	2015-Dec-07	EPI_ISL_369332	A/bean_goose/Korea/H3373/2015	#N/A	Animal and Plant Quarantine Agency (S-2145)	Animal and Plant Quarantine Agency (S-2158)
EPI1514066	HA	Korea, Republic of	2017-Oct-10	EPI_ISL_369333	A/spot-billed_duck/Korea/A09-1-2/2017	#N/A	Animal and Plant Quarantine Agency (S-2145)	Animal and Plant Quarantine Agency (S-2158)
EPI1514074	HA	Korea, Republic of	2017-Nov-20	EPI_ISL_369334	A/spot-billed_duck/Korea/H10-1/2017	#N/A	Animal and Plant Quarantine Agency (S-2145)	Animal and Plant Quarantine Agency (S-2158)
EPI647658	HA	Egypt	2015-Jan-01	EPI_ISL_197244	A/chicken/Desouk/3/2015	#N/A		Import from public-domain	El-Shazly,M.M.; Ahmed,B.M.; El-Sanousi,A.A.; Youssef,Y.I.
EPI653111	HA	Bhutan	2015-Apr-01	EPI_ISL_198209	A/chicken/Bhutan/04TI01/2015	#N/A		Import from public-domain	Tosh,C.; Tenzin,D.; Tenzin,S.; Nagarajan,S.; Kumar,M.; Murugkar,H.V.; Tripathi,S.; Wangdi,C.; Dukpa,K.; Gurung,R.B.; Kulkarni,D.D.
EPI682904	HA	China	2015-Jan-01	EPI_ISL_205108	A/chicken/Wenzhou/HAYXLG01/2015	#N/A		Import from public-domain	Chen,L.-J.; Lin,X.-D.; Guo,W.-P.; Tian,J.-H.; Zhang,Y.-Z.
EPI682905	HA	China	2015-Jan-01	EPI_ISL_205109	A/chicken/Wenzhou/HAYXLG03/2015	#N/A		Import from public-domain	Chen,L.-J.; Lin,X.-D.; Guo,W.-P.; Tian,J.-H.; Zhang,Y.-Z.
EPI682913	HA	China	2015-Jan-01	EPI_ISL_205117	A/chicken/Wuhan/WHYJ01/2015	#N/A		Import from public-domain	Chen,L.-J.; Lin,X.-D.; Guo,W.-P.; Tian,J.-H.; Zhang,Y.-Z.
EPI682914	HA	China	2015-Jan-01	EPI_ISL_205118	A/chicken/Wuhan/WHYJ02/2015	#N/A		Import from public-domain	Chen,L.-J.; Lin,X.-D.; Guo,W.-P.; Tian,J.-H.; Zhang,Y.-Z.
EPI647542	HA	Egypt	2015-Mar-11	EPI_ISL_197232	A/chicken/Egypt/BSU-NLQP-DAK-12/2015	#N/A		Import from public-domain	Elmeligy,M.; Arafa,A.A.; Aly,M.M.; Abdel-Moneim,A.S.; El-Kady,M.F.
EPI682659	HA	Egypt	2015-Jan-04	EPI_ISL_204993	A/chicken/Egypt/F611/2015	#N/A		Import from public-domain	Mohamed,R.
EPI687431	HA	Iraq	2015-Apr-28	EPI_ISL_205920	A/chicken/Slemani/1/2015	#N/A		Import from public-domain	Rashid,P.M.A.; Babashekh,M.O.; Marouf,A.S.; Raheem,Z.H.
EPI758793	HA	India	2015-Apr-01	EPI_ISL_221352	A/chicken/India/04CA17/2015	#N/A		Import from public-domain	Tosh,C.; Nagarajan,S.; Kumar,M.; Murugkar,H.V.; Venkatesh,G.; Shukla,S.; Mishra,A.; Mishra,P.; Agarwal,S.; Singh,B.; Dubey,P.; Tripathi,S.; Kulkarni,D.D.
EPI1065936	HA	China	2015-Aug-16	EPI_ISL_279179	A/chicken/Zhejiang/81643/2015	#N/A		Import from public-domain	Wu,H.; Lu,R.; Peng,X.; Cheng,L.; Liu,F.; Wu,N.
EPI1065937	HA	China	2015-Jul-04	EPI_ISL_279180	A/chicken/Zhejiang/7450/2015	#N/A		Import from public-domain	Wu,H.; Lu,R.; Peng,X.; Cheng,L.; Liu,F.; Wu,N.
EPI1065938	HA	China	2015-May-14	EPI_ISL_279181	A/chicken/Zhejiang/514135/2015	#N/A		Import from public-domain	Wu,H.; Lu,R.; Peng,X.; Cheng,L.; Liu,F.; Wu,N.
EPI1272982	HA	Cambodia	2016-Mar-02	EPI_ISL_321106	A/chicken/Cambodia/a27W9M1/2016	#N/A		Institut Pasteur du Cambodia
EPI1273006	HA	Cambodia	2015-Feb-09	EPI_ISL_321109	A/chicken/Cambodia/Z8W7M1/2015	#N/A		Institut Pasteur du Cambodia
EPI1273014	HA	Cambodia	2015-Feb-09	EPI_ISL_321110	A/chicken/Cambodia/Z9W7M1/2015	#N/A		Institut Pasteur du Cambodia
EPI1273038	HA	Cambodia	2015-Feb-17	EPI_ISL_321113	A/chicken/Cambodia/Z37W8M3/2015	#N/A		Institut Pasteur du Cambodia
EPI1273062	HA	Cambodia	2015-Feb-23	EPI_ISL_321116	A/chicken/Cambodia/Z49W9M1/2015	#N/A		Institut Pasteur du Cambodia
EPI1273070	HA	Cambodia	2015-Feb-23	EPI_ISL_321117	A/chicken/Cambodia/Z50W9M1/2015	#N/A		Institut Pasteur du Cambodia
EPI1273078	HA	Cambodia	2015-Feb-24	EPI_ISL_321118	A/chicken/Cambodia/Z57W9M3/2015	#N/A		Institut Pasteur du Cambodia
EPI1273086	HA	Cambodia	2015-Feb-24	EPI_ISL_321119	A/chicken/Cambodia/Z59W9M3/2015	#N/A		Institut Pasteur du Cambodia
EPI1273094	HA	Cambodia	2015-Feb-24	EPI_ISL_321120	A/chicken/Cambodia/Z60W9M3/2015	#N/A		Institut Pasteur du Cambodia
EPI1273102	HA	Cambodia	2015-Mar-02	EPI_ISL_321121	A/chicken/Cambodia/Z70W10M1/2015	#N/A		Institut Pasteur du Cambodia
EPI1273118	HA	Cambodia	2015-Mar-09	EPI_ISL_321123	A/chicken/Cambodia/Z89W11M1/2015	#N/A		Institut Pasteur du Cambodia
EPI1273142	HA	Cambodia	2015-Mar-30	EPI_ISL_321126	A/chicken/Cambodia/Z148W14M1/2015	#N/A		Institut Pasteur du Cambodia
EPI1273150	HA	Cambodia	2015-Mar-30	EPI_ISL_321127	A/chicken/Cambodia/Z149W14M1/2015	#N/A		Institut Pasteur du Cambodia
EPI1273190	HA	Cambodia	2015-May-11	EPI_ISL_321132	A/chicken/Cambodia/Z267W20M1/2015	#N/A		Institut Pasteur du Cambodia
EPI1273198	HA	Cambodia	2015-May-11	EPI_ISL_321133	A/chicken/Cambodia/Z268W20M1/2015	#N/A		Institut Pasteur du Cambodia
EPI1273238	HA	Cambodia	2015-Nov-09	EPI_ISL_321138	A/chicken/Cambodia/Z799W46M3/2015	#N/A		Institut Pasteur du Cambodia
EPI1273246	HA	Cambodia	2015-Nov-09	EPI_ISL_321139	A/chicken/Cambodia/Z800W46M3/2015	#N/A		Institut Pasteur du Cambodia
EPI1273254	HA	Cambodia	2015-Dec-21	EPI_ISL_321140	A/chicken/Cambodia/Z907W52M1/2015	#N/A		Institut Pasteur du Cambodia
EPI1302485	HA	Cameroon	2016-Sep-01	EPI_ISL_327779	A/chicken/Cameroon/16V04338/2016	#N/A		Import from public-domain	Monamele,C.M.; Y,P.; Karlsson,E.A.; Vernet,M.-A.; Wade,A.; Okomo,M.-C.A.; Abah,A.S.; Yann,S.; Etoundi,G.A.; Mohamadou,N.R.; Feussom,J.M.; Horm,V.S.; Horwood,P.F.; Ly,S.; Njouom,R.; Dussart,P.
EPI1302486	HA	Cameroon	2016-Sep-01	EPI_ISL_327780	A/chicken/Cameroon/16V04357/2016	#N/A		Import from public-domain	Monamele,C.M.; Y,P.; Karlsson,E.A.; Vernet,M.-A.; Wade,A.; Okomo,M.-C.A.; Abah,A.S.; Yann,S.; Etoundi,G.A.; Mohamadou,N.R.; Feussom,J.M.; Horm,V.S.; Horwood,P.F.; Ly,S.; Njouom,R.; Dussart,P.
EPI1302487	HA	Cameroon	2016-Sep-01	EPI_ISL_327781	A/chicken/Cameroon/16V3771/2016	#N/A		Import from public-domain	Monamele,C.M.; Y,P.; Karlsson,E.A.; Vernet,M.-A.; Wade,A.; Okomo,M.-C.A.; Abah,A.S.; Yann,S.; Etoundi,G.A.; Mohamadou,N.R.; Feussom,J.M.; Horm,V.S.; Horwood,P.F.; Ly,S.; Njouom,R.; Dussart,P.
EPI1303621	HA	Egypt	2015-Sep-01	EPI_ISL_327798	A/chicken/Egypt/AH4/2015	#N/A		Import from public-domain	Samir,A.; Adel,A.; Arafa,A.; Hussein,H.A.; Sultan,H.
EPI1303622	HA	Egypt	2015-Sep-01	EPI_ISL_327799	A/chicken/Egypt/AH5/2015	#N/A		Import from public-domain	Samir,A.; Adel,A.; Arafa,A.; Hussein,H.A.; Sultan,H.
EPI1303623	HA	Egypt	2015-Sep-01	EPI_ISL_328312	A/chicken/Egypt/AH6/2015	#N/A		Import from public-domain	Samir,A.; Adel,A.; Arafa,A.; Hussein,H.A.; Sultan,H.
EPI1303624	HA	Egypt	2015-Sep-01	EPI_ISL_328313	A/chicken/Egypt/AH7/2015	#N/A		Import from public-domain	Samir,A.; Adel,A.; Arafa,A.; Hussein,H.A.; Sultan,H.
EPI1303625	HA	Egypt	2015-Sep-01	EPI_ISL_328314	A/chicken/Egypt/AH8/2015	#N/A		Import from public-domain	Samir,A.; Adel,A.; Arafa,A.; Hussein,H.A.; Sultan,H.
EPI1303626	HA	Egypt	2015-Sep-01	EPI_ISL_328315	A/chicken/Egypt/AH9/2015	#N/A		Import from public-domain	Samir,A.; Adel,A.; Arafa,A.; Hussein,H.A.; Sultan,H.
EPI1303627	HA	Egypt	2015-Sep-01	EPI_ISL_328316	A/chicken/Egypt/AH10/2015	#N/A		Import from public-domain	Samir,A.; Adel,A.; Arafa,A.; Hussein,H.A.; Sultan,H.
EPI1304957	HA	Nigeria	2015-Mar-09	EPI_ISL_328527	A/chicken/Nigeria/16VIR5840-41/2015	#N/A		Import from public-domain	Laleye,A.; Joannis,T.; Shittu,I.; Meseko,C.; Zamperin,G.; Milani,A.; Zecchin,B.; Fusaro,A.; Monne,I.; Abolnik,C.; Gado,D.; Olawuyi,K.; Chinyere,C.; Salviato,A.; Schivo,A.; Marciano,S.; Ormelli,S.; Terregino,C.
EPI1304958	HA	Nigeria	2015-Mar-13	EPI_ISL_328528	A/chicken/Nigeria/16VIR5840-42/2015	#N/A		Import from public-domain	Laleye,A.; Joannis,T.; Shittu,I.; Meseko,C.; Zamperin,G.; Milani,A.; Zecchin,B.; Fusaro,A.; Monne,I.; Abolnik,C.; Gado,D.; Olawuyi,K.; Chinyere,C.; Salviato,A.; Schivo,A.; Marciano,S.; Ormelli,S.; Terregino,C.
EPI1304959	HA	Nigeria	2015-Mar-18	EPI_ISL_328529	A/chicken/Nigeria/16VIR5840-43/2015	#N/A		Import from public-domain	Laleye,A.; Joannis,T.; Shittu,I.; Meseko,C.; Zamperin,G.; Milani,A.; Zecchin,B.; Fusaro,A.; Monne,I.; Abolnik,C.; Gado,D.; Olawuyi,K.; Chinyere,C.; Salviato,A.; Schivo,A.; Marciano,S.; Ormelli,S.; Terregino,C.
EPI1304960	HA	Nigeria	2015-Mar-21	EPI_ISL_328530	A/chicken/Nigeria/16VIR5840-44/2015	#N/A		Import from public-domain	Laleye,A.; Joannis,T.; Shittu,I.; Meseko,C.; Zamperin,G.; Milani,A.; Zecchin,B.; Fusaro,A.; Monne,I.; Abolnik,C.; Gado,D.; Olawuyi,K.; Chinyere,C.; Salviato,A.; Schivo,A.; Marciano,S.; Ormelli,S.; Terregino,C.
EPI1304961	HA	Nigeria	2015-Mar-23	EPI_ISL_328531	A/chicken/Nigeria/16VIR5840-45/2015	#N/A		Import from public-domain	Laleye,A.; Joannis,T.; Shittu,I.; Meseko,C.; Zamperin,G.; Milani,A.; Zecchin,B.; Fusaro,A.; Monne,I.; Abolnik,C.; Gado,D.; Olawuyi,K.; Chinyere,C.; Salviato,A.; Schivo,A.; Marciano,S.; Ormelli,S.; Terregino,C.
EPI1304962	HA	Nigeria	2015-Mar-23	EPI_ISL_328532	A/chicken/Nigeria/16VIR5840-46/2015	#N/A		Import from public-domain	Laleye,A.; Joannis,T.; Shittu,I.; Meseko,C.; Zamperin,G.; Milani,A.; Zecchin,B.; Fusaro,A.; Monne,I.; Abolnik,C.; Gado,D.; Olawuyi,K.; Chinyere,C.; Salviato,A.; Schivo,A.; Marciano,S.; Ormelli,S.; Terregino,C.
EPI1304956	HA	Nigeria	2015-Feb-27	EPI_ISL_328533	A/chicken/Nigeria/16VIR5840-40/2015	#N/A		Import from public-domain	Laleye,A.; Joannis,T.; Shittu,I.; Meseko,C.; Zamperin,G.; Milani,A.; Zecchin,B.; Fusaro,A.; Monne,I.; Abolnik,C.; Gado,D.; Olawuyi,K.; Chinyere,C.; Salviato,A.; Schivo,A.; Marciano,S.; Ormelli,S.; Terregino,C.
EPI1307763	HA	Egypt	2015-Feb-12	EPI_ISL_329060	A/chicken/Egypt/25/2015	#N/A		Import from public-domain	Arafa,A.; Elshazly,O.; Hussein,H.; Reda,E.
EPI1307764	HA	Egypt	2015-Apr-10	EPI_ISL_329061	A/chicken/Egypt/CA110/2015	#N/A		Import from public-domain	Arafa,A.; Elshazly,O.; Hussein,H.; Reda,E.
EPI1307765	HA	Egypt	2015-Dec-08	EPI_ISL_329062	A/chicken/Egypt/RS57/2015	#N/A		Import from public-domain	Arafa,A.; Elshazly,O.; Hussein,H.; Reda,E.
EPI1307766	HA	Egypt	2016-Jan-15	EPI_ISL_329063	A/chicken/Egypt/CAL9/2016	#N/A		Import from public-domain	Arafa,A.; Elshazly,O.; Hussein,H.; Reda,E.
EPI1307767	HA	Egypt	2016-Jan-23	EPI_ISL_329064	A/chicken/Egypt/S52/2016	#N/A		Import from public-domain	Arafa,A.; Elshazly,O.; Hussein,H.; Reda,E.
EPI1307768	HA	Egypt	2016-Nov-01	EPI_ISL_329065	A/chicken/Egypt/CAG139/2016	#N/A		Import from public-domain	Arafa,A.; Elshazly,O.; Hussein,H.; Reda,E.
EPI1308276	HA	Egypt	2016-Jan-01	EPI_ISL_329211	A/chicken/Sharkia/MEVACF3/2016	#N/A		Import from public-domain	Shehata,A.A.; Ali,A.; Kilany,W.H.; Sedik,M.; Elbestawy,A.; Zain El-Abideen,M.A.; Elsayed,M.
EPI1308277	HA	Egypt	2017-Feb-01	EPI_ISL_329212	A/chicken/Behaira/MEVACF35.5/2017	#N/A		Import from public-domain	Shehata,A.A.; Ali,A.; Kilany,W.H.; Sedik,M.; Elbestawy,A.; Zain El-Abideen,M.A.; Elsayed,M.
EPI1308278	HA	Egypt	2017-Jan-01	EPI_ISL_329213	A/chicken/Behaira/MEVACF35.17/2017	#N/A		Import from public-domain	Shehata,A.A.; Ali,A.; Kilany,W.H.; Sedik,M.; Elbestawy,A.; Zain El-Abideen,M.A.; Elsayed,M.
EPI1308279	HA	Egypt	2017-Jan-01	EPI_ISL_329214	A/chicken/Qalubia/MEVACF33/2017	#N/A		Import from public-domain	Shehata,A.A.; Ali,A.; Kilany,W.H.; Sedik,M.; Elbestawy,A.; Zain El-Abideen,M.A.; Elsayed,M.
EPI1308280	HA	Egypt	2017-Jan-01	EPI_ISL_329215	A/chicken/Behaira/MEVACF35.2/2017	#N/A		Import from public-domain	Shehata,A.A.; Ali,A.; Kilany,W.H.; Sedik,M.; Elbestawy,A.; Zain El-Abideen,M.A.; Elsayed,M.
EPI1308333	HA	Nigeria	2016-Feb-01	EPI_ISL_329227	A/chicken/Nigeria/16VIR5840-91/2016	#N/A		Import from public-domain	Laleye,A.; Joannis,T.; Shittu,I.; Meseko,C.; Zamperin,G.; Milani,A.; Zecchin,B.; Fusaro,A.; Monne,I.; Abolnik,C.; Gado,D.; Olawuyi,K.; Chinyere,C.; Salviato,A.; Schivo,A.; Marciano,S.; Ormelli,S.; Terregino,C.
EPI1308335	HA	Nigeria	2016-Mar-16	EPI_ISL_329228	A/chicken/Nigeria/16VIR5840-97/2016	#N/A		Import from public-domain	Laleye,A.; Joannis,T.; Shittu,I.; Meseko,C.; Zamperin,G.; Milani,A.; Zecchin,B.; Fusaro,A.; Monne,I.; Abolnik,C.; Gado,D.; Olawuyi,K.; Chinyere,C.; Salviato,A.; Schivo,A.; Marciano,S.; Ormelli,S.; Terregino,C.
EPI1308336	HA	Nigeria	2016-Apr-02	EPI_ISL_329229	A/chicken/Nigeria/16VIR5840-99/2016	#N/A		Import from public-domain	Laleye,A.; Joannis,T.; Shittu,I.; Meseko,C.; Zamperin,G.; Milani,A.; Zecchin,B.; Fusaro,A.; Monne,I.; Abolnik,C.; Gado,D.; Olawuyi,K.; Chinyere,C.; Salviato,A.; Schivo,A.; Marciano,S.; Ormelli,S.; Terregino,C.
EPI1308334	HA	Nigeria	2016-Mar-10	EPI_ISL_329230	A/chicken/Nigeria/16VIR5840-96/2016	#N/A		Import from public-domain	Laleye,A.; Joannis,T.; Shittu,I.; Meseko,C.; Zamperin,G.; Milani,A.; Zecchin,B.; Fusaro,A.; Monne,I.; Abolnik,C.; Gado,D.; Olawuyi,K.; Chinyere,C.; Salviato,A.; Schivo,A.; Marciano,S.; Ormelli,S.; Terregino,C.
EPI1308332	HA	Nigeria	2016-Feb-12	EPI_ISL_329231	A/chicken/Nigeria/16VIR5840-90/2016	#N/A		Import from public-domain	Laleye,A.; Joannis,T.; Shittu,I.; Meseko,C.; Zamperin,G.; Milani,A.; Zecchin,B.; Fusaro,A.; Monne,I.; Abolnik,C.; Gado,D.; Olawuyi,K.; Chinyere,C.; Salviato,A.; Schivo,A.; Marciano,S.; Ormelli,S.; Terregino,C.
EPI1308384	HA	Nigeria	2015-Jan-24	EPI_ISL_329232	A/chicken/Nigeria/16VIR5840-9/2015	#N/A		Import from public-domain	Laleye,A.; Joannis,T.; Shittu,I.; Meseko,C.; Zamperin,G.; Milani,A.; Zecchin,B.; Fusaro,A.; Monne,I.; Abolnik,C.; Gado,D.; Olawuyi,K.; Chinyere,C.; Salviato,A.; Schivo,A.; Marciano,S.; Ormelli,S.; Terregino,C.
EPI1308385	HA	Nigeria	2016-Feb-05	EPI_ISL_329233	A/chicken/Nigeria/16VIR5840-89/2016	#N/A		Import from public-domain	Laleye,A.; Joannis,T.; Shittu,I.; Meseko,C.; Zamperin,G.; Milani,A.; Zecchin,B.; Fusaro,A.; Monne,I.; Abolnik,C.; Gado,D.; Olawuyi,K.; Chinyere,C.; Salviato,A.; Schivo,A.; Marciano,S.; Ormelli,S.; Terregino,C.
EPI1308386	HA	Nigeria	2016-Mar-04	EPI_ISL_329234	A/chicken/Nigeria/16VIR5840-92/2016	#N/A		Import from public-domain	Laleye,A.; Joannis,T.; Shittu,I.; Meseko,C.; Zamperin,G.; Milani,A.; Zecchin,B.; Fusaro,A.; Monne,I.; Abolnik,C.; Gado,D.; Olawuyi,K.; Chinyere,C.; Salviato,A.; Schivo,A.; Marciano,S.; Ormelli,S.; Terregino,C.
EPI1308387	HA	Nigeria	2016-Mar-07	EPI_ISL_329235	A/chicken/Nigeria/16VIR5840-93/2016	#N/A		Import from public-domain	Laleye,A.; Joannis,T.; Shittu,I.; Meseko,C.; Zamperin,G.; Milani,A.; Zecchin,B.; Fusaro,A.; Monne,I.; Abolnik,C.; Gado,D.; Olawuyi,K.; Chinyere,C.; Salviato,A.; Schivo,A.; Marciano,S.; Ormelli,S.; Terregino,C.
EPI1308388	HA	Nigeria	2016-Mar-07	EPI_ISL_329236	A/chicken/Nigeria/16VIR5840-94/2016	#N/A		Import from public-domain	Laleye,A.; Joannis,T.; Shittu,I.; Meseko,C.; Zamperin,G.; Milani,A.; Zecchin,B.; Fusaro,A.; Monne,I.; Abolnik,C.; Gado,D.; Olawuyi,K.; Chinyere,C.; Salviato,A.; Schivo,A.; Marciano,S.; Ormelli,S.; Terregino,C.
EPI1308389	HA	Nigeria	2016-Mar-07	EPI_ISL_329237	A/chicken/Nigeria/16VIR5840-95/2016	#N/A		Import from public-domain	Laleye,A.; Joannis,T.; Shittu,I.; Meseko,C.; Zamperin,G.; Milani,A.; Zecchin,B.; Fusaro,A.; Monne,I.; Abolnik,C.; Gado,D.; Olawuyi,K.; Chinyere,C.; Salviato,A.; Schivo,A.; Marciano,S.; Ormelli,S.; Terregino,C.
EPI1308437	HA	Nigeria	2016-Feb-01	EPI_ISL_329238	A/chicken/Nigeria/16VIR5840-88/2016	#N/A		Import from public-domain	Laleye,A.; Joannis,T.; Shittu,I.; Meseko,C.; Zamperin,G.; Milani,A.; Zecchin,B.; Fusaro,A.; Monne,I.; Abolnik,C.; Gado,D.; Olawuyi,K.; Chinyere,C.; Salviato,A.; Schivo,A.; Marciano,S.; Ormelli,S.; Terregino,C.
EPI1308431	HA	Nigeria	2016-Jan-12	EPI_ISL_329239	A/chicken/Nigeria/16VIR5840-81/2016	#N/A		Import from public-domain	Laleye,A.; Joannis,T.; Shittu,I.; Meseko,C.; Zamperin,G.; Milani,A.; Zecchin,B.; Fusaro,A.; Monne,I.; Abolnik,C.; Gado,D.; Olawuyi,K.; Chinyere,C.; Salviato,A.; Schivo,A.; Marciano,S.; Ormelli,S.; Terregino,C.
EPI1308433	HA	Nigeria	2016-Jan-17	EPI_ISL_329240	A/chicken/Nigeria/16VIR5840-84/2016	#N/A		Import from public-domain	Laleye,A.; Joannis,T.; Shittu,I.; Meseko,C.; Zamperin,G.; Milani,A.; Zecchin,B.; Fusaro,A.; Monne,I.; Abolnik,C.; Gado,D.; Olawuyi,K.; Chinyere,C.; Salviato,A.; Schivo,A.; Marciano,S.; Ormelli,S.; Terregino,C.
EPI1308434	HA	Nigeria	2016-Jan-18	EPI_ISL_329241	A/chicken/Nigeria/16VIR5840-85/2016	#N/A		Import from public-domain	Laleye,A.; Joannis,T.; Shittu,I.; Meseko,C.; Zamperin,G.; Milani,A.; Zecchin,B.; Fusaro,A.; Monne,I.; Abolnik,C.; Gado,D.; Olawuyi,K.; Chinyere,C.; Salviato,A.; Schivo,A.; Marciano,S.; Ormelli,S.; Terregino,C.
EPI1308435	HA	Nigeria	2016-Jan-19	EPI_ISL_329242	A/chicken/Nigeria/16VIR5840-86/2016	#N/A		Import from public-domain	Laleye,A.; Joannis,T.; Shittu,I.; Meseko,C.; Zamperin,G.; Milani,A.; Zecchin,B.; Fusaro,A.; Monne,I.; Abolnik,C.; Gado,D.; Olawuyi,K.; Chinyere,C.; Salviato,A.; Schivo,A.; Marciano,S.; Ormelli,S.; Terregino,C.
EPI1308436	HA	Nigeria	2016-Feb-01	EPI_ISL_329243	A/chicken/Nigeria/16VIR5840-87/2016	#N/A		Import from public-domain	Laleye,A.; Joannis,T.; Shittu,I.; Meseko,C.; Zamperin,G.; Milani,A.; Zecchin,B.; Fusaro,A.; Monne,I.; Abolnik,C.; Gado,D.; Olawuyi,K.; Chinyere,C.; Salviato,A.; Schivo,A.; Marciano,S.; Ormelli,S.; Terregino,C.
EPI1308432	HA	Nigeria	2016-Jan-14	EPI_ISL_329244	A/chicken/Nigeria/16VIR5840-82/2016	#N/A		Import from public-domain	Laleye,A.; Joannis,T.; Shittu,I.; Meseko,C.; Zamperin,G.; Milani,A.; Zecchin,B.; Fusaro,A.; Monne,I.; Abolnik,C.; Gado,D.; Olawuyi,K.; Chinyere,C.; Salviato,A.; Schivo,A.; Marciano,S.; Ormelli,S.; Terregino,C.
EPI1308485	HA	Nigeria	2015-Jan-21	EPI_ISL_329245	A/chicken/Nigeria/16VIR5840-8/2015	#N/A		Import from public-domain	Laleye,A.; Joannis,T.; Shittu,I.; Meseko,C.; Zamperin,G.; Milani,A.; Zecchin,B.; Fusaro,A.; Monne,I.; Abolnik,C.; Gado,D.; Olawuyi,K.; Chinyere,C.; Salviato,A.; Schivo,A.; Marciano,S.; Ormelli,S.; Terregino,C.
EPI1308487	HA	Nigeria	2015-Dec-28	EPI_ISL_329246	A/chicken/Nigeria/16VIR5840-76/2015	#N/A		Import from public-domain	Laleye,A.; Joannis,T.; Shittu,I.; Meseko,C.; Zamperin,G.; Milani,A.; Zecchin,B.; Fusaro,A.; Monne,I.; Abolnik,C.; Gado,D.; Olawuyi,K.; Chinyere,C.; Salviato,A.; Schivo,A.; Marciano,S.; Ormelli,S.; Terregino,C.
EPI1308488	HA	Nigeria	2016-Jan-05	EPI_ISL_329247	A/chicken/Nigeria/16VIR5840-77/2016	#N/A		Import from public-domain	Laleye,A.; Joannis,T.; Shittu,I.; Meseko,C.; Zamperin,G.; Milani,A.; Zecchin,B.; Fusaro,A.; Monne,I.; Abolnik,C.; Gado,D.; Olawuyi,K.; Chinyere,C.; Salviato,A.; Schivo,A.; Marciano,S.; Ormelli,S.; Terregino,C.
EPI1308489	HA	Nigeria	2016-Jan-05	EPI_ISL_329248	A/chicken/Nigeria/16VIR5840-78/2016	#N/A		Import from public-domain	Laleye,A.; Joannis,T.; Shittu,I.; Meseko,C.; Zamperin,G.; Milani,A.; Zecchin,B.; Fusaro,A.; Monne,I.; Abolnik,C.; Gado,D.; Olawuyi,K.; Chinyere,C.; Salviato,A.; Schivo,A.; Marciano,S.; Ormelli,S.; Terregino,C.
EPI1308490	HA	Nigeria	2016-Jan-09	EPI_ISL_329249	A/chicken/Nigeria/16VIR5840-80/2016	#N/A		Import from public-domain	Laleye,A.; Joannis,T.; Shittu,I.; Meseko,C.; Zamperin,G.; Milani,A.; Zecchin,B.; Fusaro,A.; Monne,I.; Abolnik,C.; Gado,D.; Olawuyi,K.; Chinyere,C.; Salviato,A.; Schivo,A.; Marciano,S.; Ormelli,S.; Terregino,C.
EPI1308486	HA	Nigeria	2015-Dec-31	EPI_ISL_329250	A/chicken/Nigeria/16VIR5840-75/2015	#N/A		Import from public-domain	Laleye,A.; Joannis,T.; Shittu,I.; Meseko,C.; Zamperin,G.; Milani,A.; Zecchin,B.; Fusaro,A.; Monne,I.; Abolnik,C.; Gado,D.; Olawuyi,K.; Chinyere,C.; Salviato,A.; Schivo,A.; Marciano,S.; Ormelli,S.; Terregino,C.
EPI1308534	HA	Nigeria	2015-Jan-20	EPI_ISL_329251	A/chicken/Nigeria/16VIR5840-7/2015	#N/A		Import from public-domain	Laleye,A.; Joannis,T.; Shittu,I.; Meseko,C.; Zamperin,G.; Milani,A.; Zecchin,B.; Fusaro,A.; Monne,I.; Abolnik,C.; Gado,D.; Olawuyi,K.; Chinyere,C.; Salviato,A.; Schivo,A.; Marciano,S.; Ormelli,S.; Terregino,C.
EPI1308535	HA	Nigeria	2015-Sep-30	EPI_ISL_329252	A/chicken/Nigeria/16VIR5840-70/2015	#N/A		Import from public-domain	Laleye,A.; Joannis,T.; Shittu,I.; Meseko,C.; Zamperin,G.; Milani,A.; Zecchin,B.; Fusaro,A.; Monne,I.; Abolnik,C.; Gado,D.; Olawuyi,K.; Chinyere,C.; Salviato,A.; Schivo,A.; Marciano,S.; Ormelli,S.; Terregino,C.
EPI1308536	HA	Nigeria	2015-Oct-07	EPI_ISL_329253	A/chicken/Nigeria/16VIR5840-71/2015	#N/A		Import from public-domain	Laleye,A.; Joannis,T.; Shittu,I.; Meseko,C.; Zamperin,G.; Milani,A.; Zecchin,B.; Fusaro,A.; Monne,I.; Abolnik,C.; Gado,D.; Olawuyi,K.; Chinyere,C.; Salviato,A.; Schivo,A.; Marciano,S.; Ormelli,S.; Terregino,C.
EPI1308537	HA	Nigeria	2015-Oct-27	EPI_ISL_329254	A/chicken/Nigeria/16VIR5840-72/2015	#N/A		Import from public-domain	Laleye,A.; Joannis,T.; Shittu,I.; Meseko,C.; Zamperin,G.; Milani,A.; Zecchin,B.; Fusaro,A.; Monne,I.; Abolnik,C.; Gado,D.; Olawuyi,K.; Chinyere,C.; Salviato,A.; Schivo,A.; Marciano,S.; Ormelli,S.; Terregino,C.
EPI1308538	HA	Nigeria	2015-Nov-13	EPI_ISL_329255	A/chicken/Nigeria/16VIR5840-73/2015	#N/A		Import from public-domain	Laleye,A.; Joannis,T.; Shittu,I.; Meseko,C.; Zamperin,G.; Milani,A.; Zecchin,B.; Fusaro,A.; Monne,I.; Abolnik,C.; Gado,D.; Olawuyi,K.; Chinyere,C.; Salviato,A.; Schivo,A.; Marciano,S.; Ormelli,S.; Terregino,C.
EPI1308539	HA	Nigeria	2015-Dec-11	EPI_ISL_329256	A/chicken/Nigeria/16VIR5840-74/2015	#N/A		Import from public-domain	Laleye,A.; Joannis,T.; Shittu,I.; Meseko,C.; Zamperin,G.; Milani,A.; Zecchin,B.; Fusaro,A.; Monne,I.; Abolnik,C.; Gado,D.; Olawuyi,K.; Chinyere,C.; Salviato,A.; Schivo,A.; Marciano,S.; Ormelli,S.; Terregino,C.
EPI1308588	HA	Nigeria	2015-Sep-17	EPI_ISL_329257	A/chicken/Nigeria/16VIR5840-69/2015	#N/A		Import from public-domain	Laleye,A.; Joannis,T.; Shittu,I.; Meseko,C.; Zamperin,G.; Milani,A.; Zecchin,B.; Fusaro,A.; Monne,I.; Abolnik,C.; Gado,D.; Olawuyi,K.; Chinyere,C.; Salviato,A.; Schivo,A.; Marciano,S.; Ormelli,S.; Terregino,C.
EPI1308583	HA	Nigeria	2015-Aug-17	EPI_ISL_329258	A/chicken/Nigeria/16VIR5840-64/2015	#N/A		Import from public-domain	Laleye,A.; Joannis,T.; Shittu,I.; Meseko,C.; Zamperin,G.; Milani,A.; Zecchin,B.; Fusaro,A.; Monne,I.; Abolnik,C.; Gado,D.; Olawuyi,K.; Chinyere,C.; Salviato,A.; Schivo,A.; Marciano,S.; Ormelli,S.; Terregino,C.
EPI1308584	HA	Nigeria	2015-Aug-20	EPI_ISL_329259	A/chicken/Nigeria/16VIR5840-65/2015	#N/A		Import from public-domain	Laleye,A.; Joannis,T.; Shittu,I.; Meseko,C.; Zamperin,G.; Milani,A.; Zecchin,B.; Fusaro,A.; Monne,I.; Abolnik,C.; Gado,D.; Olawuyi,K.; Chinyere,C.; Salviato,A.; Schivo,A.; Marciano,S.; Ormelli,S.; Terregino,C.
EPI1308585	HA	Nigeria	2015-Aug-21	EPI_ISL_329260	A/chicken/Nigeria/16VIR5840-66/2015	#N/A		Import from public-domain	Laleye,A.; Joannis,T.; Shittu,I.; Meseko,C.; Zamperin,G.; Milani,A.; Zecchin,B.; Fusaro,A.; Monne,I.; Abolnik,C.; Gado,D.; Olawuyi,K.; Chinyere,C.; Salviato,A.; Schivo,A.; Marciano,S.; Ormelli,S.; Terregino,C.
EPI1308586	HA	Nigeria	2015-Aug-22	EPI_ISL_329261	A/chicken/Nigeria/16VIR5840-67/2015	#N/A		Import from public-domain	Laleye,A.; Joannis,T.; Shittu,I.; Meseko,C.; Zamperin,G.; Milani,A.; Zecchin,B.; Fusaro,A.; Monne,I.; Abolnik,C.; Gado,D.; Olawuyi,K.; Chinyere,C.; Salviato,A.; Schivo,A.; Marciano,S.; Ormelli,S.; Terregino,C.
EPI1308587	HA	Nigeria	2015-Aug-24	EPI_ISL_329262	A/chicken/Nigeria/16VIR5840-68/2015	#N/A		Import from public-domain	Laleye,A.; Joannis,T.; Shittu,I.; Meseko,C.; Zamperin,G.; Milani,A.; Zecchin,B.; Fusaro,A.; Monne,I.; Abolnik,C.; Gado,D.; Olawuyi,K.; Chinyere,C.; Salviato,A.; Schivo,A.; Marciano,S.; Ormelli,S.; Terregino,C.
EPI1308639	HA	Nigeria	2015-Aug-10	EPI_ISL_329263	A/chicken/Nigeria/16VIR5840-63/2015	#N/A		Import from public-domain	Laleye,A.; Joannis,T.; Shittu,I.; Meseko,C.; Zamperin,G.; Milani,A.; Zecchin,B.; Fusaro,A.; Monne,I.; Abolnik,C.; Gado,D.; Olawuyi,K.; Chinyere,C.; Salviato,A.; Schivo,A.; Marciano,S.; Ormelli,S.; Terregino,C.
EPI1308633	HA	Nigeria	2015-Jan-19	EPI_ISL_329264	A/chicken/Nigeria/16VIR5840-6/2015	#N/A		Import from public-domain	Laleye,A.; Joannis,T.; Shittu,I.; Meseko,C.; Zamperin,G.; Milani,A.; Zecchin,B.; Fusaro,A.; Monne,I.; Abolnik,C.; Gado,D.; Olawuyi,K.; Chinyere,C.; Salviato,A.; Schivo,A.; Marciano,S.; Ormelli,S.; Terregino,C.
EPI1308635	HA	Nigeria	2015-Sep-01	EPI_ISL_329265	A/chicken/Nigeria/16VIR5840-59/2015	#N/A		Import from public-domain	Laleye,A.; Joannis,T.; Shittu,I.; Meseko,C.; Zamperin,G.; Milani,A.; Zecchin,B.; Fusaro,A.; Monne,I.; Abolnik,C.; Gado,D.; Olawuyi,K.; Chinyere,C.; Salviato,A.; Schivo,A.; Marciano,S.; Ormelli,S.; Terregino,C.
EPI1308636	HA	Nigeria	2015-Jul-14	EPI_ISL_329266	A/chicken/Nigeria/16VIR5840-60/2015	#N/A		Import from public-domain	Laleye,A.; Joannis,T.; Shittu,I.; Meseko,C.; Zamperin,G.; Milani,A.; Zecchin,B.; Fusaro,A.; Monne,I.; Abolnik,C.; Gado,D.; Olawuyi,K.; Chinyere,C.; Salviato,A.; Schivo,A.; Marciano,S.; Ormelli,S.; Terregino,C.
EPI1308637	HA	Nigeria	2015-Jul-29	EPI_ISL_329267	A/chicken/Nigeria/16VIR5840-61/2015	#N/A		Import from public-domain	Laleye,A.; Joannis,T.; Shittu,I.; Meseko,C.; Zamperin,G.; Milani,A.; Zecchin,B.; Fusaro,A.; Monne,I.; Abolnik,C.; Gado,D.; Olawuyi,K.; Chinyere,C.; Salviato,A.; Schivo,A.; Marciano,S.; Ormelli,S.; Terregino,C.
EPI1308638	HA	Nigeria	2015-Aug-05	EPI_ISL_329268	A/chicken/Nigeria/16VIR5840-62/2015	#N/A		Import from public-domain	Laleye,A.; Joannis,T.; Shittu,I.; Meseko,C.; Zamperin,G.; Milani,A.; Zecchin,B.; Fusaro,A.; Monne,I.; Abolnik,C.; Gado,D.; Olawuyi,K.; Chinyere,C.; Salviato,A.; Schivo,A.; Marciano,S.; Ormelli,S.; Terregino,C.
EPI1308634	HA	Nigeria	2015-Apr-24	EPI_ISL_329269	A/chicken/Nigeria/16VIR5840-58/2015	#N/A		Import from public-domain	Laleye,A.; Joannis,T.; Shittu,I.; Meseko,C.; Zamperin,G.; Milani,A.; Zecchin,B.; Fusaro,A.; Monne,I.; Abolnik,C.; Gado,D.; Olawuyi,K.; Chinyere,C.; Salviato,A.; Schivo,A.; Marciano,S.; Ormelli,S.; Terregino,C.
EPI1308683	HA	Nigeria	2015-Mar-27	EPI_ISL_329270	A/chicken/Nigeria/16VIR5840-52/2015	#N/A		Import from public-domain	Laleye,A.; Joannis,T.; Shittu,I.; Meseko,C.; Zamperin,G.; Milani,A.; Zecchin,B.; Fusaro,A.; Monne,I.; Abolnik,C.; Gado,D.; Olawuyi,K.; Chinyere,C.; Salviato,A.; Schivo,A.; Marciano,S.; Ormelli,S.; Terregino,C.
EPI1308684	HA	Nigeria	2015-Mar-30	EPI_ISL_329271	A/chicken/Nigeria/16VIR5840-53/2015	#N/A		Import from public-domain	Laleye,A.; Joannis,T.; Shittu,I.; Meseko,C.; Zamperin,G.; Milani,A.; Zecchin,B.; Fusaro,A.; Monne,I.; Abolnik,C.; Gado,D.; Olawuyi,K.; Chinyere,C.; Salviato,A.; Schivo,A.; Marciano,S.; Ormelli,S.; Terregino,C.
EPI1308685	HA	Nigeria	2015-Mar-30	EPI_ISL_329272	A/chicken/Nigeria/16VIR5840-54/2015	#N/A		Import from public-domain	Laleye,A.; Joannis,T.; Shittu,I.; Meseko,C.; Zamperin,G.; Milani,A.; Zecchin,B.; Fusaro,A.; Monne,I.; Abolnik,C.; Gado,D.; Olawuyi,K.; Chinyere,C.; Salviato,A.; Schivo,A.; Marciano,S.; Ormelli,S.; Terregino,C.
EPI1308686	HA	Nigeria	2015-Apr-02	EPI_ISL_329273	A/chicken/Nigeria/16VIR5840-55/2015	#N/A		Import from public-domain	Laleye,A.; Joannis,T.; Shittu,I.; Meseko,C.; Zamperin,G.; Milani,A.; Zecchin,B.; Fusaro,A.; Monne,I.; Abolnik,C.; Gado,D.; Olawuyi,K.; Chinyere,C.; Salviato,A.; Schivo,A.; Marciano,S.; Ormelli,S.; Terregino,C.
EPI1308687	HA	Nigeria	2015-Apr-14	EPI_ISL_329274	A/chicken/Nigeria/16VIR5840-56/2015	#N/A		Import from public-domain	Laleye,A.; Joannis,T.; Shittu,I.; Meseko,C.; Zamperin,G.; Milani,A.; Zecchin,B.; Fusaro,A.; Monne,I.; Abolnik,C.; Gado,D.; Olawuyi,K.; Chinyere,C.; Salviato,A.; Schivo,A.; Marciano,S.; Ormelli,S.; Terregino,C.
EPI1308688	HA	Nigeria	2015-Apr-23	EPI_ISL_329275	A/chicken/Nigeria/16VIR5840-57/2015	#N/A		Import from public-domain	Laleye,A.; Joannis,T.; Shittu,I.; Meseko,C.; Zamperin,G.; Milani,A.; Zecchin,B.; Fusaro,A.; Monne,I.; Abolnik,C.; Gado,D.; Olawuyi,K.; Chinyere,C.; Salviato,A.; Schivo,A.; Marciano,S.; Ormelli,S.; Terregino,C.
EPI1308738	HA	Nigeria	2015-Mar-24	EPI_ISL_329276	A/chicken/Nigeria/16VIR5840-51/2015	#N/A		Import from public-domain	Laleye,A.; Joannis,T.; Shittu,I.; Meseko,C.; Zamperin,G.; Milani,A.; Zecchin,B.; Fusaro,A.; Monne,I.; Abolnik,C.; Gado,D.; Olawuyi,K.; Chinyere,C.; Salviato,A.; Schivo,A.; Marciano,S.; Ormelli,S.; Terregino,C.
EPI1308733	HA	Nigeria	2015-Jan-17	EPI_ISL_329277	A/chicken/Nigeria/16VIR5840-5/2015	#N/A		Import from public-domain	Laleye,A.; Joannis,T.; Shittu,I.; Meseko,C.; Zamperin,G.; Milani,A.; Zecchin,B.; Fusaro,A.; Monne,I.; Abolnik,C.; Gado,D.; Olawuyi,K.; Chinyere,C.; Salviato,A.; Schivo,A.; Marciano,S.; Ormelli,S.; Terregino,C.
EPI1308734	HA	Nigeria	2015-Mar-23	EPI_ISL_329278	A/chicken/Nigeria/16VIR5840-47/2015	#N/A		Import from public-domain	Laleye,A.; Joannis,T.; Shittu,I.; Meseko,C.; Zamperin,G.; Milani,A.; Zecchin,B.; Fusaro,A.; Monne,I.; Abolnik,C.; Gado,D.; Olawuyi,K.; Chinyere,C.; Salviato,A.; Schivo,A.; Marciano,S.; Ormelli,S.; Terregino,C.
EPI1308735	HA	Nigeria	2015-Mar-25	EPI_ISL_329279	A/chicken/Nigeria/16VIR5840-48/2015	#N/A		Import from public-domain	Laleye,A.; Joannis,T.; Shittu,I.; Meseko,C.; Zamperin,G.; Milani,A.; Zecchin,B.; Fusaro,A.; Monne,I.; Abolnik,C.; Gado,D.; Olawuyi,K.; Chinyere,C.; Salviato,A.; Schivo,A.; Marciano,S.; Ormelli,S.; Terregino,C.
EPI1308736	HA	Nigeria	2015-Mar-25	EPI_ISL_329280	A/chicken/Nigeria/16VIR5840-49/2015	#N/A		Import from public-domain	Laleye,A.; Joannis,T.; Shittu,I.; Meseko,C.; Zamperin,G.; Milani,A.; Zecchin,B.; Fusaro,A.; Monne,I.; Abolnik,C.; Gado,D.; Olawuyi,K.; Chinyere,C.; Salviato,A.; Schivo,A.; Marciano,S.; Ormelli,S.; Terregino,C.
EPI1308737	HA	Nigeria	2015-Mar-24	EPI_ISL_329281	A/chicken/Nigeria/16VIR5840-50/2015	#N/A		Import from public-domain	Laleye,A.; Joannis,T.; Shittu,I.; Meseko,C.; Zamperin,G.; Milani,A.; Zecchin,B.; Fusaro,A.; Monne,I.; Abolnik,C.; Gado,D.; Olawuyi,K.; Chinyere,C.; Salviato,A.; Schivo,A.; Marciano,S.; Ormelli,S.; Terregino,C.
EPI1308784	HA	Nigeria	2015-Feb-18	EPI_ISL_329282	A/chicken/Nigeria/16VIR5840-34/2015	#N/A		Import from public-domain	Laleye,A.; Joannis,T.; Shittu,I.; Meseko,C.; Zamperin,G.; Milani,A.; Zecchin,B.; Fusaro,A.; Monne,I.; Abolnik,C.; Gado,D.; Olawuyi,K.; Chinyere,C.; Salviato,A.; Schivo,A.; Marciano,S.; Ormelli,S.; Terregino,C.
EPI1308785	HA	Nigeria	2015-Feb-22	EPI_ISL_329283	A/chicken/Nigeria/16VIR5840-35/2015	#N/A		Import from public-domain	Laleye,A.; Joannis,T.; Shittu,I.; Meseko,C.; Zamperin,G.; Milani,A.; Zecchin,B.; Fusaro,A.; Monne,I.; Abolnik,C.; Gado,D.; Olawuyi,K.; Chinyere,C.; Salviato,A.; Schivo,A.; Marciano,S.; Ormelli,S.; Terregino,C.
EPI1308786	HA	Nigeria	2015-Feb-23	EPI_ISL_329284	A/chicken/Nigeria/16VIR5840-36/2015	#N/A		Import from public-domain	Laleye,A.; Joannis,T.; Shittu,I.; Meseko,C.; Zamperin,G.; Milani,A.; Zecchin,B.; Fusaro,A.; Monne,I.; Abolnik,C.; Gado,D.; Olawuyi,K.; Chinyere,C.; Salviato,A.; Schivo,A.; Marciano,S.; Ormelli,S.; Terregino,C.
EPI1308787	HA	Nigeria	2015-Feb-23	EPI_ISL_329285	A/chicken/Nigeria/16VIR5840-37/2015	#N/A		Import from public-domain	Laleye,A.; Joannis,T.; Shittu,I.; Meseko,C.; Zamperin,G.; Milani,A.; Zecchin,B.; Fusaro,A.; Monne,I.; Abolnik,C.; Gado,D.; Olawuyi,K.; Chinyere,C.; Salviato,A.; Schivo,A.; Marciano,S.; Ormelli,S.; Terregino,C.
EPI1308788	HA	Nigeria	2015-Feb-23	EPI_ISL_329286	A/chicken/Nigeria/16VIR5840-38/2015	#N/A		Import from public-domain	Laleye,A.; Joannis,T.; Shittu,I.; Meseko,C.; Zamperin,G.; Milani,A.; Zecchin,B.; Fusaro,A.; Monne,I.; Abolnik,C.; Gado,D.; Olawuyi,K.; Chinyere,C.; Salviato,A.; Schivo,A.; Marciano,S.; Ormelli,S.; Terregino,C.
EPI1308789	HA	Nigeria	2015-Feb-27	EPI_ISL_329287	A/chicken/Nigeria/16VIR5840-39/2015	#N/A		Import from public-domain	Laleye,A.; Joannis,T.; Shittu,I.; Meseko,C.; Zamperin,G.; Milani,A.; Zecchin,B.; Fusaro,A.; Monne,I.; Abolnik,C.; Gado,D.; Olawuyi,K.; Chinyere,C.; Salviato,A.; Schivo,A.; Marciano,S.; Ormelli,S.; Terregino,C.
EPI1308838	HA	Nigeria	2015-Feb-18	EPI_ISL_329288	A/chicken/Nigeria/16VIR5840-33/2015	#N/A		Import from public-domain	Laleye,A.; Joannis,T.; Shittu,I.; Meseko,C.; Zamperin,G.; Milani,A.; Zecchin,B.; Fusaro,A.; Monne,I.; Abolnik,C.; Gado,D.; Olawuyi,K.; Chinyere,C.; Salviato,A.; Schivo,A.; Marciano,S.; Ormelli,S.; Terregino,C.
EPI1308833	HA	Nigeria	2015-Feb-13	EPI_ISL_329289	A/chicken/Nigeria/16VIR5840-28/2015	#N/A		Import from public-domain	Laleye,A.; Joannis,T.; Shittu,I.; Meseko,C.; Zamperin,G.; Milani,A.; Zecchin,B.; Fusaro,A.; Monne,I.; Abolnik,C.; Gado,D.; Olawuyi,K.; Chinyere,C.; Salviato,A.; Schivo,A.; Marciano,S.; Ormelli,S.; Terregino,C.
EPI1308834	HA	Nigeria	2015-Feb-13	EPI_ISL_329290	A/chicken/Nigeria/16VIR5840-29/2015	#N/A		Import from public-domain	Laleye,A.; Joannis,T.; Shittu,I.; Meseko,C.; Zamperin,G.; Milani,A.; Zecchin,B.; Fusaro,A.; Monne,I.; Abolnik,C.; Gado,D.; Olawuyi,K.; Chinyere,C.; Salviato,A.; Schivo,A.; Marciano,S.; Ormelli,S.; Terregino,C.
EPI1308835	HA	Nigeria	2015-Feb-16	EPI_ISL_329291	A/chicken/Nigeria/16VIR5840-30/2015	#N/A		Import from public-domain	Laleye,A.; Joannis,T.; Shittu,I.; Meseko,C.; Zamperin,G.; Milani,A.; Zecchin,B.; Fusaro,A.; Monne,I.; Abolnik,C.; Gado,D.; Olawuyi,K.; Chinyere,C.; Salviato,A.; Schivo,A.; Marciano,S.; Ormelli,S.; Terregino,C.
EPI1308836	HA	Nigeria	2015-Feb-16	EPI_ISL_329292	A/chicken/Nigeria/16VIR5840-31/2015	#N/A		Import from public-domain	Laleye,A.; Joannis,T.; Shittu,I.; Meseko,C.; Zamperin,G.; Milani,A.; Zecchin,B.; Fusaro,A.; Monne,I.; Abolnik,C.; Gado,D.; Olawuyi,K.; Chinyere,C.; Salviato,A.; Schivo,A.; Marciano,S.; Ormelli,S.; Terregino,C.
EPI1308837	HA	Nigeria	2015-Feb-17	EPI_ISL_329293	A/chicken/Nigeria/16VIR5840-32/2015	#N/A		Import from public-domain	Laleye,A.; Joannis,T.; Shittu,I.; Meseko,C.; Zamperin,G.; Milani,A.; Zecchin,B.; Fusaro,A.; Monne,I.; Abolnik,C.; Gado,D.; Olawuyi,K.; Chinyere,C.; Salviato,A.; Schivo,A.; Marciano,S.; Ormelli,S.; Terregino,C.
EPI1308889	HA	Nigeria	2015-Feb-11	EPI_ISL_329294	A/chicken/Nigeria/16VIR5840-27/2015	#N/A		Import from public-domain	Laleye,A.; Joannis,T.; Shittu,I.; Meseko,C.; Zamperin,G.; Milani,A.; Zecchin,B.; Fusaro,A.; Monne,I.; Abolnik,C.; Gado,D.; Olawuyi,K.; Chinyere,C.; Salviato,A.; Schivo,A.; Marciano,S.; Ormelli,S.; Terregino,C.
EPI1308884	HA	Nigeria	2015-Feb-06	EPI_ISL_329295	A/chicken/Nigeria/16VIR5840-22/2015	#N/A		Import from public-domain	Laleye,A.; Joannis,T.; Shittu,I.; Meseko,C.; Zamperin,G.; Milani,A.; Zecchin,B.; Fusaro,A.; Monne,I.; Abolnik,C.; Gado,D.; Olawuyi,K.; Chinyere,C.; Salviato,A.; Schivo,A.; Marciano,S.; Ormelli,S.; Terregino,C.
EPI1308885	HA	Nigeria	2015-Feb-08	EPI_ISL_329296	A/chicken/Nigeria/16VIR5840-23/2015	#N/A		Import from public-domain	Laleye,A.; Joannis,T.; Shittu,I.; Meseko,C.; Zamperin,G.; Milani,A.; Zecchin,B.; Fusaro,A.; Monne,I.; Abolnik,C.; Gado,D.; Olawuyi,K.; Chinyere,C.; Salviato,A.; Schivo,A.; Marciano,S.; Ormelli,S.; Terregino,C.
EPI1308886	HA	Nigeria	2015-Feb-08	EPI_ISL_329297	A/chicken/Nigeria/16VIR5840-24/2015	#N/A		Import from public-domain	Laleye,A.; Joannis,T.; Shittu,I.; Meseko,C.; Zamperin,G.; Milani,A.; Zecchin,B.; Fusaro,A.; Monne,I.; Abolnik,C.; Gado,D.; Olawuyi,K.; Chinyere,C.; Salviato,A.; Schivo,A.; Marciano,S.; Ormelli,S.; Terregino,C.
EPI1308887	HA	Nigeria	2015-Feb-10	EPI_ISL_329298	A/chicken/Nigeria/16VIR5840-25/2015	#N/A		Import from public-domain	Laleye,A.; Joannis,T.; Shittu,I.; Meseko,C.; Zamperin,G.; Milani,A.; Zecchin,B.; Fusaro,A.; Monne,I.; Abolnik,C.; Gado,D.; Olawuyi,K.; Chinyere,C.; Salviato,A.; Schivo,A.; Marciano,S.; Ormelli,S.; Terregino,C.
EPI1308888	HA	Nigeria	2015-Feb-11	EPI_ISL_329299	A/chicken/Nigeria/16VIR5840-26/2015	#N/A		Import from public-domain	Laleye,A.; Joannis,T.; Shittu,I.; Meseko,C.; Zamperin,G.; Milani,A.; Zecchin,B.; Fusaro,A.; Monne,I.; Abolnik,C.; Gado,D.; Olawuyi,K.; Chinyere,C.; Salviato,A.; Schivo,A.; Marciano,S.; Ormelli,S.; Terregino,C.
EPI1308883	HA	Nigeria	2015-Feb-05	EPI_ISL_329300	A/chicken/Nigeria/16VIR5840-21/2015	#N/A		Import from public-domain	Laleye,A.; Joannis,T.; Shittu,I.; Meseko,C.; Zamperin,G.; Milani,A.; Zecchin,B.; Fusaro,A.; Monne,I.; Abolnik,C.; Gado,D.; Olawuyi,K.; Chinyere,C.; Salviato,A.; Schivo,A.; Marciano,S.; Ormelli,S.; Terregino,C.
EPI1308936	HA	Nigeria	2015-Jan-29	EPI_ISL_329301	A/chicken/Nigeria/16VIR5840-16/2015	#N/A		Import from public-domain	Laleye,A.; Joannis,T.; Shittu,I.; Meseko,C.; Zamperin,G.; Milani,A.; Zecchin,B.; Fusaro,A.; Monne,I.; Abolnik,C.; Gado,D.; Olawuyi,K.; Chinyere,C.; Salviato,A.; Schivo,A.; Marciano,S.; Ormelli,S.; Terregino,C.
EPI1308937	HA	Nigeria	2015-Jan-30	EPI_ISL_329302	A/chicken/Nigeria/16VIR5840-17/2015	#N/A		Import from public-domain	Laleye,A.; Joannis,T.; Shittu,I.; Meseko,C.; Zamperin,G.; Milani,A.; Zecchin,B.; Fusaro,A.; Monne,I.; Abolnik,C.; Gado,D.; Olawuyi,K.; Chinyere,C.; Salviato,A.; Schivo,A.; Marciano,S.; Ormelli,S.; Terregino,C.
EPI1308938	HA	Nigeria	2015-Jan-31	EPI_ISL_329303	A/chicken/Nigeria/16VIR5840-18/2015	#N/A		Import from public-domain	Laleye,A.; Joannis,T.; Shittu,I.; Meseko,C.; Zamperin,G.; Milani,A.; Zecchin,B.; Fusaro,A.; Monne,I.; Abolnik,C.; Gado,D.; Olawuyi,K.; Chinyere,C.; Salviato,A.; Schivo,A.; Marciano,S.; Ormelli,S.; Terregino,C.
EPI1308939	HA	Nigeria	2015-Feb-02	EPI_ISL_329304	A/chicken/Nigeria/16VIR5840-19/2015	#N/A		Import from public-domain	Laleye,A.; Joannis,T.; Shittu,I.; Meseko,C.; Zamperin,G.; Milani,A.; Zecchin,B.; Fusaro,A.; Monne,I.; Abolnik,C.; Gado,D.; Olawuyi,K.; Chinyere,C.; Salviato,A.; Schivo,A.; Marciano,S.; Ormelli,S.; Terregino,C.
EPI1308940	HA	Nigeria	2015-Feb-04	EPI_ISL_329305	A/chicken/Nigeria/16VIR5840-20/2015	#N/A		Import from public-domain	Laleye,A.; Joannis,T.; Shittu,I.; Meseko,C.; Zamperin,G.; Milani,A.; Zecchin,B.; Fusaro,A.; Monne,I.; Abolnik,C.; Gado,D.; Olawuyi,K.; Chinyere,C.; Salviato,A.; Schivo,A.; Marciano,S.; Ormelli,S.; Terregino,C.
EPI1308935	HA	Nigeria	2015-Jan-29	EPI_ISL_329306	A/chicken/Nigeria/16VIR5840-15/2015	#N/A		Import from public-domain	Laleye,A.; Joannis,T.; Shittu,I.; Meseko,C.; Zamperin,G.; Milani,A.; Zecchin,B.; Fusaro,A.; Monne,I.; Abolnik,C.; Gado,D.; Olawuyi,K.; Chinyere,C.; Salviato,A.; Schivo,A.; Marciano,S.; Ormelli,S.; Terregino,C.
EPI1308984	HA	Nigeria	2015-Jan-25	EPI_ISL_329307	A/chicken/Nigeria/16VIR5840-10/2015	#N/A		Import from public-domain	Laleye,A.; Joannis,T.; Shittu,I.; Meseko,C.; Zamperin,G.; Milani,A.; Zecchin,B.; Fusaro,A.; Monne,I.; Abolnik,C.; Gado,D.; Olawuyi,K.; Chinyere,C.; Salviato,A.; Schivo,A.; Marciano,S.; Ormelli,S.; Terregino,C.
EPI1308985	HA	Nigeria	2015-Jan-26	EPI_ISL_329308	A/chicken/Nigeria/16VIR5840-11/2015	#N/A		Import from public-domain	Laleye,A.; Joannis,T.; Shittu,I.; Meseko,C.; Zamperin,G.; Milani,A.; Zecchin,B.; Fusaro,A.; Monne,I.; Abolnik,C.; Gado,D.; Olawuyi,K.; Chinyere,C.; Salviato,A.; Schivo,A.; Marciano,S.; Ormelli,S.; Terregino,C.
EPI1308986	HA	Nigeria	2015-Jan-27	EPI_ISL_329309	A/chicken/Nigeria/16VIR5840-12/2015	#N/A		Import from public-domain	Laleye,A.; Joannis,T.; Shittu,I.; Meseko,C.; Zamperin,G.; Milani,A.; Zecchin,B.; Fusaro,A.; Monne,I.; Abolnik,C.; Gado,D.; Olawuyi,K.; Chinyere,C.; Salviato,A.; Schivo,A.; Marciano,S.; Ormelli,S.; Terregino,C.
EPI1308987	HA	Nigeria	2015-Jan-27	EPI_ISL_329310	A/chicken/Nigeria/16VIR5840-13/2015	#N/A		Import from public-domain	Laleye,A.; Joannis,T.; Shittu,I.; Meseko,C.; Zamperin,G.; Milani,A.; Zecchin,B.; Fusaro,A.; Monne,I.; Abolnik,C.; Gado,D.; Olawuyi,K.; Chinyere,C.; Salviato,A.; Schivo,A.; Marciano,S.; Ormelli,S.; Terregino,C.
EPI1308988	HA	Nigeria	2015-Jan-28	EPI_ISL_329311	A/chicken/Nigeria/16VIR5840-14/2015	#N/A		Import from public-domain	Laleye,A.; Joannis,T.; Shittu,I.; Meseko,C.; Zamperin,G.; Milani,A.; Zecchin,B.; Fusaro,A.; Monne,I.; Abolnik,C.; Gado,D.; Olawuyi,K.; Chinyere,C.; Salviato,A.; Schivo,A.; Marciano,S.; Ormelli,S.; Terregino,C.
EPI1308989	HA	Nigeria	2016-Jun-24	EPI_ISL_329312	A/chicken/Nigeria/16VIR5840-100/2016	#N/A		Import from public-domain	Laleye,A.; Joannis,T.; Shittu,I.; Meseko,C.; Zamperin,G.; Milani,A.; Zecchin,B.; Fusaro,A.; Monne,I.; Abolnik,C.; Gado,D.; Olawuyi,K.; Chinyere,C.; Salviato,A.; Schivo,A.; Marciano,S.; Ormelli,S.; Terregino,C.
EPI1309026	HA	Nigeria	2015-Jan-14	EPI_ISL_329313	A/chicken/Nigeria/16VIR5840-1/2015	#N/A		Import from public-domain	Laleye,A.; Joannis,T.; Shittu,I.; Meseko,C.; Zamperin,G.; Milani,A.; Zecchin,B.; Fusaro,A.; Monne,I.; Abolnik,C.; Gado,D.; Olawuyi,K.; Chinyere,C.; Salviato,A.; Schivo,A.; Marciano,S.; Ormelli,S.; Terregino,C.
EPI1353742	HA	Lao, People's Democratic Republic	2015-Dec-24	EPI_ISL_337520	A/chicken/Laos/NL-1500466/2015	#N/A		Animal and Plant Quarantine Agency (S-2158)
EPI1353750	HA	Lao, People's Democratic Republic	2016-Oct-13	EPI_ISL_337521	A/chicken/Laos/NL-1500548/2016	#N/A		Animal and Plant Quarantine Agency (S-2158)
EPI1353766	HA	Lao, People's Democratic Republic	2017-Feb-14	EPI_ISL_337523	A/chicken/Laos/NL-1501199/2017	#N/A		Animal and Plant Quarantine Agency (S-2158)
EPI1353774	HA	Lao, People's Democratic Republic	2017-Feb-23	EPI_ISL_337524	A/chicken/Laos/NL-1501255/2017	#N/A		Animal and Plant Quarantine Agency (S-2158)
EPI1353790	HA	Lao, People's Democratic Republic	2017-Jul-11	EPI_ISL_337526	A/chicken/Laos/NL-1502337/2017	#N/A		Animal and Plant Quarantine Agency (S-2158)
EPI1353798	HA	Lao, People's Democratic Republic	2017-Sep-15	EPI_ISL_337527	A/chicken/Laos/NL-1503023/2017	#N/A		Animal and Plant Quarantine Agency (S-2158)
EPI1381389	HA	Egypt	2017-Jan-02	EPI_ISL_344525	A/Chicken/Egypt/AR515/2017	#N/A		Friedrich-Loeffler-Institut	Hassan KE, El-Khady MF, Abohamra S, Harder TC
EPI1381392	HA	Egypt	2017-Mar-10	EPI_ISL_344528	A/Chicken/Egypt/AR520/2017	#N/A		Friedrich-Loeffler-Institut	Hassan KE, El-Khady MF, Abohamra S, Harder TC
EPI1381424	HA	Egypt	2018-Jan-02	EPI_ISL_344531	A/Chicken/Egypt/AR539/2018	#N/A		Friedrich-Loeffler-Institut	Hassan KE, El-Khady MF, Abohamra S, Harder TC
EPI1381425	HA	Egypt	2018-Jan-05	EPI_ISL_344532	A/Chicken/Egypt/AR541/2018	#N/A		Friedrich-Loeffler-Institut	Hassan KE, El-Khady MF, Abohamra S, Harder TC
EPI1381431	HA	Egypt	2018-Jan-11	EPI_ISL_344534	A/Chicken/Egypt/AR543/2018	#N/A		Friedrich-Loeffler-Institut	Hassan KE, El-Khady MF, Abohamra S, Harder TC
EPI1381427	HA	Egypt	2018-Mar-20	EPI_ISL_344537	A/Chicken/Egypt/AR548/2018	#N/A		Friedrich-Loeffler-Institut	Hassan KE, El-Khady MF, Abohamra S, Harder TC
EPI1381394	HA	Egypt	2018-Mar-20	EPI_ISL_344538	A/Chicken/Egypt/AR549/2018	#N/A		Friedrich-Loeffler-Institut	Hassan KE, El-Khady MF, Abohamra S, Harder TC
EPI1381396	HA	Egypt	2018-Apr-04	EPI_ISL_344540	A/Chicken/Egypt/AR552/2018	#N/A		Friedrich-Loeffler-Institut	Hassan KE, El-Khady MF, Abohamra S, Harder TC
EPI1381398	HA	Egypt	2018-Apr-20	EPI_ISL_344542	A/Chicken/Egypt/AR556/2018	#N/A		Friedrich-Loeffler-Institut	Hassan KE, El-Khady MF, Abohamra S, Harder TC
EPI1381399	HA	Egypt	2018-Apr-25	EPI_ISL_344543	A/Chicken/Egypt/AR557/2018	#N/A		Friedrich-Loeffler-Institut	Hassan KE, El-Khady MF, Abohamra S, Harder TC
EPI1381400	HA	Egypt	2018-May-18	EPI_ISL_344544	A/Chicken/Egypt/AR558/2018	#N/A		Friedrich-Loeffler-Institut	Hassan KE, El-Khady MF, Abohamra S, Harder TC
EPI1381401	HA	Egypt	2018-May-20	EPI_ISL_344545	A/Chicken/Egypt/AR559/2018	#N/A		Friedrich-Loeffler-Institut	Hassan KE, El-Khady MF, Abohamra S, Harder TC
EPI1381403	HA	Egypt	2018-Jun-25	EPI_ISL_344547	A/Chicken/Egypt/AR562/2018	#N/A		Friedrich-Loeffler-Institut	Hassan KE, El-Khady MF, Abohamra S, Harder TC
EPI1381404	HA	Egypt	2018-May-14	EPI_ISL_344548	A/Chicken/Egypt/AR591/2018	#N/A		Friedrich-Loeffler-Institut	Hassan KE, El-Khady MF, Abohamra S, Harder TC
EPI1381423	HA	Egypt	2018-Jan-24	EPI_ISL_344563	A/Chicken/Egypt/AR544/2018	#N/A		Friedrich-Loeffler-Institut	Hassan KE, El-Khady MF, Abohamra S, Harder TC
EPI1511060	HA	Myanmar	2017-Dec-17	EPI_ISL_368788	A/chicken/Myanmar/OP-11/2017	#N/A		Import from public-domain	Thurain,K.; Mon,P.P.; Nasamran,C.; Charoenkul,K.; Boonyapisitsopa,S.; Tun,T.N.; San,Y.Y.; Aye,A.M.; Amonsin,A.
EPI1511068	HA	Myanmar	2017-Dec-17	EPI_ISL_368789	A/chicken/Myanmar/CS-13/2017	#N/A		Import from public-domain	Thurain,K.; Mon,P.P.; Nasamran,C.; Charoenkul,K.; Boonyapisitsopa,S.; Tun,T.N.; San,Y.Y.; Aye,A.M.; Amonsin,A.
EPI1511076	HA	Myanmar	2017-Dec-17	EPI_ISL_368790	A/chicken/Myanmar/CS-14/2017	#N/A		Import from public-domain	Thurain,K.; Mon,P.P.; Nasamran,C.; Charoenkul,K.; Boonyapisitsopa,S.; Tun,T.N.; San,Y.Y.; Aye,A.M.; Amonsin,A.
EPI1511084	HA	Myanmar	2017-Dec-17	EPI_ISL_368791	A/chicken/Myanmar/OP-12/2017	#N/A		Import from public-domain	Thurain,K.; Mon,P.P.; Nasamran,C.; Charoenkul,K.; Boonyapisitsopa,S.; Tun,T.N.; San,Y.Y.; Aye,A.M.; Amonsin,A.
EPI1514086	HA	South Africa	2017-Jun-19	EPI_ISL_369336	A/chicken/South_Africa/Villiers/2017	#N/A		Import from public-domain	Abolnik,C.; Rauff,D.L.; Pieterse,R.; Peyrot,B.; Choma,P.; Ebersohn,K.; Phiri,T.
EPI1514094	HA	South Africa	2017-Jun-20	EPI_ISL_369337	A/chicken/South_Africa/Standerton/2017	#N/A		Import from public-domain	Abolnik,C.; Rauff,D.L.; Pieterse,R.; Peyrot,B.; Choma,P.; Ebersohn,K.; Phiri,T.
EPI1514102	HA	South Africa	2017-Jul-06	EPI_ISL_369338	A/chicken/South_Africa/436893/2017	#N/A		Import from public-domain	Abolnik,C.; Rauff,D.L.; Pieterse,R.; Peyrot,B.; Choma,P.; Ebersohn,K.; Phiri,T.
EPI1514118	HA	South Africa	2017-Aug-01	EPI_ISL_369340	A/chicken/South_Africa/440638B/2017	#N/A		Import from public-domain	Abolnik,C.; Rauff,D.L.; Pieterse,R.; Peyrot,B.; Choma,P.; Ebersohn,K.; Phiri,T.
EPI1514126	HA	South Africa	2017-Aug-04	EPI_ISL_369341	A/chicken/South_Africa/441587/2017	#N/A		Import from public-domain	Abolnik,C.; Rauff,D.L.; Pieterse,R.; Peyrot,B.; Choma,P.; Ebersohn,K.; Phiri,T.
EPI1514134	HA	South Africa	2017-Aug-04	EPI_ISL_369342	A/chicken/South_Africa/MC002/2017	#N/A		Import from public-domain	Abolnik,C.; Rauff,D.L.; Pieterse,R.; Peyrot,B.; Choma,P.; Ebersohn,K.; Phiri,T.
EPI1514166	HA	South Africa	2017-Aug-21	EPI_ISL_369346	A/chicken/South_Africa/17080336/2017	#N/A		Import from public-domain	Abolnik,C.; Rauff,D.L.; Pieterse,R.; Peyrot,B.; Choma,P.; Ebersohn,K.; Phiri,T.
EPI1514198	HA	South Africa	2017-Aug-29	EPI_ISL_369350	A/chicken/South_Africa/17080561/2017	#N/A		Import from public-domain	Abolnik,C.; Rauff,D.L.; Pieterse,R.; Peyrot,B.; Choma,P.; Ebersohn,K.; Phiri,T.
EPI1514206	HA	South Africa	2017-Aug-30	EPI_ISL_369351	A/chicken/South_Africa/17080581/2017	#N/A		Import from public-domain	Abolnik,C.; Rauff,D.L.; Pieterse,R.; Peyrot,B.; Choma,P.; Ebersohn,K.; Phiri,T.
EPI1514214	HA	South Africa	2017-Sep-04	EPI_ISL_369352	A/chicken/South_Africa/17090050/2017	#N/A		Import from public-domain	Abolnik,C.; Rauff,D.L.; Pieterse,R.; Peyrot,B.; Choma,P.; Ebersohn,K.; Phiri,T.
EPI1514222	HA	South Africa	2017-Sep-06	EPI_ISL_369353	A/chicken/South_Africa/17090100/2017	#N/A		Import from public-domain	Abolnik,C.; Rauff,D.L.; Pieterse,R.; Peyrot,B.; Choma,P.; Ebersohn,K.; Phiri,T.
EPI1514230	HA	South Africa	2017-Sep-11	EPI_ISL_369354	A/chicken/South_Africa/17090202/2017	#N/A		Import from public-domain	Abolnik,C.; Rauff,D.L.; Pieterse,R.; Peyrot,B.; Choma,P.; Ebersohn,K.; Phiri,T.
EPI1514238	HA	South Africa	2017-Sep-12	EPI_ISL_369355	A/chicken/South_Africa/448475/2017	#N/A		Import from public-domain	Abolnik,C.; Rauff,D.L.; Pieterse,R.; Peyrot,B.; Choma,P.; Ebersohn,K.; Phiri,T.
EPI1514246	HA	South Africa	2017-Sep-15	EPI_ISL_369356	A/chicken/South_Africa/17090325/2017	#N/A		Import from public-domain	Abolnik,C.; Rauff,D.L.; Pieterse,R.; Peyrot,B.; Choma,P.; Ebersohn,K.; Phiri,T.
EPI1514254	HA	South Africa	2017-Sep-16	EPI_ISL_369357	A/chicken/South_Africa/449300/2017	#N/A		Import from public-domain	Abolnik,C.; Rauff,D.L.; Pieterse,R.; Peyrot,B.; Choma,P.; Ebersohn,K.; Phiri,T.
EPI1514262	HA	South Africa	2017-Sep-18	EPI_ISL_369358	A/chicken/South_Africa/17090348/2017	#N/A		Import from public-domain	Abolnik,C.; Rauff,D.L.; Pieterse,R.; Peyrot,B.; Choma,P.; Ebersohn,K.; Phiri,T.
EPI1514270	HA	South Africa	2017-Sep-18	EPI_ISL_369359	A/chicken/South_Africa/449418/2017	#N/A		Import from public-domain	Abolnik,C.; Rauff,D.L.; Pieterse,R.; Peyrot,B.; Choma,P.; Ebersohn,K.; Phiri,T.
EPI1514278	HA	South Africa	2017-Sep-18	EPI_ISL_369360	A/chicken/South_Africa/449443/2017	#N/A		Import from public-domain	Abolnik,C.; Rauff,D.L.; Pieterse,R.; Peyrot,B.; Choma,P.; Ebersohn,K.; Phiri,T.
EPI1514286	HA	South Africa	2017-Sep-18	EPI_ISL_369361	A/chicken/South_Africa/17090335/2017	#N/A		Import from public-domain	Abolnik,C.; Rauff,D.L.; Pieterse,R.; Peyrot,B.; Choma,P.; Ebersohn,K.; Phiri,T.
EPI1514302	HA	South Africa	2017-Sep-23	EPI_ISL_369363	A/chicken/South_Africa/115370/2017	#N/A		Import from public-domain	Abolnik,C.; Rauff,D.L.; Pieterse,R.; Peyrot,B.; Choma,P.; Ebersohn,K.; Phiri,T.
EPI1767962	HA	Bangladesh	2017-Mar-08	EPI_ISL_501438	A/chicken(Gallus_gallus_domesticus)/Pabna_district/RIO-158_HA/2017	#N/A		Import from public-domain	Islam,A.; Klaassen,M.; Hossain,M.E.; Samad,M.A.; Rahman,M.K.; Shano,S.; Rahman,M.Z.; Flora,M.S.
EPI1767963	HA	Bangladesh	2017-Mar-08	EPI_ISL_501439	A/chicken(Gallus_gallus_domesticus)/Pabna_district/RIO-159_HA/2017	#N/A		Import from public-domain	Islam,A.; Klaassen,M.; Hossain,M.E.; Samad,M.A.; Rahman,M.K.; Shano,S.; Rahman,M.Z.; Flora,M.S.
EPI1819893	HA	China	2018-Apr-28	EPI_ISL_696629	A/chicken/Shanxi/04.28_TGRL001-O/2018	#N/A		Import from public-domain	Bi,Y.; Li,J.; Li,S.; Fu,G.; Jin,T.; Zhang,C.; Yang,Y.; Ma,Z.; Tian,W.; Xiao,S.; Li,L.; Yin,R.; Zhang,Y.; Wang,L.; Qin,Y.; Yao,Z.; Meng,F.; Hu,D.; Li,D.; Wong,G.; Liu,F.; Lv,N.; Fu,L.; Peng,Y.; Ma,J.; Sharshov,K.; Shestopalov,A.; Gulyaeva,M.; Gao,G.F.; Chen,J.; Shi,Y.; Liu,W.J.; Chu,D.; Huang,Y.; Liu,Y.; Liu,L.; Chen,Q.; Shi,W.
EPI1819894	HA	China	2018-Apr-28	EPI_ISL_696630	A/chicken/Shanxi/04.28_TGRL024-O/2018	#N/A		Import from public-domain	Bi,Y.; Li,J.; Li,S.; Fu,G.; Jin,T.; Zhang,C.; Yang,Y.; Ma,Z.; Tian,W.; Xiao,S.; Li,L.; Yin,R.; Zhang,Y.; Wang,L.; Qin,Y.; Yao,Z.; Meng,F.; Hu,D.; Li,D.; Wong,G.; Liu,F.; Lv,N.; Fu,L.; Peng,Y.; Ma,J.; Sharshov,K.; Shestopalov,A.; Gulyaeva,M.; Gao,G.F.; Chen,J.; Shi,Y.; Liu,W.J.; Chu,D.; Huang,Y.; Liu,Y.; Liu,L.; Chen,Q.; Shi,W.
EPI1820035	HA	China	2018-Mar-07	EPI_ISL_696739	A/chicken/Hunan/03.07_YYGK74L3-OC/2018	#N/A		Import from public-domain	Bi,Y.; Li,J.; Li,S.; Fu,G.; Jin,T.; Zhang,C.; Yang,Y.; Ma,Z.; Tian,W.; Xiao,S.; Li,L.; Yin,R.; Zhang,Y.; Wang,L.; Qin,Y.; Yao,Z.; Meng,F.; Hu,D.; Li,D.; Wong,G.; Liu,F.; Lv,N.; Fu,L.; Peng,Y.; Ma,J.; Sharshov,K.; Shestopalov,A.; Gulyaeva,M.; Gao,G.F.; Chen,J.; Shi,Y.; Liu,W.J.; Chu,D.; Huang,Y.; Liu,Y.; Liu,L.; Chen,Q.; Shi,W.
EPI1820150	HA	China	2018-Oct-28	EPI_ISL_696836	A/chicken/Guizhou/10.28_ZYLJJ008-C/2018	#N/A		Import from public-domain	Bi,Y.; Li,J.; Li,S.; Fu,G.; Jin,T.; Zhang,C.; Yang,Y.; Ma,Z.; Tian,W.; Xiao,S.; Li,L.; Yin,R.; Zhang,Y.; Wang,L.; Qin,Y.; Yao,Z.; Meng,F.; Hu,D.; Li,D.; Wong,G.; Liu,F.; Lv,N.; Fu,L.; Peng,Y.; Ma,J.; Sharshov,K.; Shestopalov,A.; Gulyaeva,M.; Gao,G.F.; Chen,J.; Shi,Y.; Liu,W.J.; Chu,D.; Huang,Y.; Liu,Y.; Liu,L.; Chen,Q.; Shi,W.
EPI1820393	HA	China	2017-Aug-28	EPI_ISL_697077	A/chicken/Shandong/8.28_TAWM017-O/2017	#N/A		Import from public-domain	Bi,Y.; Li,J.; Li,S.; Fu,G.; Jin,T.; Zhang,C.; Yang,Y.; Ma,Z.; Tian,W.; Xiao,S.; Li,L.; Yin,R.; Zhang,Y.; Wang,L.; Qin,Y.; Yao,Z.; Meng,F.; Hu,D.; Li,D.; Wong,G.; Liu,F.; Lv,N.; Fu,L.; Peng,Y.; Ma,J.; Sharshov,K.; Shestopalov,A.; Gulyaeva,M.; Gao,G.F.; Chen,J.; Shi,Y.; Liu,W.J.; Chu,D.; Huang,Y.; Liu,Y.; Liu,L.; Chen,Q.; Shi,W.
EPI1820464	HA	China	2017-Nov-23	EPI_ISL_697143	A/chicken/Fujian/11.23_FZHX0014-O/2017	#N/A		Import from public-domain	Bi,Y.; Li,J.; Li,S.; Fu,G.; Jin,T.; Zhang,C.; Yang,Y.; Ma,Z.; Tian,W.; Xiao,S.; Li,L.; Yin,R.; Zhang,Y.; Wang,L.; Qin,Y.; Yao,Z.; Meng,F.; Hu,D.; Li,D.; Wong,G.; Liu,F.; Lv,N.; Fu,L.; Peng,Y.; Ma,J.; Sharshov,K.; Shestopalov,A.; Gulyaeva,M.; Gao,G.F.; Chen,J.; Shi,Y.; Liu,W.J.; Chu,D.; Huang,Y.; Liu,Y.; Liu,L.; Chen,Q.; Shi,W.
EPI1820465	HA	China	2017-Nov-23	EPI_ISL_697144	A/chicken/Fujian/11.23_FZHX0015-O/2017	#N/A		Import from public-domain	Bi,Y.; Li,J.; Li,S.; Fu,G.; Jin,T.; Zhang,C.; Yang,Y.; Ma,Z.; Tian,W.; Xiao,S.; Li,L.; Yin,R.; Zhang,Y.; Wang,L.; Qin,Y.; Yao,Z.; Meng,F.; Hu,D.; Li,D.; Wong,G.; Liu,F.; Lv,N.; Fu,L.; Peng,Y.; Ma,J.; Sharshov,K.; Shestopalov,A.; Gulyaeva,M.; Gao,G.F.; Chen,J.; Shi,Y.; Liu,W.J.; Chu,D.; Huang,Y.; Liu,Y.; Liu,L.; Chen,Q.; Shi,W.
EPI1818113	HA	Egypt	2018-Jan-01	EPI_ISL_697697	A/chicken/Egypt/ME-2018/2018	#N/A		Import from public-domain	Ibrahim,M.; zakaria,s.; Bazid,A.I.; kelany,W.H.; El Sayed,M.; Ali,A.
EPI1820390	HA	China	2017-Feb-28	EPI_ISL_697804	A/chicken/Shandong/2.28_TAWM016-C/2017	#N/A		Import from public-domain	Bi,Y.; Li,J.; Li,S.; Fu,G.; Jin,T.; Zhang,C.; Yang,Y.; Ma,Z.; Tian,W.; Xiao,S.; Li,L.; Yin,R.; Zhang,Y.; Wang,L.; Qin,Y.; Yao,Z.; Meng,F.; Hu,D.; Li,D.; Wong,G.; Liu,F.; Lv,N.; Fu,L.; Peng,Y.; Ma,J.; Sharshov,K.; Shestopalov,A.; Gulyaeva,M.; Gao,G.F.; Chen,J.; Shi,Y.; Liu,W.J.; Chu,D.; Huang,Y.; Liu,Y.; Liu,L.; Chen,Q.; Shi,W.
EPI1820463	HA	China	2017-Nov-23	EPI_ISL_697808	A/chicken/Fujian/11.23_FZHX0006-O/2017	#N/A		Import from public-domain	Bi,Y.; Li,J.; Li,S.; Fu,G.; Jin,T.; Zhang,C.; Yang,Y.; Ma,Z.; Tian,W.; Xiao,S.; Li,L.; Yin,R.; Zhang,Y.; Wang,L.; Qin,Y.; Yao,Z.; Meng,F.; Hu,D.; Li,D.; Wong,G.; Liu,F.; Lv,N.; Fu,L.; Peng,Y.; Ma,J.; Sharshov,K.; Shestopalov,A.; Gulyaeva,M.; Gao,G.F.; Chen,J.; Shi,Y.; Liu,W.J.; Chu,D.; Huang,Y.; Liu,Y.; Liu,L.; Chen,Q.; Shi,W.
EPI1820105	HA	China	2017-Dec-02	EPI_ISL_697819	A/chicken/Guizhou/12.20_ZYLJJ017-O/2017	#N/A		Import from public-domain	Bi,Y.; Li,J.; Li,S.; Fu,G.; Jin,T.; Zhang,C.; Yang,Y.; Ma,Z.; Tian,W.; Xiao,S.; Li,L.; Yin,R.; Zhang,Y.; Wang,L.; Qin,Y.; Yao,Z.; Meng,F.; Hu,D.; Li,D.; Wong,G.; Liu,F.; Lv,N.; Fu,L.; Peng,Y.; Ma,J.; Sharshov,K.; Shestopalov,A.; Gulyaeva,M.; Gao,G.F.; Chen,J.; Shi,Y.; Liu,W.J.; Chu,D.; Huang,Y.; Liu,Y.; Liu,L.; Chen,Q.; Shi,W.
EPI1820568	HA	China	2018-Mar-15	EPI_ISL_697826	A/chicken/Fujian/3.15_FZHX0009-C/2018	#N/A		Import from public-domain	Bi,Y.; Li,J.; Li,S.; Fu,G.; Jin,T.; Zhang,C.; Yang,Y.; Ma,Z.; Tian,W.; Xiao,S.; Li,L.; Yin,R.; Zhang,Y.; Wang,L.; Qin,Y.; Yao,Z.; Meng,F.; Hu,D.; Li,D.; Wong,G.; Liu,F.; Lv,N.; Fu,L.; Peng,Y.; Ma,J.; Sharshov,K.; Shestopalov,A.; Gulyaeva,M.; Gao,G.F.; Chen,J.; Shi,Y.; Liu,W.J.; Chu,D.; Huang,Y.; Liu,Y.; Liu,L.; Chen,Q.; Shi,W.
EPI1820569	HA	China	2018-Mar-15	EPI_ISL_697826	A/chicken/Fujian/3.15_FZHX0009-C/2018	#N/A		Import from public-domain	Bi,Y.; Li,J.; Li,S.; Fu,G.; Jin,T.; Zhang,C.; Yang,Y.; Ma,Z.; Tian,W.; Xiao,S.; Li,L.; Yin,R.; Zhang,Y.; Wang,L.; Qin,Y.; Yao,Z.; Meng,F.; Hu,D.; Li,D.; Wong,G.; Liu,F.; Lv,N.; Fu,L.; Peng,Y.; Ma,J.; Sharshov,K.; Shestopalov,A.; Gulyaeva,M.; Gao,G.F.; Chen,J.; Shi,Y.; Liu,W.J.; Chu,D.; Huang,Y.; Liu,Y.; Liu,L.; Chen,Q.; Shi,W.
EPI1820580	HA	China	2018-Aug-26	EPI_ISL_697833	A/chicken/Guizhou/8.26_ZYLJJ014-O/2018	#N/A		Import from public-domain	Bi,Y.; Li,J.; Li,S.; Fu,G.; Jin,T.; Zhang,C.; Yang,Y.; Ma,Z.; Tian,W.; Xiao,S.; Li,L.; Yin,R.; Zhang,Y.; Wang,L.; Qin,Y.; Yao,Z.; Meng,F.; Hu,D.; Li,D.; Wong,G.; Liu,F.; Lv,N.; Fu,L.; Peng,Y.; Ma,J.; Sharshov,K.; Shestopalov,A.; Gulyaeva,M.; Gao,G.F.; Chen,J.; Shi,Y.; Liu,W.J.; Chu,D.; Huang,Y.; Liu,Y.; Liu,L.; Chen,Q.; Shi,W.
EPI1827319	HA	China	2018-Aug-26	EPI_ISL_697833	A/chicken/Guizhou/8.26_ZYLJJ014-O/2018	#N/A		Import from public-domain	Bi,Y.; Li,J.; Li,S.; Fu,G.; Jin,T.; Zhang,C.; Yang,Y.; Ma,Z.; Tian,W.; Xiao,S.; Li,L.; Yin,R.; Zhang,Y.; Wang,L.; Qin,Y.; Yao,Z.; Meng,F.; Hu,D.; Li,D.; Wong,G.; Liu,F.; Lv,N.; Fu,L.; Peng,Y.; Ma,J.; Sharshov,K.; Shestopalov,A.; Gulyaeva,M.; Gao,G.F.; Chen,J.; Shi,Y.; Liu,W.J.; Chu,D.; Huang,Y.; Liu,Y.; Liu,L.; Chen,Q.; Shi,W.
EPI1820581	HA	China	2018-Dec-26	EPI_ISL_697834	A/chicken/Shandong/12.26_TAWL007-O/2018	#N/A		Import from public-domain	Bi,Y.; Li,J.; Li,S.; Fu,G.; Jin,T.; Zhang,C.; Yang,Y.; Ma,Z.; Tian,W.; Xiao,S.; Li,L.; Yin,R.; Zhang,Y.; Wang,L.; Qin,Y.; Yao,Z.; Meng,F.; Hu,D.; Li,D.; Wong,G.; Liu,F.; Lv,N.; Fu,L.; Peng,Y.; Ma,J.; Sharshov,K.; Shestopalov,A.; Gulyaeva,M.; Gao,G.F.; Chen,J.; Shi,Y.; Liu,W.J.; Chu,D.; Huang,Y.; Liu,Y.; Liu,L.; Chen,Q.; Shi,W.
EPI1833343	HA	China	2018-Dec-26	EPI_ISL_697834	A/chicken/Shandong/12.26_TAWL007-O/2018	#N/A		Import from public-domain	Bi,Y.; Li,J.; Li,S.; Fu,G.; Jin,T.; Zhang,C.; Yang,Y.; Ma,Z.; Tian,W.; Xiao,S.; Li,L.; Yin,R.; Zhang,Y.; Wang,L.; Qin,Y.; Yao,Z.; Meng,F.; Hu,D.; Li,D.; Wong,G.; Liu,F.; Lv,N.; Fu,L.; Peng,Y.; Ma,J.; Sharshov,K.; Shestopalov,A.; Gulyaeva,M.; Gao,G.F.; Chen,J.; Shi,Y.; Liu,W.J.; Chu,D.; Huang,Y.; Liu,Y.; Liu,L.; Chen,Q.; Shi,W.
EPI1820583	HA	China	2018-Dec-26	EPI_ISL_697835	A/chicken/Shandong/12.26_TAWL015-O/2018	#N/A		Import from public-domain	Bi,Y.; Li,J.; Li,S.; Fu,G.; Jin,T.; Zhang,C.; Yang,Y.; Ma,Z.; Tian,W.; Xiao,S.; Li,L.; Yin,R.; Zhang,Y.; Wang,L.; Qin,Y.; Yao,Z.; Meng,F.; Hu,D.; Li,D.; Wong,G.; Liu,F.; Lv,N.; Fu,L.; Peng,Y.; Ma,J.; Sharshov,K.; Shestopalov,A.; Gulyaeva,M.; Gao,G.F.; Chen,J.; Shi,Y.; Liu,W.J.; Chu,D.; Huang,Y.; Liu,Y.; Liu,L.; Chen,Q.; Shi,W.
EPI1833351	HA	China	2018-Dec-26	EPI_ISL_697835	A/chicken/Shandong/12.26_TAWL015-O/2018	#N/A		Import from public-domain	Bi,Y.; Li,J.; Li,S.; Fu,G.; Jin,T.; Zhang,C.; Yang,Y.; Ma,Z.; Tian,W.; Xiao,S.; Li,L.; Yin,R.; Zhang,Y.; Wang,L.; Qin,Y.; Yao,Z.; Meng,F.; Hu,D.; Li,D.; Wong,G.; Liu,F.; Lv,N.; Fu,L.; Peng,Y.; Ma,J.; Sharshov,K.; Shestopalov,A.; Gulyaeva,M.; Gao,G.F.; Chen,J.; Shi,Y.; Liu,W.J.; Chu,D.; Huang,Y.; Liu,Y.; Liu,L.; Chen,Q.; Shi,W.
EPI1820589	HA	China	2018-Nov-03	EPI_ISL_697839	A/chicken/Shanxi/11.30_TGRL017-O/2018	#N/A		Import from public-domain	Bi,Y.; Li,J.; Li,S.; Fu,G.; Jin,T.; Zhang,C.; Yang,Y.; Ma,Z.; Tian,W.; Xiao,S.; Li,L.; Yin,R.; Zhang,Y.; Wang,L.; Qin,Y.; Yao,Z.; Meng,F.; Hu,D.; Li,D.; Wong,G.; Liu,F.; Lv,N.; Fu,L.; Peng,Y.; Ma,J.; Sharshov,K.; Shestopalov,A.; Gulyaeva,M.; Gao,G.F.; Chen,J.; Shi,Y.; Liu,W.J.; Chu,D.; Huang,Y.; Liu,Y.; Liu,L.; Chen,Q.; Shi,W.
EPI1820591	HA	China	2018-Nov-03	EPI_ISL_697840	A/chicken/Shanxi/11.30_TGRL008-C/2018	#N/A		Import from public-domain	Bi,Y.; Li,J.; Li,S.; Fu,G.; Jin,T.; Zhang,C.; Yang,Y.; Ma,Z.; Tian,W.; Xiao,S.; Li,L.; Yin,R.; Zhang,Y.; Wang,L.; Qin,Y.; Yao,Z.; Meng,F.; Hu,D.; Li,D.; Wong,G.; Liu,F.; Lv,N.; Fu,L.; Peng,Y.; Ma,J.; Sharshov,K.; Shestopalov,A.; Gulyaeva,M.; Gao,G.F.; Chen,J.; Shi,Y.; Liu,W.J.; Chu,D.; Huang,Y.; Liu,Y.; Liu,L.; Chen,Q.; Shi,W.
EPI1820592	HA	China	2018-Dec-01	EPI_ISL_697841	A/chicken/Shanxi/12.01_TGRL025-C/2018	#N/A		Import from public-domain	Bi,Y.; Li,J.; Li,S.; Fu,G.; Jin,T.; Zhang,C.; Yang,Y.; Ma,Z.; Tian,W.; Xiao,S.; Li,L.; Yin,R.; Zhang,Y.; Wang,L.; Qin,Y.; Yao,Z.; Meng,F.; Hu,D.; Li,D.; Wong,G.; Liu,F.; Lv,N.; Fu,L.; Peng,Y.; Ma,J.; Sharshov,K.; Shestopalov,A.; Gulyaeva,M.; Gao,G.F.; Chen,J.; Shi,Y.; Liu,W.J.; Chu,D.; Huang,Y.; Liu,Y.; Liu,L.; Chen,Q.; Shi,W.
EPI1820599	HA	China	2018-Oct-31	EPI_ISL_697842	A/chicken/Henan/10.31_XXHM015-C/2018	#N/A		Import from public-domain	Bi,Y.; Li,J.; Li,S.; Fu,G.; Jin,T.; Zhang,C.; Yang,Y.; Ma,Z.; Tian,W.; Xiao,S.; Li,L.; Yin,R.; Zhang,Y.; Wang,L.; Qin,Y.; Yao,Z.; Meng,F.; Hu,D.; Li,D.; Wong,G.; Liu,F.; Lv,N.; Fu,L.; Peng,Y.; Ma,J.; Sharshov,K.; Shestopalov,A.; Gulyaeva,M.; Gao,G.F.; Chen,J.; Shi,Y.; Liu,W.J.; Chu,D.; Huang,Y.; Liu,Y.; Liu,L.; Chen,Q.; Shi,W.
EPI1820630	HA	China	2018-Nov-29	EPI_ISL_697846	A/chicken/Henan/11.29_XXHM014-C/2018	#N/A		Import from public-domain	Bi,Y.; Li,J.; Li,S.; Fu,G.; Jin,T.; Zhang,C.; Yang,Y.; Ma,Z.; Tian,W.; Xiao,S.; Li,L.; Yin,R.; Zhang,Y.; Wang,L.; Qin,Y.; Yao,Z.; Meng,F.; Hu,D.; Li,D.; Wong,G.; Liu,F.; Lv,N.; Fu,L.; Peng,Y.; Ma,J.; Sharshov,K.; Shestopalov,A.; Gulyaeva,M.; Gao,G.F.; Chen,J.; Shi,Y.; Liu,W.J.; Chu,D.; Huang,Y.; Liu,Y.; Liu,L.; Chen,Q.; Shi,W.
EPI1820637	HA	China	2018-Nov-03	EPI_ISL_697847	A/chicken/Shanxi/11.30_TGRL008-O/2018	#N/A		Import from public-domain	Bi,Y.; Li,J.; Li,S.; Fu,G.; Jin,T.; Zhang,C.; Yang,Y.; Ma,Z.; Tian,W.; Xiao,S.; Li,L.; Yin,R.; Zhang,Y.; Wang,L.; Qin,Y.; Yao,Z.; Meng,F.; Hu,D.; Li,D.; Wong,G.; Liu,F.; Lv,N.; Fu,L.; Peng,Y.; Ma,J.; Sharshov,K.; Shestopalov,A.; Gulyaeva,M.; Gao,G.F.; Chen,J.; Shi,Y.; Liu,W.J.; Chu,D.; Huang,Y.; Liu,Y.; Liu,L.; Chen,Q.; Shi,W.
EPI1820638	HA	China	2018-Dec-01	EPI_ISL_697848	A/chicken/Shanxi/12.01_TGRL016-O/2018	#N/A		Import from public-domain	Bi,Y.; Li,J.; Li,S.; Fu,G.; Jin,T.; Zhang,C.; Yang,Y.; Ma,Z.; Tian,W.; Xiao,S.; Li,L.; Yin,R.; Zhang,Y.; Wang,L.; Qin,Y.; Yao,Z.; Meng,F.; Hu,D.; Li,D.; Wong,G.; Liu,F.; Lv,N.; Fu,L.; Peng,Y.; Ma,J.; Sharshov,K.; Shestopalov,A.; Gulyaeva,M.; Gao,G.F.; Chen,J.; Shi,Y.; Liu,W.J.; Chu,D.; Huang,Y.; Liu,Y.; Liu,L.; Chen,Q.; Shi,W.
EPI1820644	HA	China	2016-Dec-27	EPI_ISL_697851	A/chicken/Hunan/12.27_YYGK19J2-C/2016	#N/A		Import from public-domain	Bi,Y.; Li,J.; Li,S.; Fu,G.; Jin,T.; Zhang,C.; Yang,Y.; Ma,Z.; Tian,W.; Xiao,S.; Li,L.; Yin,R.; Zhang,Y.; Wang,L.; Qin,Y.; Yao,Z.; Meng,F.; Hu,D.; Li,D.; Wong,G.; Liu,F.; Lv,N.; Fu,L.; Peng,Y.; Ma,J.; Sharshov,K.; Shestopalov,A.; Gulyaeva,M.; Gao,G.F.; Chen,J.; Shi,Y.; Liu,W.J.; Chu,D.; Huang,Y.; Liu,Y.; Liu,L.; Chen,Q.; Shi,W.
EPI1827759	HA	China	2016-Dec-27	EPI_ISL_697851	A/chicken/Hunan/12.27_YYGK19J2-C/2016	#N/A		Import from public-domain	Bi,Y.; Li,J.; Li,S.; Fu,G.; Jin,T.; Zhang,C.; Yang,Y.; Ma,Z.; Tian,W.; Xiao,S.; Li,L.; Yin,R.; Zhang,Y.; Wang,L.; Qin,Y.; Yao,Z.; Meng,F.; Hu,D.; Li,D.; Wong,G.; Liu,F.; Lv,N.; Fu,L.; Peng,Y.; Ma,J.; Sharshov,K.; Shestopalov,A.; Gulyaeva,M.; Gao,G.F.; Chen,J.; Shi,Y.; Liu,W.J.; Chu,D.; Huang,Y.; Liu,Y.; Liu,L.; Chen,Q.; Shi,W.
EPI1820685	HA	China	2018-Mar-07	EPI_ISL_697884	A/chicken/Hunan/03.07_YYGK60L3-OC/2018	#N/A		Import from public-domain	Bi,Y.; Li,J.; Li,S.; Fu,G.; Jin,T.; Zhang,C.; Yang,Y.; Ma,Z.; Tian,W.; Xiao,S.; Li,L.; Yin,R.; Zhang,Y.; Wang,L.; Qin,Y.; Yao,Z.; Meng,F.; Hu,D.; Li,D.; Wong,G.; Liu,F.; Lv,N.; Fu,L.; Peng,Y.; Ma,J.; Sharshov,K.; Shestopalov,A.; Gulyaeva,M.; Gao,G.F.; Chen,J.; Shi,Y.; Liu,W.J.; Chu,D.; Huang,Y.; Liu,Y.; Liu,L.; Chen,Q.; Shi,W.
EPI1820686	HA	China	2018-Mar-07	EPI_ISL_697885	A/chicken/Hunan/3.07_YYGK81L3-OC/2018	#N/A		Import from public-domain	Bi,Y.; Li,J.; Li,S.; Fu,G.; Jin,T.; Zhang,C.; Yang,Y.; Ma,Z.; Tian,W.; Xiao,S.; Li,L.; Yin,R.; Zhang,Y.; Wang,L.; Qin,Y.; Yao,Z.; Meng,F.; Hu,D.; Li,D.; Wong,G.; Liu,F.; Lv,N.; Fu,L.; Peng,Y.; Ma,J.; Sharshov,K.; Shestopalov,A.; Gulyaeva,M.; Gao,G.F.; Chen,J.; Shi,Y.; Liu,W.J.; Chu,D.; Huang,Y.; Liu,Y.; Liu,L.; Chen,Q.; Shi,W.
EPI1827839	HA	China	2018-Mar-07	EPI_ISL_697885	A/chicken/Hunan/3.07_YYGK81L3-OC/2018	#N/A		Import from public-domain	Bi,Y.; Li,J.; Li,S.; Fu,G.; Jin,T.; Zhang,C.; Yang,Y.; Ma,Z.; Tian,W.; Xiao,S.; Li,L.; Yin,R.; Zhang,Y.; Wang,L.; Qin,Y.; Yao,Z.; Meng,F.; Hu,D.; Li,D.; Wong,G.; Liu,F.; Lv,N.; Fu,L.; Peng,Y.; Ma,J.; Sharshov,K.; Shestopalov,A.; Gulyaeva,M.; Gao,G.F.; Chen,J.; Shi,Y.; Liu,W.J.; Chu,D.; Huang,Y.; Liu,Y.; Liu,L.; Chen,Q.; Shi,W.
EPI1820778	HA	China	2018-Sep-29	EPI_ISL_697891	A/chicken/Anhui/9.29_YHZGS014-O/2018	#N/A		Import from public-domain	Bi,Y.; Li,J.; Li,S.; Fu,G.; Jin,T.; Zhang,C.; Yang,Y.; Ma,Z.; Tian,W.; Xiao,S.; Li,L.; Yin,R.; Zhang,Y.; Wang,L.; Qin,Y.; Yao,Z.; Meng,F.; Hu,D.; Li,D.; Wong,G.; Liu,F.; Lv,N.; Fu,L.; Peng,Y.; Ma,J.; Sharshov,K.; Shestopalov,A.; Gulyaeva,M.; Gao,G.F.; Chen,J.; Shi,Y.; Liu,W.J.; Chu,D.; Huang,Y.; Liu,Y.; Liu,L.; Chen,Q.; Shi,W.
EPI1825367	HA	China	2018-Sep-29	EPI_ISL_697891	A/chicken/Anhui/9.29_YHZGS014-O/2018	#N/A		Import from public-domain	Bi,Y.; Li,J.; Li,S.; Fu,G.; Jin,T.; Zhang,C.; Yang,Y.; Ma,Z.; Tian,W.; Xiao,S.; Li,L.; Yin,R.; Zhang,Y.; Wang,L.; Qin,Y.; Yao,Z.; Meng,F.; Hu,D.; Li,D.; Wong,G.; Liu,F.; Lv,N.; Fu,L.; Peng,Y.; Ma,J.; Sharshov,K.; Shestopalov,A.; Gulyaeva,M.; Gao,G.F.; Chen,J.; Shi,Y.; Liu,W.J.; Chu,D.; Huang,Y.; Liu,Y.; Liu,L.; Chen,Q.; Shi,W.
EPI1820925	HA	China	2018-Aug-25	EPI_ISL_697963	A/chicken/Guangxi/8.25_NNXH008-O/2018	#N/A		Import from public-domain	Bi,Y.; Li,J.; Li,S.; Fu,G.; Jin,T.; Zhang,C.; Yang,Y.; Ma,Z.; Tian,W.; Xiao,S.; Li,L.; Yin,R.; Zhang,Y.; Wang,L.; Qin,Y.; Yao,Z.; Meng,F.; Hu,D.; Li,D.; Wong,G.; Liu,F.; Lv,N.; Fu,L.; Peng,Y.; Ma,J.; Sharshov,K.; Shestopalov,A.; Gulyaeva,M.; Gao,G.F.; Chen,J.; Shi,Y.; Liu,W.J.; Chu,D.; Huang,Y.; Liu,Y.; Liu,L.; Chen,Q.; Shi,W.
EPI1820926	HA	China	2018-Aug-25	EPI_ISL_697963	A/chicken/Guangxi/8.25_NNXH008-O/2018	#N/A		Import from public-domain	Bi,Y.; Li,J.; Li,S.; Fu,G.; Jin,T.; Zhang,C.; Yang,Y.; Ma,Z.; Tian,W.; Xiao,S.; Li,L.; Yin,R.; Zhang,Y.; Wang,L.; Qin,Y.; Yao,Z.; Meng,F.; Hu,D.; Li,D.; Wong,G.; Liu,F.; Lv,N.; Fu,L.; Peng,Y.; Ma,J.; Sharshov,K.; Shestopalov,A.; Gulyaeva,M.; Gao,G.F.; Chen,J.; Shi,Y.; Liu,W.J.; Chu,D.; Huang,Y.; Liu,Y.; Liu,L.; Chen,Q.; Shi,W.
EPI1827063	HA	China	2018-Aug-25	EPI_ISL_697963	A/chicken/Guangxi/8.25_NNXH008-O/2018	#N/A		Import from public-domain	Bi,Y.; Li,J.; Li,S.; Fu,G.; Jin,T.; Zhang,C.; Yang,Y.; Ma,Z.; Tian,W.; Xiao,S.; Li,L.; Yin,R.; Zhang,Y.; Wang,L.; Qin,Y.; Yao,Z.; Meng,F.; Hu,D.; Li,D.; Wong,G.; Liu,F.; Lv,N.; Fu,L.; Peng,Y.; Ma,J.; Sharshov,K.; Shestopalov,A.; Gulyaeva,M.; Gao,G.F.; Chen,J.; Shi,Y.; Liu,W.J.; Chu,D.; Huang,Y.; Liu,Y.; Liu,L.; Chen,Q.; Shi,W.
EPI1820970	HA	China	2018-Nov-22	EPI_ISL_697983	A/chicken/Yunnan/11.22_DQWGH005-O/2018	#N/A		Import from public-domain	Bi,Y.; Li,J.; Li,S.; Fu,G.; Jin,T.; Zhang,C.; Yang,Y.; Ma,Z.; Tian,W.; Xiao,S.; Li,L.; Yin,R.; Zhang,Y.; Wang,L.; Qin,Y.; Yao,Z.; Meng,F.; Hu,D.; Li,D.; Wong,G.; Liu,F.; Lv,N.; Fu,L.; Peng,Y.; Ma,J.; Sharshov,K.; Shestopalov,A.; Gulyaeva,M.; Gao,G.F.; Chen,J.; Shi,Y.; Liu,W.J.; Chu,D.; Huang,Y.; Liu,Y.; Liu,L.; Chen,Q.; Shi,W.
EPI1833647	HA	China	2018-Nov-22	EPI_ISL_697983	A/chicken/Yunnan/11.22_DQWGH005-O/2018	#N/A		Import from public-domain	Bi,Y.; Li,J.; Li,S.; Fu,G.; Jin,T.; Zhang,C.; Yang,Y.; Ma,Z.; Tian,W.; Xiao,S.; Li,L.; Yin,R.; Zhang,Y.; Wang,L.; Qin,Y.; Yao,Z.; Meng,F.; Hu,D.; Li,D.; Wong,G.; Liu,F.; Lv,N.; Fu,L.; Peng,Y.; Ma,J.; Sharshov,K.; Shestopalov,A.; Gulyaeva,M.; Gao,G.F.; Chen,J.; Shi,Y.; Liu,W.J.; Chu,D.; Huang,Y.; Liu,Y.; Liu,L.; Chen,Q.; Shi,W.
EPI1820973	HA	China	2018-Sep-24	EPI_ISL_697985	A/chicken/Fujian/9.24_FZHX0067-O/2018	#N/A		Import from public-domain	Bi,Y.; Li,J.; Li,S.; Fu,G.; Jin,T.; Zhang,C.; Yang,Y.; Ma,Z.; Tian,W.; Xiao,S.; Li,L.; Yin,R.; Zhang,Y.; Wang,L.; Qin,Y.; Yao,Z.; Meng,F.; Hu,D.; Li,D.; Wong,G.; Liu,F.; Lv,N.; Fu,L.; Peng,Y.; Ma,J.; Sharshov,K.; Shestopalov,A.; Gulyaeva,M.; Gao,G.F.; Chen,J.; Shi,Y.; Liu,W.J.; Chu,D.; Huang,Y.; Liu,Y.; Liu,L.; Chen,Q.; Shi,W.
EPI1826095	HA	China	2018-Sep-24	EPI_ISL_697985	A/chicken/Fujian/9.24_FZHX0067-O/2018	#N/A		Import from public-domain	Bi,Y.; Li,J.; Li,S.; Fu,G.; Jin,T.; Zhang,C.; Yang,Y.; Ma,Z.; Tian,W.; Xiao,S.; Li,L.; Yin,R.; Zhang,Y.; Wang,L.; Qin,Y.; Yao,Z.; Meng,F.; Hu,D.; Li,D.; Wong,G.; Liu,F.; Lv,N.; Fu,L.; Peng,Y.; Ma,J.; Sharshov,K.; Shestopalov,A.; Gulyaeva,M.; Gao,G.F.; Chen,J.; Shi,Y.; Liu,W.J.; Chu,D.; Huang,Y.; Liu,Y.; Liu,L.; Chen,Q.; Shi,W.
EPI1820974	HA	China	2018-Sep-24	EPI_ISL_697986	A/chicken/Fujian/9.24_FZHX0068-C/2018	#N/A		Import from public-domain	Bi,Y.; Li,J.; Li,S.; Fu,G.; Jin,T.; Zhang,C.; Yang,Y.; Ma,Z.; Tian,W.; Xiao,S.; Li,L.; Yin,R.; Zhang,Y.; Wang,L.; Qin,Y.; Yao,Z.; Meng,F.; Hu,D.; Li,D.; Wong,G.; Liu,F.; Lv,N.; Fu,L.; Peng,Y.; Ma,J.; Sharshov,K.; Shestopalov,A.; Gulyaeva,M.; Gao,G.F.; Chen,J.; Shi,Y.; Liu,W.J.; Chu,D.; Huang,Y.; Liu,Y.; Liu,L.; Chen,Q.; Shi,W.
EPI1826103	HA	China	2018-Sep-24	EPI_ISL_697986	A/chicken/Fujian/9.24_FZHX0068-C/2018	#N/A		Import from public-domain	Bi,Y.; Li,J.; Li,S.; Fu,G.; Jin,T.; Zhang,C.; Yang,Y.; Ma,Z.; Tian,W.; Xiao,S.; Li,L.; Yin,R.; Zhang,Y.; Wang,L.; Qin,Y.; Yao,Z.; Meng,F.; Hu,D.; Li,D.; Wong,G.; Liu,F.; Lv,N.; Fu,L.; Peng,Y.; Ma,J.; Sharshov,K.; Shestopalov,A.; Gulyaeva,M.; Gao,G.F.; Chen,J.; Shi,Y.; Liu,W.J.; Chu,D.; Huang,Y.; Liu,Y.; Liu,L.; Chen,Q.; Shi,W.
EPI1820975	HA	China	2018-Sep-24	EPI_ISL_697987	A/chicken/Fujian/9.24_FZHX0071-O/2018	#N/A		Import from public-domain	Bi,Y.; Li,J.; Li,S.; Fu,G.; Jin,T.; Zhang,C.; Yang,Y.; Ma,Z.; Tian,W.; Xiao,S.; Li,L.; Yin,R.; Zhang,Y.; Wang,L.; Qin,Y.; Yao,Z.; Meng,F.; Hu,D.; Li,D.; Wong,G.; Liu,F.; Lv,N.; Fu,L.; Peng,Y.; Ma,J.; Sharshov,K.; Shestopalov,A.; Gulyaeva,M.; Gao,G.F.; Chen,J.; Shi,Y.; Liu,W.J.; Chu,D.; Huang,Y.; Liu,Y.; Liu,L.; Chen,Q.; Shi,W.
EPI1826119	HA	China	2018-Sep-24	EPI_ISL_697987	A/chicken/Fujian/9.24_FZHX0071-O/2018	#N/A		Import from public-domain	Bi,Y.; Li,J.; Li,S.; Fu,G.; Jin,T.; Zhang,C.; Yang,Y.; Ma,Z.; Tian,W.; Xiao,S.; Li,L.; Yin,R.; Zhang,Y.; Wang,L.; Qin,Y.; Yao,Z.; Meng,F.; Hu,D.; Li,D.; Wong,G.; Liu,F.; Lv,N.; Fu,L.; Peng,Y.; Ma,J.; Sharshov,K.; Shestopalov,A.; Gulyaeva,M.; Gao,G.F.; Chen,J.; Shi,Y.; Liu,W.J.; Chu,D.; Huang,Y.; Liu,Y.; Liu,L.; Chen,Q.; Shi,W.
EPI1820977	HA	China	2018-Sep-24	EPI_ISL_697989	A/chicken/Fujian/9.24_FZHX0076-O/2018	#N/A		Import from public-domain	Bi,Y.; Li,J.; Li,S.; Fu,G.; Jin,T.; Zhang,C.; Yang,Y.; Ma,Z.; Tian,W.; Xiao,S.; Li,L.; Yin,R.; Zhang,Y.; Wang,L.; Qin,Y.; Yao,Z.; Meng,F.; Hu,D.; Li,D.; Wong,G.; Liu,F.; Lv,N.; Fu,L.; Peng,Y.; Ma,J.; Sharshov,K.; Shestopalov,A.; Gulyaeva,M.; Gao,G.F.; Chen,J.; Shi,Y.; Liu,W.J.; Chu,D.; Huang,Y.; Liu,Y.; Liu,L.; Chen,Q.; Shi,W.
EPI1826151	HA	China	2018-Sep-24	EPI_ISL_697989	A/chicken/Fujian/9.24_FZHX0076-O/2018	#N/A		Import from public-domain	Bi,Y.; Li,J.; Li,S.; Fu,G.; Jin,T.; Zhang,C.; Yang,Y.; Ma,Z.; Tian,W.; Xiao,S.; Li,L.; Yin,R.; Zhang,Y.; Wang,L.; Qin,Y.; Yao,Z.; Meng,F.; Hu,D.; Li,D.; Wong,G.; Liu,F.; Lv,N.; Fu,L.; Peng,Y.; Ma,J.; Sharshov,K.; Shestopalov,A.; Gulyaeva,M.; Gao,G.F.; Chen,J.; Shi,Y.; Liu,W.J.; Chu,D.; Huang,Y.; Liu,Y.; Liu,L.; Chen,Q.; Shi,W.
EPI1820982	HA	China	2018-Sep-24	EPI_ISL_697991	A/chicken/Fujian/9.24_FZHX0088-C/2018	#N/A		Import from public-domain	Bi,Y.; Li,J.; Li,S.; Fu,G.; Jin,T.; Zhang,C.; Yang,Y.; Ma,Z.; Tian,W.; Xiao,S.; Li,L.; Yin,R.; Zhang,Y.; Wang,L.; Qin,Y.; Yao,Z.; Meng,F.; Hu,D.; Li,D.; Wong,G.; Liu,F.; Lv,N.; Fu,L.; Peng,Y.; Ma,J.; Sharshov,K.; Shestopalov,A.; Gulyaeva,M.; Gao,G.F.; Chen,J.; Shi,Y.; Liu,W.J.; Chu,D.; Huang,Y.; Liu,Y.; Liu,L.; Chen,Q.; Shi,W.
EPI1826167	HA	China	2018-Sep-24	EPI_ISL_697991	A/chicken/Fujian/9.24_FZHX0088-C/2018	#N/A		Import from public-domain	Bi,Y.; Li,J.; Li,S.; Fu,G.; Jin,T.; Zhang,C.; Yang,Y.; Ma,Z.; Tian,W.; Xiao,S.; Li,L.; Yin,R.; Zhang,Y.; Wang,L.; Qin,Y.; Yao,Z.; Meng,F.; Hu,D.; Li,D.; Wong,G.; Liu,F.; Lv,N.; Fu,L.; Peng,Y.; Ma,J.; Sharshov,K.; Shestopalov,A.; Gulyaeva,M.; Gao,G.F.; Chen,J.; Shi,Y.; Liu,W.J.; Chu,D.; Huang,Y.; Liu,Y.; Liu,L.; Chen,Q.; Shi,W.
EPI1821072	HA	China	2018-Apr-25	EPI_ISL_698002	A/chicken/Jiangxi/4.25_NCDZT53Q3-OC/2018	#N/A		Import from public-domain	Bi,Y.; Li,J.; Li,S.; Fu,G.; Jin,T.; Zhang,C.; Yang,Y.; Ma,Z.; Tian,W.; Xiao,S.; Li,L.; Yin,R.; Zhang,Y.; Wang,L.; Qin,Y.; Yao,Z.; Meng,F.; Hu,D.; Li,D.; Wong,G.; Liu,F.; Lv,N.; Fu,L.; Peng,Y.; Ma,J.; Sharshov,K.; Shestopalov,A.; Gulyaeva,M.; Gao,G.F.; Chen,J.; Shi,Y.; Liu,W.J.; Chu,D.; Huang,Y.; Liu,Y.; Liu,L.; Chen,Q.; Shi,W.
EPI1828831	HA	China	2018-Apr-25	EPI_ISL_698002	A/chicken/Jiangxi/4.25_NCDZT53Q3-OC/2018	#N/A		Import from public-domain	Bi,Y.; Li,J.; Li,S.; Fu,G.; Jin,T.; Zhang,C.; Yang,Y.; Ma,Z.; Tian,W.; Xiao,S.; Li,L.; Yin,R.; Zhang,Y.; Wang,L.; Qin,Y.; Yao,Z.; Meng,F.; Hu,D.; Li,D.; Wong,G.; Liu,F.; Lv,N.; Fu,L.; Peng,Y.; Ma,J.; Sharshov,K.; Shestopalov,A.; Gulyaeva,M.; Gao,G.F.; Chen,J.; Shi,Y.; Liu,W.J.; Chu,D.; Huang,Y.; Liu,Y.; Liu,L.; Chen,Q.; Shi,W.
EPI1821085	HA	China	2018-Apr-26	EPI_ISL_698010	A/chicken/Hunan/04.26_YYGK19R3-OC/2018	#N/A		Import from public-domain	Bi,Y.; Li,J.; Li,S.; Fu,G.; Jin,T.; Zhang,C.; Yang,Y.; Ma,Z.; Tian,W.; Xiao,S.; Li,L.; Yin,R.; Zhang,Y.; Wang,L.; Qin,Y.; Yao,Z.; Meng,F.; Hu,D.; Li,D.; Wong,G.; Liu,F.; Lv,N.; Fu,L.; Peng,Y.; Ma,J.; Sharshov,K.; Shestopalov,A.; Gulyaeva,M.; Gao,G.F.; Chen,J.; Shi,Y.; Liu,W.J.; Chu,D.; Huang,Y.; Liu,Y.; Liu,L.; Chen,Q.; Shi,W.
EPI1821087	HA	China	2018-Jul-26	EPI_ISL_698012	A/chicken/Hunan/07.26_YYGK28V3-OC/2018	#N/A		Import from public-domain	Bi,Y.; Li,J.; Li,S.; Fu,G.; Jin,T.; Zhang,C.; Yang,Y.; Ma,Z.; Tian,W.; Xiao,S.; Li,L.; Yin,R.; Zhang,Y.; Wang,L.; Qin,Y.; Yao,Z.; Meng,F.; Hu,D.; Li,D.; Wong,G.; Liu,F.; Lv,N.; Fu,L.; Peng,Y.; Ma,J.; Sharshov,K.; Shestopalov,A.; Gulyaeva,M.; Gao,G.F.; Chen,J.; Shi,Y.; Liu,W.J.; Chu,D.; Huang,Y.; Liu,Y.; Liu,L.; Chen,Q.; Shi,W.
EPI1821088	HA	China	2018-Jul-26	EPI_ISL_698013	A/chicken/Hunan/7.26_YYGK56V3-OC/2018	#N/A		Import from public-domain	Bi,Y.; Li,J.; Li,S.; Fu,G.; Jin,T.; Zhang,C.; Yang,Y.; Ma,Z.; Tian,W.; Xiao,S.; Li,L.; Yin,R.; Zhang,Y.; Wang,L.; Qin,Y.; Yao,Z.; Meng,F.; Hu,D.; Li,D.; Wong,G.; Liu,F.; Lv,N.; Fu,L.; Peng,Y.; Ma,J.; Sharshov,K.; Shestopalov,A.; Gulyaeva,M.; Gao,G.F.; Chen,J.; Shi,Y.; Liu,W.J.; Chu,D.; Huang,Y.; Liu,Y.; Liu,L.; Chen,Q.; Shi,W.
EPI1828023	HA	China	2018-Jul-26	EPI_ISL_698013	A/chicken/Hunan/7.26_YYGK56V3-OC/2018	#N/A		Import from public-domain	Bi,Y.; Li,J.; Li,S.; Fu,G.; Jin,T.; Zhang,C.; Yang,Y.; Ma,Z.; Tian,W.; Xiao,S.; Li,L.; Yin,R.; Zhang,Y.; Wang,L.; Qin,Y.; Yao,Z.; Meng,F.; Hu,D.; Li,D.; Wong,G.; Liu,F.; Lv,N.; Fu,L.; Peng,Y.; Ma,J.; Sharshov,K.; Shestopalov,A.; Gulyaeva,M.; Gao,G.F.; Chen,J.; Shi,Y.; Liu,W.J.; Chu,D.; Huang,Y.; Liu,Y.; Liu,L.; Chen,Q.; Shi,W.
EPI1821098	HA	China	2018-May-28	EPI_ISL_698015	A/chicken/Jiangxi/5.28_NCDZT44N3-OC/2018	#N/A		Import from public-domain	Bi,Y.; Li,J.; Li,S.; Fu,G.; Jin,T.; Zhang,C.; Yang,Y.; Ma,Z.; Tian,W.; Xiao,S.; Li,L.; Yin,R.; Zhang,Y.; Wang,L.; Qin,Y.; Yao,Z.; Meng,F.; Hu,D.; Li,D.; Wong,G.; Liu,F.; Lv,N.; Fu,L.; Peng,Y.; Ma,J.; Sharshov,K.; Shestopalov,A.; Gulyaeva,M.; Gao,G.F.; Chen,J.; Shi,Y.; Liu,W.J.; Chu,D.; Huang,Y.; Liu,Y.; Liu,L.; Chen,Q.; Shi,W.
EPI1821099	HA	China	2018-May-28	EPI_ISL_698015	A/chicken/Jiangxi/5.28_NCDZT44N3-OC/2018	#N/A		Import from public-domain	Bi,Y.; Li,J.; Li,S.; Fu,G.; Jin,T.; Zhang,C.; Yang,Y.; Ma,Z.; Tian,W.; Xiao,S.; Li,L.; Yin,R.; Zhang,Y.; Wang,L.; Qin,Y.; Yao,Z.; Meng,F.; Hu,D.; Li,D.; Wong,G.; Liu,F.; Lv,N.; Fu,L.; Peng,Y.; Ma,J.; Sharshov,K.; Shestopalov,A.; Gulyaeva,M.; Gao,G.F.; Chen,J.; Shi,Y.; Liu,W.J.; Chu,D.; Huang,Y.; Liu,Y.; Liu,L.; Chen,Q.; Shi,W.
EPI1829279	HA	China	2018-May-28	EPI_ISL_698015	A/chicken/Jiangxi/5.28_NCDZT44N3-OC/2018	#N/A		Import from public-domain	Bi,Y.; Li,J.; Li,S.; Fu,G.; Jin,T.; Zhang,C.; Yang,Y.; Ma,Z.; Tian,W.; Xiao,S.; Li,L.; Yin,R.; Zhang,Y.; Wang,L.; Qin,Y.; Yao,Z.; Meng,F.; Hu,D.; Li,D.; Wong,G.; Liu,F.; Lv,N.; Fu,L.; Peng,Y.; Ma,J.; Sharshov,K.; Shestopalov,A.; Gulyaeva,M.; Gao,G.F.; Chen,J.; Shi,Y.; Liu,W.J.; Chu,D.; Huang,Y.; Liu,Y.; Liu,L.; Chen,Q.; Shi,W.
EPI1821130	HA	China	2018-Sep-22	EPI_ISL_698031	A/chicken/Jiangxi/09.22_NCNP6Z3-OC/2018	#N/A		Import from public-domain	Bi,Y.; Li,J.; Li,S.; Fu,G.; Jin,T.; Zhang,C.; Yang,Y.; Ma,Z.; Tian,W.; Xiao,S.; Li,L.; Yin,R.; Zhang,Y.; Wang,L.; Qin,Y.; Yao,Z.; Meng,F.; Hu,D.; Li,D.; Wong,G.; Liu,F.; Lv,N.; Fu,L.; Peng,Y.; Ma,J.; Sharshov,K.; Shestopalov,A.; Gulyaeva,M.; Gao,G.F.; Chen,J.; Shi,Y.; Liu,W.J.; Chu,D.; Huang,Y.; Liu,Y.; Liu,L.; Chen,Q.; Shi,W.
EPI1821131	HA	China	2018-Sep-22	EPI_ISL_698031	A/chicken/Jiangxi/09.22_NCNP6Z3-OC/2018	#N/A		Import from public-domain	Bi,Y.; Li,J.; Li,S.; Fu,G.; Jin,T.; Zhang,C.; Yang,Y.; Ma,Z.; Tian,W.; Xiao,S.; Li,L.; Yin,R.; Zhang,Y.; Wang,L.; Qin,Y.; Yao,Z.; Meng,F.; Hu,D.; Li,D.; Wong,G.; Liu,F.; Lv,N.; Fu,L.; Peng,Y.; Ma,J.; Sharshov,K.; Shestopalov,A.; Gulyaeva,M.; Gao,G.F.; Chen,J.; Shi,Y.; Liu,W.J.; Chu,D.; Huang,Y.; Liu,Y.; Liu,L.; Chen,Q.; Shi,W.
EPI1821158	HA	China	2018-Apr-26	EPI_ISL_698045	A/chicken/Hunan/4.26_YYGK62R3-OC/2018	#N/A		Import from public-domain	Bi,Y.; Li,J.; Li,S.; Fu,G.; Jin,T.; Zhang,C.; Yang,Y.; Ma,Z.; Tian,W.; Xiao,S.; Li,L.; Yin,R.; Zhang,Y.; Wang,L.; Qin,Y.; Yao,Z.; Meng,F.; Hu,D.; Li,D.; Wong,G.; Liu,F.; Lv,N.; Fu,L.; Peng,Y.; Ma,J.; Sharshov,K.; Shestopalov,A.; Gulyaeva,M.; Gao,G.F.; Chen,J.; Shi,Y.; Liu,W.J.; Chu,D.; Huang,Y.; Liu,Y.; Liu,L.; Chen,Q.; Shi,W.
EPI1821159	HA	China	2018-Apr-26	EPI_ISL_698045	A/chicken/Hunan/4.26_YYGK62R3-OC/2018	#N/A		Import from public-domain	Bi,Y.; Li,J.; Li,S.; Fu,G.; Jin,T.; Zhang,C.; Yang,Y.; Ma,Z.; Tian,W.; Xiao,S.; Li,L.; Yin,R.; Zhang,Y.; Wang,L.; Qin,Y.; Yao,Z.; Meng,F.; Hu,D.; Li,D.; Wong,G.; Liu,F.; Lv,N.; Fu,L.; Peng,Y.; Ma,J.; Sharshov,K.; Shestopalov,A.; Gulyaeva,M.; Gao,G.F.; Chen,J.; Shi,Y.; Liu,W.J.; Chu,D.; Huang,Y.; Liu,Y.; Liu,L.; Chen,Q.; Shi,W.
EPI1821173	HA	China	2018-Apr-26	EPI_ISL_698052	A/chicken/Hunan/04.26_YYGK37R3-OC/2018	#N/A		Import from public-domain	Bi,Y.; Li,J.; Li,S.; Fu,G.; Jin,T.; Zhang,C.; Yang,Y.; Ma,Z.; Tian,W.; Xiao,S.; Li,L.; Yin,R.; Zhang,Y.; Wang,L.; Qin,Y.; Yao,Z.; Meng,F.; Hu,D.; Li,D.; Wong,G.; Liu,F.; Lv,N.; Fu,L.; Peng,Y.; Ma,J.; Sharshov,K.; Shestopalov,A.; Gulyaeva,M.; Gao,G.F.; Chen,J.; Shi,Y.; Liu,W.J.; Chu,D.; Huang,Y.; Liu,Y.; Liu,L.; Chen,Q.; Shi,W.
EPI1821174	HA	China	2018-Apr-26	EPI_ISL_698052	A/chicken/Hunan/04.26_YYGK37R3-OC/2018	#N/A		Import from public-domain	Bi,Y.; Li,J.; Li,S.; Fu,G.; Jin,T.; Zhang,C.; Yang,Y.; Ma,Z.; Tian,W.; Xiao,S.; Li,L.; Yin,R.; Zhang,Y.; Wang,L.; Qin,Y.; Yao,Z.; Meng,F.; Hu,D.; Li,D.; Wong,G.; Liu,F.; Lv,N.; Fu,L.; Peng,Y.; Ma,J.; Sharshov,K.; Shestopalov,A.; Gulyaeva,M.; Gao,G.F.; Chen,J.; Shi,Y.; Liu,W.J.; Chu,D.; Huang,Y.; Liu,Y.; Liu,L.; Chen,Q.; Shi,W.
EPI1843149	HA	Egypt	2017-Jan-01	EPI_ISL_885148	A/Chicken/Egypt/F1366A/2017	#N/A	St Jude Children's Research Hospital	Li Ka Shing Faculty of Medicine, The University of Hong Kong	Bui, Christine HT; Kuok, Denise IT; Yeung, Hin Wo; Ng, Ka-Chun; Chu, Daniel KW; Webby, Richard J; Nicholls, John M; Peiris, JS Malik; Hui, Kenrie PY; Chan, Michael CW
EPI1027831	HA	Indonesia	2016-Jun-27	EPI_ISL_270339	A/Ch/Tasikmalaya/S58/2016	#N/A	Eijkman Institute for Molecular Biology	Utrecht University-Central Veterinary Institute	Karo-karo,D; Bodewes,R; Muljono,D; Sriyani,I.Y; Artika,IM; Wibawa,H; Pribadi,ES;Pratomo,W; Diyantoro,D; Sugama,A; Hendrayani,N; Hidayat,A; Daju,D; Kustiawan,I;Citra,A; Stegeman,JA; Koch, G
EPI1381432	HA	Egypt	2017-Mar-20	EPI_ISL_344530	A/Chicken/Egypt/AR528/2017	#N/A	Poultry Diseases Department ,Faculty of Veterinary Medicine, Beni-Suef University	Friedrich-Loeffler-Institut	Hassan ,KE; King,J ; El-Kady, MF; Abohamra ,S; Pohlmann, A ; Harder, TC
EPI1381405	HA	Egypt	2017-Mar-20	EPI_ISL_344530	A/Chicken/Egypt/AR528/2017	#N/A	Poultry Diseases Department ,Faculty of Veterinary Medicine, Beni-Suef University	Friedrich-Loeffler-Institut	Hassan ,KE; King,J ; El-Kady, MF; Abohamra ,S; Pohlmann, A ; Harder, TC
EPI1381397	HA	Egypt	2018-Apr-04	EPI_ISL_344541	A/Chicken/Egypt/AR553/2018	#N/A	Poultry Diseases Department ,Faculty of Veterinary Medicine, Beni-Suef University	Friedrich-Loeffler-Institut	Hassan, KE; El-Kady, MF; Abohamra, S; Harder, TC
EPI687324	HA	Ghana	2015-Aug-07	EPI_ISL_205865	A/chicken/Ghana/15VIR5480-22/2015	#N/A	Veterinary Services Directorate, Ministry of Food and Agriculture	Istituto Zooprofilattico Sperimentale Delle Venezie	Joseph,Awuni;Ben,Aniwa; Alice,Fusaro; Luca,Tassoni; Alessia,Schivo; Silvia,Ormelli; Giovanni,Cattoli; Isabella,Monne
EPI1123351	HA	Korea, Republic of	2017-Feb-06	EPI_ISL_288439	A/chicken/Korea/Gimje2/2017	#N/A	Animal and Plant Quarantine Agency (O-2144)	Animal and Plant Quarantine Agency (S-2145)
EPI1272962	HA	Cambodia	2016-Mar-01	EPI_ISL_321100	A/chicken/Cambodia/a17W9M1/2016	#N/A	Institut Pasteur du Cambodia	Institut Pasteur du Cambodia
EPI687523	HA	China	2015-Aug-06	EPI_ISL_205964	A/Chicken/Guangdong/FG594/2015（H5N6）	#N/A	South China Agricultural University	South China Agricultural University	Wenbao,Qi;Qian,Li;Lihong,Huang;Bo,Li;Weixin,Jia;Chenggang,Xu;Ming,Liao
EPI723077	HA	Vietnam	2015-Jan-20	EPI_ISL_214606	A/chicken/Tien_Giang/AI335/2015	#N/A	National Institute of Animal Health	National Institute of Animal Health	Uchida,Y
EPI723085	HA	Vietnam	2015-Feb-16	EPI_ISL_214607	A/chicken/Tien_Giang/AI336/2015	#N/A	National Institute of Animal Health	National Institute of Animal Health	Uchida,Y
EPI860461	HA	Japan	2015-Dec-03	EPI_ISL_237952	A/chicken/Japan/AnimalQuarantine-HE144/2016	#N/A	National Institute of Animal Health	National Institute of Animal Health	Uchida,Y.
EPI860824	HA	Japan	2015-Jan-01	EPI_ISL_238009	A/chicken/Japan/AnimalQuarantine-HE79/2015	#N/A	National Institute of Animal Health	National Institute of Animal Health	Uchida,Y.
EPI907090	HA	Japan	2017-Feb-04	EPI_ISL_247378	A/chicken/Saga/1-1T/2017	#N/A	National Institute of Animal Health	National Institute of Animal Health	Takehiko, S
EPI907098	HA	Japan	2017-Feb-04	EPI_ISL_247379	A/chicken/Saga/1-5T/2017	#N/A	National Institute of Animal Health	National Institute of Animal Health	Takehiko, S
EPI907106	HA	Japan	2017-Feb-04	EPI_ISL_247380	A/chicken/Saga/1-4C/2017	#N/A	National Institute of Animal Health	National Institute of Animal Health	Takehiko, S
EPI907122	HA	Japan	2017-Feb-04	EPI_ISL_247382	A/chicken/Saga/1-1C/2017	#N/A	National Institute of Animal Health	National Institute of Animal Health	Takehiko, S
EPI907138	HA	Japan	2017-Feb-04	EPI_ISL_247384	A/chicken/Saga/1-3C/2017	#N/A	National Institute of Animal Health	National Institute of Animal Health	Takehiko, S
EPI907146	HA	Japan	2017-Feb-04	EPI_ISL_247385	A/chicken/Saga/1-2C/2017	#N/A	National Institute of Animal Health	National Institute of Animal Health	Takehiko, S
EPI907202	HA	Japan	2017-Feb-04	EPI_ISL_247392	A/chicken/Saga/1-6T/2017	#N/A	National Institute of Animal Health	National Institute of Animal Health	Takehiko, S
EPI907210	HA	Japan	2017-Feb-04	EPI_ISL_247393	A/chicken/Saga/1-5C/2017	#N/A	National Institute of Animal Health	National Institute of Animal Health	Takehiko, S
EPI907226	HA	Japan	2017-Feb-04	EPI_ISL_247395	A/chicken/Saga/1-6C/2017	#N/A	National Institute of Animal Health	National Institute of Animal Health	Takehiko, S
EPI907234	HA	Japan	2017-Feb-04	EPI_ISL_247396	A/chicken/Saga/1-2T/2017	#N/A	National Institute of Animal Health	National Institute of Animal Health	Takehiko, S
EPI907242	HA	Japan	2017-Feb-04	EPI_ISL_247397	A/chicken/Saga/1-3T/2017	#N/A	National Institute of Animal Health	National Institute of Animal Health	Takehiko, S
EPI907250	HA	Japan	2017-Feb-04	EPI_ISL_247398	A/chicken/Saga/1-4T/2017	#N/A	National Institute of Animal Health	National Institute of Animal Health	Takehiko, S
EPI907258	HA	Japan	2017-Feb-04	EPI_ISL_247399	A/chicken/Saga/1-7C/2017	#N/A	National Institute of Animal Health	National Institute of Animal Health	Takehiko, S
EPI907290	HA	Japan	2017-Feb-04	EPI_ISL_247403	A/chicken/Saga/1-7T/2017	#N/A	National Institute of Animal Health	National Institute of Animal Health	Takehiko, S
EPI1198808	HA	Vietnam	2017-Feb-14	EPI_ISL_303271	A/chicken/Nghe_An/AI460/2017	#N/A	National Institute of Animal Health	National Institute of Animal Health	Uchida,Y
EPI1198816	HA	Vietnam	2017-Mar-16	EPI_ISL_303272	A/chicken/Quang_Tri/AI468/2017	#N/A	National Institute of Animal Health	National Institute of Animal Health	Uchida,Y
EPI1198824	HA	Vietnam	2017-Feb-18	EPI_ISL_303273	A/chicken/Quang_Ngai/AI458/2017	#N/A	National Institute of Animal Health	National Institute of Animal Health	Uchida,Y
EPI1198832	HA	Vietnam	2017-Jan-16	EPI_ISL_303274	A/chicken/Nghe_An/AI461/2017	#N/A	National Institute of Animal Health	National Institute of Animal Health	Uchida,Y
EPI1198856	HA	Vietnam	2017-Jul-02	EPI_ISL_303277	A/chicken/Binh_Duong/AI456/2017	#N/A	National Institute of Animal Health	National Institute of Animal Health	Uchida,Y
EPI1198888	HA	Vietnam	2017-Feb-27	EPI_ISL_303281	A/chicken/Tien_Giang/AI454/2017	#N/A	National Institute of Animal Health	National Institute of Animal Health	Uchida,Y
EPI1198896	HA	Vietnam	2017-Jan-25	EPI_ISL_303282	A/chicken/Tien_Giang/AI452/2017	#N/A	National Institute of Animal Health	National Institute of Animal Health	Uchida,Y
EPI760823	HA	China	2015-Oct-16	EPI_ISL_221885	A/chicken/Guangdong/10.16_SZLGKQHY-072/2015	#N/A		Institute of Microbiology, Chinese Academy of Sciences
EPI866085	HA	Korea, Republic of	2016-Nov-16	EPI_ISL_239261	A/chicken/Korea/HN1/2016	#N/A		Animal and Plant Quarantine Agency (S-2026)
EPI809007	HA	Egypt	2015-Apr-15	EPI_ISL_229508	A/chicken/Egypt/Q10920C/2015	#N/A		Import from public-domain	Kayali,G.K.; El-Shesheny,R.E.; Kandeil,A.K.; Webby,R.W.; Ali,M.A.
EPI808908	HA	Egypt	2015-Nov-03	EPI_ISL_229509	A/chicken/Egypt/Q10777B/2015	#N/A		Import from public-domain	Kayali,G.K.; El-Shesheny,R.E.; Kandeil,A.K.; Webby,R.W.; Ali,M.A.
EPI808993	HA	Egypt	2015-Jul-03	EPI_ISL_229510	A/chicken/Egypt/A10759E/2015	#N/A		Import from public-domain	Kayali,G.K.; El-Shesheny,R.E.; Kandeil,A.K.; Webby,R.W.; Ali,M.A.
EPI808939	HA	Egypt	2015-Jan-27	EPI_ISL_229511	A/chicken/Egypt/D10547C/2015	#N/A		Import from public-domain	Kayali,G.K.; El-Shesheny,R.E.; Kandeil,A.K.; Webby,R.W.; Ali,M.A.
EPI809016	HA	Egypt	2015-Jan-26	EPI_ISL_229512	A/chicken/Egypt/A10542A/2015	#N/A		Import from public-domain	Kayali,G.K.; El-Shesheny,R.E.; Kandeil,A.K.; Webby,R.W.; Ali,M.A.
EPI809032	HA	Egypt	2015-Jan-27	EPI_ISL_229513	A/chicken/Egypt/D10547E/2015	#N/A		Import from public-domain	Kayali,G.K.; El-Shesheny,R.E.; Kandeil,A.K.; Webby,R.W.; Ali,M.A.
EPI808928	HA	Egypt	2015-Apr-03	EPI_ISL_229514	A/chicken/Egypt/S10739C/2015	#N/A		Import from public-domain	Kayali,G.K.; El-Shesheny,R.E.; Kandeil,A.K.; Webby,R.W.; Ali,M.A.
EPI808943	HA	Egypt	2015-Jan-26	EPI_ISL_229515	A/chicken/Egypt/A10543B/2015	#N/A		Import from public-domain	Kayali,G.K.; El-Shesheny,R.E.; Kandeil,A.K.; Webby,R.W.; Ali,M.A.
EPI808915	HA	Egypt	2015-Feb-20	EPI_ISL_229516	A/chicken/Egypt/S10937B/2015	#N/A		Import from public-domain	Kayali,G.K.; El-Shesheny,R.E.; Kandeil,A.K.; Webby,R.W.; Ali,M.A.
EPI808917	HA	Egypt	2015-Jan-26	EPI_ISL_229517	A/chicken/Egypt/A10540D/2015	#N/A		Import from public-domain	Kayali,G.K.; El-Shesheny,R.E.; Kandeil,A.K.; Webby,R.W.; Ali,M.A.
EPI808987	HA	Egypt	2015-Jan-27	EPI_ISL_229518	A/chicken/Egypt/D10566D/2015	#N/A		Import from public-domain	Kayali,G.K.; El-Shesheny,R.E.; Kandeil,A.K.; Webby,R.W.; Ali,M.A.
EPI809008	HA	Egypt	2015-Jan-26	EPI_ISL_229519	A/chicken/Egypt/A10544C/2015	#N/A		Import from public-domain	Kayali,G.K.; El-Shesheny,R.E.; Kandeil,A.K.; Webby,R.W.; Ali,M.A.
EPI808997	HA	Egypt	2015-Jul-03	EPI_ISL_229520	A/chicken/Egypt/A10758D/2015	#N/A		Import from public-domain	Kayali,G.K.; El-Shesheny,R.E.; Kandeil,A.K.; Webby,R.W.; Ali,M.A.
EPI808922	HA	Egypt	2015-Jan-26	EPI_ISL_229521	A/chicken/Egypt/A10540E/2015	#N/A		Import from public-domain	Kayali,G.K.; El-Shesheny,R.E.; Kandeil,A.K.; Webby,R.W.; Ali,M.A.
EPI809000	HA	Egypt	2015-Jan-27	EPI_ISL_229523	A/chicken/Egypt/D10566C/2015	#N/A		Import from public-domain	Kayali,G.K.; El-Shesheny,R.E.; Kandeil,A.K.; Webby,R.W.; Ali,M.A.
EPI808925	HA	Egypt	2015-Jan-26	EPI_ISL_229524	A/chicken/Egypt/A10543A/2015	#N/A		Import from public-domain	Kayali,G.K.; El-Shesheny,R.E.; Kandeil,A.K.; Webby,R.W.; Ali,M.A.
EPI809031	HA	Egypt	2015-Jan-27	EPI_ISL_229525	A/chicken/Egypt/D10565A/2015	#N/A		Import from public-domain	Kayali,G.K.; El-Shesheny,R.E.; Kandeil,A.K.; Webby,R.W.; Ali,M.A.
EPI808999	HA	Egypt	2015-Jan-26	EPI_ISL_229529	A/chicken/Egypt/A10540C/2015	#N/A		Import from public-domain	Kayali,G.K.; El-Shesheny,R.E.; Kandeil,A.K.; Webby,R.W.; Ali,M.A.
EPI808932	HA	Egypt	2015-Nov-03	EPI_ISL_229530	A/chicken/Egypt/Q10781B/2015	#N/A		Import from public-domain	Kayali,G.K.; El-Shesheny,R.E.; Kandeil,A.K.; Webby,R.W.; Ali,M.A.
EPI808981	HA	Egypt	2015-Feb-21	EPI_ISL_229531	A/chicken/Egypt/D10658E/2015	#N/A		Import from public-domain	Kayali,G.K.; El-Shesheny,R.E.; Kandeil,A.K.; Webby,R.W.; Ali,M.A.
EPI809017	HA	Egypt	2015-Jan-27	EPI_ISL_229532	A/chicken/Egypt/D10548B/2015	#N/A		Import from public-domain	Kayali,G.K.; El-Shesheny,R.E.; Kandeil,A.K.; Webby,R.W.; Ali,M.A.
EPI808937	HA	Egypt	2015-Jan-26	EPI_ISL_229533	A/chicken/Egypt/A10544D/2015	#N/A		Import from public-domain	Kayali,G.K.; El-Shesheny,R.E.; Kandeil,A.K.; Webby,R.W.; Ali,M.A.
EPI808985	HA	Egypt	2015-Jan-26	EPI_ISL_229534	A/chicken/Egypt/A10542C/2015	#N/A		Import from public-domain	Kayali,G.K.; El-Shesheny,R.E.; Kandeil,A.K.; Webby,R.W.; Ali,M.A.
EPI808940	HA	Egypt	2015-Jan-26	EPI_ISL_229535	A/chicken/Egypt/A10540A/2015	#N/A		Import from public-domain	Kayali,G.K.; El-Shesheny,R.E.; Kandeil,A.K.; Webby,R.W.; Ali,M.A.
EPI808941	HA	Egypt	2015-Jan-27	EPI_ISL_229536	A/chicken/Egypt/D10566E/2015	#N/A		Import from public-domain	Kayali,G.K.; El-Shesheny,R.E.; Kandeil,A.K.; Webby,R.W.; Ali,M.A.
EPI808944	HA	Egypt	2015-Jan-31	EPI_ISL_229537	A/chicken/Egypt/Q10574B/2015	#N/A		Import from public-domain	Kayali,G.K.; El-Shesheny,R.E.; Kandeil,A.K.; Webby,R.W.; Ali,M.A.
EPI808996	HA	Egypt	2015-Jan-26	EPI_ISL_229538	A/chicken/Egypt/A10544E/2015	#N/A		Import from public-domain	Kayali,G.K.; El-Shesheny,R.E.; Kandeil,A.K.; Webby,R.W.; Ali,M.A.
EPI808978	HA	Egypt	2015-Feb-16	EPI_ISL_229539	A/chicken/Egypt/Q10646A/2015	#N/A		Import from public-domain	Kayali,G.K.; El-Shesheny,R.E.; Kandeil,A.K.; Webby,R.W.; Ali,M.A.
EPI809002	HA	Egypt	2015-Jan-27	EPI_ISL_229540	A/chicken/Egypt/D10548D/2015	#N/A		Import from public-domain	Kayali,G.K.; El-Shesheny,R.E.; Kandeil,A.K.; Webby,R.W.; Ali,M.A.
EPI808989	HA	Egypt	2015-Jan-27	EPI_ISL_229541	A/chicken/Egypt/D10551D/2015	#N/A		Import from public-domain	Kayali,G.K.; El-Shesheny,R.E.; Kandeil,A.K.; Webby,R.W.; Ali,M.A.
EPI808973	HA	Egypt	2015-Jan-27	EPI_ISL_229543	A/chicken/Egypt/D10566A/2015	#N/A		Import from public-domain	Kayali,G.K.; El-Shesheny,R.E.; Kandeil,A.K.; Webby,R.W.; Ali,M.A.
EPI808980	HA	Egypt	2015-Jul-03	EPI_ISL_229544	A/chicken/Egypt/A10759B/2015	#N/A		Import from public-domain	Kayali,G.K.; El-Shesheny,R.E.; Kandeil,A.K.; Webby,R.W.; Ali,M.A.
EPI808982	HA	Egypt	2015-Apr-03	EPI_ISL_229545	A/chicken/Egypt/S10738B/2015	#N/A		Import from public-domain	Kayali,G.K.; El-Shesheny,R.E.; Kandeil,A.K.; Webby,R.W.; Ali,M.A.
EPI809012	HA	Egypt	2015-Jan-26	EPI_ISL_229546	A/chicken/Egypt/A10542E/2015	#N/A		Import from public-domain	Kayali,G.K.; El-Shesheny,R.E.; Kandeil,A.K.; Webby,R.W.; Ali,M.A.
EPI808984	HA	Egypt	2015-Jan-27	EPI_ISL_229547	A/chicken/Egypt/D10551C/2015	#N/A		Import from public-domain	Kayali,G.K.; El-Shesheny,R.E.; Kandeil,A.K.; Webby,R.W.; Ali,M.A.
EPI808990	HA	Egypt	2015-Jan-26	EPI_ISL_229548	A/chicken/Egypt/A10537B/2015	#N/A		Import from public-domain	Kayali,G.K.; El-Shesheny,R.E.; Kandeil,A.K.; Webby,R.W.; Ali,M.A.
EPI809028	HA	Egypt	2015-Jan-27	EPI_ISL_229549	A/chicken/Egypt/D10552B/2015	#N/A		Import from public-domain	Kayali,G.K.; El-Shesheny,R.E.; Kandeil,A.K.; Webby,R.W.; Ali,M.A.
EPI953360	HA	Egypt	2016-May-08	EPI_ISL_254815	A/chicken/Egypt/N12640A/2016	#N/A		Import from public-domain	Rubrum,A.; Jeevan,T.; Kayali,G.; Ali,M.A.; Kandeil,A.; El-Shesheny,R.; Webby,R.
EPI953346	HA	Egypt	2016-Jan-23	EPI_ISL_254816	A/chicken/Egypt/F12505E/2016	#N/A		Import from public-domain	Rubrum,A.; Jeevan,T.; Kayali,G.; Ali,M.A.; Kandeil,A.; El-Shesheny,R.; Webby,R.
EPI953349	HA	Egypt	2016-Jan-23	EPI_ISL_254819	A/chicken/Egypt/F12505B/2016	#N/A		Import from public-domain	Rubrum,A.; Jeevan,T.; Kayali,G.; Ali,M.A.; Kandeil,A.; El-Shesheny,R.; Webby,R.
EPI953372	HA	Egypt	2016-May-08	EPI_ISL_254820	A/chicken/Egypt/N12638D/2016	#N/A		Import from public-domain	Rubrum,A.; Jeevan,T.; Kayali,G.; Ali,M.A.; Kandeil,A.; El-Shesheny,R.; Webby,R.
EPI953352	HA	Egypt	2016-May-08	EPI_ISL_254821	A/chicken/Egypt/N12643B/2016	#N/A		Import from public-domain	Rubrum,A.; Jeevan,T.; Kayali,G.; Ali,M.A.; Kandeil,A.; El-Shesheny,R.; Webby,R.
EPI953354	HA	Egypt	2016-May-08	EPI_ISL_254823	A/chicken/Egypt/N12642E/2016	#N/A		Import from public-domain	Rubrum,A.; Jeevan,T.; Kayali,G.; Ali,M.A.; Kandeil,A.; El-Shesheny,R.; Webby,R.
EPI953368	HA	Egypt	2016-Jan-23	EPI_ISL_254827	A/chicken/Egypt/F12505C/2016	#N/A		Import from public-domain	Rubrum,A.; Jeevan,T.; Kayali,G.; Ali,M.A.; Kandeil,A.; El-Shesheny,R.; Webby,R.
EPI866077	HA	Korea, Republic of	2016-Nov-20	EPI_ISL_239260	A/chicken/Korea/H23/2016	#N/A	Animal and Plant Quarantine Agency (O-2015)	Animal and Plant Quarantine Agency (S-2026)
EPI952639	HA	Korea, Republic of	2017-Feb-08	EPI_ISL_254725	A/chicken/Korea/H903/2017	#N/A	Animal and Plant Quarantine Agency (O-2015)	Animal and Plant Quarantine Agency (S-2026)	Youn-Jeong, Lee; Eun-Kyoung, Lee; Byung-Min, Song; Yu-Na, Lee
EPI682909	HA	China	2015-Jan-01	EPI_ISL_205113	A/duck/Wenzhou/HAYXLG10/2015	#N/A		Import from public-domain	Chen,L.-J.; Lin,X.-D.; Guo,W.-P.; Tian,J.-H.; Zhang,Y.-Z.
EPI682910	HA	China	2015-Jan-01	EPI_ISL_205114	A/duck/Wenzhou/YJYF33/2015	#N/A		Import from public-domain	Chen,L.-J.; Lin,X.-D.; Guo,W.-P.; Tian,J.-H.; Zhang,Y.-Z.
EPI682911	HA	China	2015-Jan-01	EPI_ISL_205115	A/duck/Wuhan/WHYF02/2015	#N/A		Import from public-domain	Chen,L.-J.; Lin,X.-D.; Guo,W.-P.; Tian,J.-H.; Zhang,Y.-Z.
EPI682912	HA	China	2015-Jan-01	EPI_ISL_205116	A/duck/Wuhan/WHYF03/2015	#N/A		Import from public-domain	Chen,L.-J.; Lin,X.-D.; Guo,W.-P.; Tian,J.-H.; Zhang,Y.-Z.
EPI682916	HA	China	2015-Jan-01	EPI_ISL_205120	A/duck/Wuhan/JXYFB22/2015	#N/A		Import from public-domain	Chen,L.-J.; Lin,X.-D.; Guo,W.-P.; Tian,J.-H.; Zhang,Y.-Z.
EPI682917	HA	China	2015-Jan-01	EPI_ISL_205121	A/duck/Taizhou/TZYG12/2015	#N/A		Import from public-domain	Chen,L.-J.; Lin,X.-D.; Guo,W.-P.; Tian,J.-H.; Zhang,Y.-Z.
EPI1072933	HA	Japan	2016-Nov-20	EPI_ISL_279013	A/duck/Kagoshima/KU-d35/2016	#N/A		Kagoshima University
EPI1072926	HA	Japan	2016-Nov-20	EPI_ISL_279014	A/duck/Kagoshima/KU-d42/2016	#N/A		Kagoshima University
EPI1072919	HA	Japan	2016-Nov-20	EPI_ISL_279015	A/duck/Kagoshima/KU-d66/2016	#N/A		Kagoshima University
EPI1072912	HA	Japan	2016-Nov-20	EPI_ISL_279016	A/duck/Kagoshima/KU-d79/2016	#N/A		Kagoshima University
EPI1161206	HA	Vietnam	2017-Aug-21	EPI_ISL_295755	A/duck/Vietnam/HU8-1561/2017	#N/A		Import from public-domain	Nguyen,L.T.; Chu,D.H.; Okamatsu,M.; Matsuno,K.; Sakoda,Y.; Jizou,M.
EPI1161294	HA	Vietnam	2017-Aug-21	EPI_ISL_295794	A/duck/Vietnam/HU8-1621/2017	#N/A		Import from public-domain	Nguyen,L.T.; Chu,D.H.; Okamatsu,M.; Matsuno,K.; Sakoda,Y.; Jizou,M.
EPI1161301	HA	Vietnam	2017-Aug-21	EPI_ISL_295795	A/duck/Vietnam/HU8-1817/2017	#N/A		Import from public-domain	Nguyen,L.T.; Chu,D.H.; Okamatsu,M.; Matsuno,K.; Sakoda,Y.; Jizou,M.
EPI1161356	HA	Vietnam	2016-Aug-15	EPI_ISL_295813	A/duck/Vietnam/HU5-1571/2016	#N/A		Import from public-domain	Chu,D.H.; Nguyen,L.T.; Okamatsu,M.; Matsuno,K.; Sakoda,Y.; Jizou,M.
EPI1161364	HA	Vietnam	2016-Aug-15	EPI_ISL_295814	A/duck/Vietnam/HU5-1572/2016	#N/A		Import from public-domain	Chu,D.H.; Nguyen,L.T.; Okamatsu,M.; Matsuno,K.; Sakoda,Y.; Jizou,M.
EPI1161374	HA	Vietnam	2016-Aug-15	EPI_ISL_295815	A/duck/Vietnam/HU5-1573/2016	#N/A		Import from public-domain	Chu,D.H.; Nguyen,L.T.; Okamatsu,M.; Matsuno,K.; Sakoda,Y.; Jizou,M.
EPI1161381	HA	Vietnam	2016-Aug-15	EPI_ISL_295816	A/duck/Vietnam/HU5-1574/2016	#N/A		Import from public-domain	Chu,D.H.; Nguyen,L.T.; Okamatsu,M.; Matsuno,K.; Sakoda,Y.; Jizou,M.
EPI1161420	HA	Vietnam	2016-Aug-15	EPI_ISL_295821	A/duck/Vietnam/HU5-1575/2016	#N/A		Import from public-domain	Nguyen; LT.; Chu; DH.; Matsuno,K.; Okamatsu,M.; Sakoda,Y.; Jizou,M.
EPI1272990	HA	Cambodia	2016-Mar-02	EPI_ISL_321107	A/duck/Cambodia/a23W9M1/2016	#N/A		Institut Pasteur du Cambodia
EPI647541	HA	Egypt	2015-Jan-19	EPI_ISL_197231	A/duck/Egypt/BSU-NLQP-DAK-11/2015	#N/A		Import from public-domain	Elmeligy,M.; Arafa,A.A.; Aly,M.M.; Abdel-Moneim,A.S.; El-Kady,M.F.
EPI690503	HA	Egypt	2015-Feb-06	EPI_ISL_206454	A/duck/Egypt/1/2015	#N/A		Import from public-domain	Mohamed,M.A.; Gamal,M.A.
EPI758785	HA	India	2015-Mar-01	EPI_ISL_221351	A/duck/India/03CA01/2015	#N/A		Import from public-domain	Tosh,C.; Nagarajan,S.; Kumar,M.; Murugkar,H.V.; Venkatesh,G.; Shukla,S.; Mishra,A.; Mishra,P.; Agarwal,S.; Singh,B.; Dubey,P.; Tripathi,S.; Kulkarni,D.D.
EPI1065935	HA	China	2015-Oct-26	EPI_ISL_279178	A/duck/Zhejiang/1026109/2015	#N/A		Import from public-domain	Wu,H.; Lu,R.; Peng,X.; Cheng,L.; Liu,F.; Wu,N.
EPI1159833	HA	China	2016-Dec-28	EPI_ISL_295495	A/Duck/Dongting/D76-1/2016	#N/A		Import from public-domain	Ma,L.; Wang,R.; Zhang,X.; Chen,Q.
EPI1272998	HA	Cambodia	2016-Mar-02	EPI_ISL_321108	A/duck/Cambodia/a24W9M1/2016	#N/A		Institut Pasteur du Cambodia
EPI1273022	HA	Cambodia	2015-Feb-10	EPI_ISL_321111	A/duck/Cambodia/Z13W7M3/2015	#N/A		Institut Pasteur du Cambodia
EPI1273030	HA	Cambodia	2015-Feb-17	EPI_ISL_321112	A/duck/Cambodia/Z35W8M3/2015	#N/A		Institut Pasteur du Cambodia
EPI1273046	HA	Cambodia	2015-Feb-23	EPI_ISL_321114	A/duck/Cambodia/Z44W9M1/2015	#N/A		Institut Pasteur du Cambodia
EPI1273054	HA	Cambodia	2015-Feb-23	EPI_ISL_321115	A/duck/Cambodia/Z45W9M1/2015	#N/A		Institut Pasteur du Cambodia
EPI1273110	HA	Cambodia	2015-Mar-09	EPI_ISL_321122	A/duck/Cambodia/Z86W11M1/2015	#N/A		Institut Pasteur du Cambodia
EPI1273126	HA	Cambodia	2015-Mar-30	EPI_ISL_321124	A/duck/Cambodia/Z143W14M1/2015	#N/A		Institut Pasteur du Cambodia
EPI1273134	HA	Cambodia	2015-Mar-30	EPI_ISL_321125	A/duck/Cambodia/Z146W14M1/2015	#N/A		Institut Pasteur du Cambodia
EPI1273158	HA	Cambodia	2015-Apr-20	EPI_ISL_321128	A/duck/Cambodia/Z205W17M1/2015	#N/A		Institut Pasteur du Cambodia
EPI1273166	HA	Cambodia	2015-Apr-20	EPI_ISL_321129	A/duck/Cambodia/Z206W17M1/2015	#N/A		Institut Pasteur du Cambodia
EPI1273174	HA	Cambodia	2015-Apr-28	EPI_ISL_321130	A/duck/Cambodia/Z223W18M1/2015	#N/A		Institut Pasteur du Cambodia
EPI1273182	HA	Cambodia	2015-May-11	EPI_ISL_321131	A/duck/Cambodia/Z266W20M1/2015	#N/A		Institut Pasteur du Cambodia
EPI1273206	HA	Cambodia	2015-Jul-31	EPI_ISL_321134	A/duck/Cambodia/Z484W31M1/2015	#N/A		Institut Pasteur du Cambodia
EPI1273214	HA	Cambodia	2015-Nov-02	EPI_ISL_321135	A/duck/Cambodia/Z765W45M1/2015	#N/A		Institut Pasteur du Cambodia
EPI1273222	HA	Cambodia	2015-Nov-09	EPI_ISL_321136	A/duck/Cambodia/Z793W46M3/2015	#N/A		Institut Pasteur du Cambodia
EPI1273230	HA	Cambodia	2015-Nov-09	EPI_ISL_321137	A/duck/Cambodia/Z795W46M3/2015	#N/A		Institut Pasteur du Cambodia
EPI1273262	HA	Cambodia	2015-Dec-28	EPI_ISL_321141	A/duck/Cambodia/Z926W53M1/2015	#N/A		Institut Pasteur du Cambodia
EPI1273270	HA	Cambodia	2015-Dec-29	EPI_ISL_321142	A/duck/Cambodia/Z934W53M3/2015	#N/A		Institut Pasteur du Cambodia
EPI1308293	HA	Nigeria	2016-Jan-11	EPI_ISL_329219	A/duck/Nigeria/16VIR5840-83/2016	#N/A		Import from public-domain	Laleye,A.; Joannis,T.; Shittu,I.; Meseko,C.; Zamperin,G.; Milani,A.; Zecchin,B.; Fusaro,A.; Monne,I.; Abolnik,C.; Gado,D.; Olawuyi,K.; Chinyere,C.; Salviato,A.; Schivo,A.; Marciano,S.; Ormelli,S.; Terregino,C.
EPI1308330	HA	Nigeria	2015-Jan-14	EPI_ISL_329225	A/duck/Nigeria/16VIR5840-2/2015	#N/A		Import from public-domain	Laleye,A.; Joannis,T.; Shittu,I.; Meseko,C.; Zamperin,G.; Milani,A.; Zecchin,B.; Fusaro,A.; Monne,I.; Abolnik,C.; Gado,D.; Olawuyi,K.; Chinyere,C.; Salviato,A.; Schivo,A.; Marciano,S.; Ormelli,S.; Terregino,C.
EPI1308331	HA	Nigeria	2015-Jan-13	EPI_ISL_329226	A/duck/Nigeria/16VIR5840-4/2015	#N/A		Import from public-domain	Laleye,A.; Joannis,T.; Shittu,I.; Meseko,C.; Zamperin,G.; Milani,A.; Zecchin,B.; Fusaro,A.; Monne,I.; Abolnik,C.; Gado,D.; Olawuyi,K.; Chinyere,C.; Salviato,A.; Schivo,A.; Marciano,S.; Ormelli,S.; Terregino,C.
EPI1353782	HA	Lao, People's Democratic Republic	2017-Feb-23	EPI_ISL_337525	A/duck/Laos/NL-1501256/2017	#N/A		Animal and Plant Quarantine Agency (S-2158)
EPI1353806	HA	Lao, People's Democratic Republic	2017-Sep-15	EPI_ISL_337528	A/duck/Laos/NL-1503024/2017	#N/A		Animal and Plant Quarantine Agency (S-2158)
EPI1353814	HA	Lao, People's Democratic Republic	2018-Feb-07	EPI_ISL_337529	A/duck/Laos/NL-1504599/2018	#N/A		Animal and Plant Quarantine Agency (S-2158)
EPI1381426	HA	Egypt	2018-Jan-11	EPI_ISL_344533	A/Duck/Egypt/AR542/2018	#N/A		Friedrich-Loeffler-Institut	Hassan KE, El-Khady MF, Abohamra S, Harder TC
EPI1381422	HA	Egypt	2017-Mar-08	EPI_ISL_344562	A/Duck/Egypt/AR518/2017	#N/A		Friedrich-Loeffler-Institut	Hassan KE, El-Khady MF, Abohamra S, Harder TC
EPI1510870	HA	Indonesia	2016-Jul-13	EPI_ISL_368672	A/duck/Indonesia/04161291-OR/2016	#N/A		Import from public-domain	Lestari,L.; Wibawa,H.; Lubis,E.P.; Darmawan,R.; Rahayu,R.A.; Mulyawan,H.; Charoenkul,K.; Nasamran,C.; Poermadjaja,B.; Amonsin,A.
EPI1819963	HA	China	2017-Nov-29	EPI_ISL_696686	A/duck/Jiangxi/11.29_NCNP22D3-OC/2017	#N/A		Import from public-domain	Bi,Y.; Li,J.; Li,S.; Fu,G.; Jin,T.; Zhang,C.; Yang,Y.; Ma,Z.; Tian,W.; Xiao,S.; Li,L.; Yin,R.; Zhang,Y.; Wang,L.; Qin,Y.; Yao,Z.; Meng,F.; Hu,D.; Li,D.; Wong,G.; Liu,F.; Lv,N.; Fu,L.; Peng,Y.; Ma,J.; Sharshov,K.; Shestopalov,A.; Gulyaeva,M.; Gao,G.F.; Chen,J.; Shi,Y.; Liu,W.J.; Chu,D.; Huang,Y.; Liu,Y.; Liu,L.; Chen,Q.; Shi,W.
EPI1819969	HA	China	2018-Mar-07	EPI_ISL_696689	A/duck/Hunan/03.07_YYGK25L3-OC/2018	#N/A		Import from public-domain	Bi,Y.; Li,J.; Li,S.; Fu,G.; Jin,T.; Zhang,C.; Yang,Y.; Ma,Z.; Tian,W.; Xiao,S.; Li,L.; Yin,R.; Zhang,Y.; Wang,L.; Qin,Y.; Yao,Z.; Meng,F.; Hu,D.; Li,D.; Wong,G.; Liu,F.; Lv,N.; Fu,L.; Peng,Y.; Ma,J.; Sharshov,K.; Shestopalov,A.; Gulyaeva,M.; Gao,G.F.; Chen,J.; Shi,Y.; Liu,W.J.; Chu,D.; Huang,Y.; Liu,Y.; Liu,L.; Chen,Q.; Shi,W.
EPI1819990	HA	China	2017-Nov-29	EPI_ISL_696703	A/duck/Jiangxi/11.29_NCNP39D3-OC/2017	#N/A		Import from public-domain	Bi,Y.; Li,J.; Li,S.; Fu,G.; Jin,T.; Zhang,C.; Yang,Y.; Ma,Z.; Tian,W.; Xiao,S.; Li,L.; Yin,R.; Zhang,Y.; Wang,L.; Qin,Y.; Yao,Z.; Meng,F.; Hu,D.; Li,D.; Wong,G.; Liu,F.; Lv,N.; Fu,L.; Peng,Y.; Ma,J.; Sharshov,K.; Shestopalov,A.; Gulyaeva,M.; Gao,G.F.; Chen,J.; Shi,Y.; Liu,W.J.; Chu,D.; Huang,Y.; Liu,Y.; Liu,L.; Chen,Q.; Shi,W.
EPI1819996	HA	China	2016-Jul-21	EPI_ISL_696707	A/duck/Hunan/7.21_YYGK41Y1-C/2016	#N/A		Import from public-domain	Bi,Y.; Li,J.; Li,S.; Fu,G.; Jin,T.; Zhang,C.; Yang,Y.; Ma,Z.; Tian,W.; Xiao,S.; Li,L.; Yin,R.; Zhang,Y.; Wang,L.; Qin,Y.; Yao,Z.; Meng,F.; Hu,D.; Li,D.; Wong,G.; Liu,F.; Lv,N.; Fu,L.; Peng,Y.; Ma,J.; Sharshov,K.; Shestopalov,A.; Gulyaeva,M.; Gao,G.F.; Chen,J.; Shi,Y.; Liu,W.J.; Chu,D.; Huang,Y.; Liu,Y.; Liu,L.; Chen,Q.; Shi,W.
EPI1820036	HA	China	2017-Nov-03	EPI_ISL_696740	A/duck/Hunan/11.30_YYGK75E3-OC/2017	#N/A		Import from public-domain	Bi,Y.; Li,J.; Li,S.; Fu,G.; Jin,T.; Zhang,C.; Yang,Y.; Ma,Z.; Tian,W.; Xiao,S.; Li,L.; Yin,R.; Zhang,Y.; Wang,L.; Qin,Y.; Yao,Z.; Meng,F.; Hu,D.; Li,D.; Wong,G.; Liu,F.; Lv,N.; Fu,L.; Peng,Y.; Ma,J.; Sharshov,K.; Shestopalov,A.; Gulyaeva,M.; Gao,G.F.; Chen,J.; Shi,Y.; Liu,W.J.; Chu,D.; Huang,Y.; Liu,Y.; Liu,L.; Chen,Q.; Shi,W.
EPI1820121	HA	China	2018-Jul-27	EPI_ISL_696807	A/duck/Guizhou/7.27_ZYLJJ017-O/2018	#N/A		Import from public-domain	Bi,Y.; Li,J.; Li,S.; Fu,G.; Jin,T.; Zhang,C.; Yang,Y.; Ma,Z.; Tian,W.; Xiao,S.; Li,L.; Yin,R.; Zhang,Y.; Wang,L.; Qin,Y.; Yao,Z.; Meng,F.; Hu,D.; Li,D.; Wong,G.; Liu,F.; Lv,N.; Fu,L.; Peng,Y.; Ma,J.; Sharshov,K.; Shestopalov,A.; Gulyaeva,M.; Gao,G.F.; Chen,J.; Shi,Y.; Liu,W.J.; Chu,D.; Huang,Y.; Liu,Y.; Liu,L.; Chen,Q.; Shi,W.
EPI1820127	HA	China	2018-Aug-26	EPI_ISL_696813	A/duck/Guizhou/8.26_ZYLJJ016-O/2018	#N/A		Import from public-domain	Bi,Y.; Li,J.; Li,S.; Fu,G.; Jin,T.; Zhang,C.; Yang,Y.; Ma,Z.; Tian,W.; Xiao,S.; Li,L.; Yin,R.; Zhang,Y.; Wang,L.; Qin,Y.; Yao,Z.; Meng,F.; Hu,D.; Li,D.; Wong,G.; Liu,F.; Lv,N.; Fu,L.; Peng,Y.; Ma,J.; Sharshov,K.; Shestopalov,A.; Gulyaeva,M.; Gao,G.F.; Chen,J.; Shi,Y.; Liu,W.J.; Chu,D.; Huang,Y.; Liu,Y.; Liu,L.; Chen,Q.; Shi,W.
EPI1820261	HA	China	2016-Sep-27	EPI_ISL_696943	A/duck/Yunnan/9.27_DQXY003-O/2016	#N/A		Import from public-domain	Bi,Y.; Li,J.; Li,S.; Fu,G.; Jin,T.; Zhang,C.; Yang,Y.; Ma,Z.; Tian,W.; Xiao,S.; Li,L.; Yin,R.; Zhang,Y.; Wang,L.; Qin,Y.; Yao,Z.; Meng,F.; Hu,D.; Li,D.; Wong,G.; Liu,F.; Lv,N.; Fu,L.; Peng,Y.; Ma,J.; Sharshov,K.; Shestopalov,A.; Gulyaeva,M.; Gao,G.F.; Chen,J.; Shi,Y.; Liu,W.J.; Chu,D.; Huang,Y.; Liu,Y.; Liu,L.; Chen,Q.; Shi,W.
EPI1820317	HA	China	2017-Jul-02	EPI_ISL_697004	A/duck/Guangdong/7.20_DGCP036-O/2017	#N/A		Import from public-domain	Bi,Y.; Li,J.; Li,S.; Fu,G.; Jin,T.; Zhang,C.; Yang,Y.; Ma,Z.; Tian,W.; Xiao,S.; Li,L.; Yin,R.; Zhang,Y.; Wang,L.; Qin,Y.; Yao,Z.; Meng,F.; Hu,D.; Li,D.; Wong,G.; Liu,F.; Lv,N.; Fu,L.; Peng,Y.; Ma,J.; Sharshov,K.; Shestopalov,A.; Gulyaeva,M.; Gao,G.F.; Chen,J.; Shi,Y.; Liu,W.J.; Chu,D.; Huang,Y.; Liu,Y.; Liu,L.; Chen,Q.; Shi,W.
EPI1820508	HA	China	2017-Oct-26	EPI_ISL_697188	A/duck/Fujian/10.26_FZHX0034-C/2017	#N/A		Import from public-domain	Bi,Y.; Li,J.; Li,S.; Fu,G.; Jin,T.; Zhang,C.; Yang,Y.; Ma,Z.; Tian,W.; Xiao,S.; Li,L.; Yin,R.; Zhang,Y.; Wang,L.; Qin,Y.; Yao,Z.; Meng,F.; Hu,D.; Li,D.; Wong,G.; Liu,F.; Lv,N.; Fu,L.; Peng,Y.; Ma,J.; Sharshov,K.; Shestopalov,A.; Gulyaeva,M.; Gao,G.F.; Chen,J.; Shi,Y.; Liu,W.J.; Chu,D.; Huang,Y.; Liu,Y.; Liu,L.; Chen,Q.; Shi,W.
EPI1820509	HA	China	2017-Nov-09	EPI_ISL_697189	A/duck/Fujian/11.09_FZHX-O/2017	#N/A		Import from public-domain	Bi,Y.; Li,J.; Li,S.; Fu,G.; Jin,T.; Zhang,C.; Yang,Y.; Ma,Z.; Tian,W.; Xiao,S.; Li,L.; Yin,R.; Zhang,Y.; Wang,L.; Qin,Y.; Yao,Z.; Meng,F.; Hu,D.; Li,D.; Wong,G.; Liu,F.; Lv,N.; Fu,L.; Peng,Y.; Ma,J.; Sharshov,K.; Shestopalov,A.; Gulyaeva,M.; Gao,G.F.; Chen,J.; Shi,Y.; Liu,W.J.; Chu,D.; Huang,Y.; Liu,Y.; Liu,L.; Chen,Q.; Shi,W.
EPI1817141	HA	Japan	2018-Oct-19	EPI_ISL_697518	A/duck/Hokkaido/W44/2018	#N/A		Import from public-domain	Sakoda,Y.; Okamatsu,M.; Matsuno,K.
EPI1818425	HA	China	2017-Jan-01	EPI_ISL_697782	A/duck/Northern_China/22/2017	#N/A		Import from public-domain	Sun,H.; Song,J.; Zhang,W.; Deng,G.; Wei,X.; Li,F.; Zhang,X.; Liu,J.; Pu,J.; Sun,Y.; Tong,Q.; Bi,Y.; Qi,J.; Chang,K.-C.; Gao,G.F.
EPI1820576	HA	China	2017-Nov-23	EPI_ISL_697829	A/duck/Fujian/11.23_FZHX0010-C/2017	#N/A		Import from public-domain	Bi,Y.; Li,J.; Li,S.; Fu,G.; Jin,T.; Zhang,C.; Yang,Y.; Ma,Z.; Tian,W.; Xiao,S.; Li,L.; Yin,R.; Zhang,Y.; Wang,L.; Qin,Y.; Yao,Z.; Meng,F.; Hu,D.; Li,D.; Wong,G.; Liu,F.; Lv,N.; Fu,L.; Peng,Y.; Ma,J.; Sharshov,K.; Shestopalov,A.; Gulyaeva,M.; Gao,G.F.; Chen,J.; Shi,Y.; Liu,W.J.; Chu,D.; Huang,Y.; Liu,Y.; Liu,L.; Chen,Q.; Shi,W.
EPI1820577	HA	China	2017-Nov-23	EPI_ISL_697830	A/duck/Fujian/11.23_FZHX0018-O/2017	#N/A		Import from public-domain	Bi,Y.; Li,J.; Li,S.; Fu,G.; Jin,T.; Zhang,C.; Yang,Y.; Ma,Z.; Tian,W.; Xiao,S.; Li,L.; Yin,R.; Zhang,Y.; Wang,L.; Qin,Y.; Yao,Z.; Meng,F.; Hu,D.; Li,D.; Wong,G.; Liu,F.; Lv,N.; Fu,L.; Peng,Y.; Ma,J.; Sharshov,K.; Shestopalov,A.; Gulyaeva,M.; Gao,G.F.; Chen,J.; Shi,Y.; Liu,W.J.; Chu,D.; Huang,Y.; Liu,Y.; Liu,L.; Chen,Q.; Shi,W.
EPI1820578	HA	China	2017-Nov-23	EPI_ISL_697831	A/duck/Fujian/11.23_FZHX0020-O/2017	#N/A		Import from public-domain	Bi,Y.; Li,J.; Li,S.; Fu,G.; Jin,T.; Zhang,C.; Yang,Y.; Ma,Z.; Tian,W.; Xiao,S.; Li,L.; Yin,R.; Zhang,Y.; Wang,L.; Qin,Y.; Yao,Z.; Meng,F.; Hu,D.; Li,D.; Wong,G.; Liu,F.; Lv,N.; Fu,L.; Peng,Y.; Ma,J.; Sharshov,K.; Shestopalov,A.; Gulyaeva,M.; Gao,G.F.; Chen,J.; Shi,Y.; Liu,W.J.; Chu,D.; Huang,Y.; Liu,Y.; Liu,L.; Chen,Q.; Shi,W.
EPI1820587	HA	China	2017-Jan-01	EPI_ISL_697837	A/duck/Henan/01.01_LYGL003-O/2017	#N/A		Import from public-domain	Bi,Y.; Li,J.; Li,S.; Fu,G.; Jin,T.; Zhang,C.; Yang,Y.; Ma,Z.; Tian,W.; Xiao,S.; Li,L.; Yin,R.; Zhang,Y.; Wang,L.; Qin,Y.; Yao,Z.; Meng,F.; Hu,D.; Li,D.; Wong,G.; Liu,F.; Lv,N.; Fu,L.; Peng,Y.; Ma,J.; Sharshov,K.; Shestopalov,A.; Gulyaeva,M.; Gao,G.F.; Chen,J.; Shi,Y.; Liu,W.J.; Chu,D.; Huang,Y.; Liu,Y.; Liu,L.; Chen,Q.; Shi,W.
EPI1834399	HA	China	2017-Jan-01	EPI_ISL_697837	A/duck/Henan/01.01_LYGL003-O/2017	#N/A		Import from public-domain	Bi,Y.; Li,J.; Li,S.; Fu,G.; Jin,T.; Zhang,C.; Yang,Y.; Ma,Z.; Tian,W.; Xiao,S.; Li,L.; Yin,R.; Zhang,Y.; Wang,L.; Qin,Y.; Yao,Z.; Meng,F.; Hu,D.; Li,D.; Wong,G.; Liu,F.; Lv,N.; Fu,L.; Peng,Y.; Ma,J.; Sharshov,K.; Shestopalov,A.; Gulyaeva,M.; Gao,G.F.; Chen,J.; Shi,Y.; Liu,W.J.; Chu,D.; Huang,Y.; Liu,Y.; Liu,L.; Chen,Q.; Shi,W.
EPI1820678	HA	China	2018-Mar-07	EPI_ISL_697879	A/duck/Hunan/03.07_YYGK1L3-OC/2018	#N/A		Import from public-domain	Bi,Y.; Li,J.; Li,S.; Fu,G.; Jin,T.; Zhang,C.; Yang,Y.; Ma,Z.; Tian,W.; Xiao,S.; Li,L.; Yin,R.; Zhang,Y.; Wang,L.; Qin,Y.; Yao,Z.; Meng,F.; Hu,D.; Li,D.; Wong,G.; Liu,F.; Lv,N.; Fu,L.; Peng,Y.; Ma,J.; Sharshov,K.; Shestopalov,A.; Gulyaeva,M.; Gao,G.F.; Chen,J.; Shi,Y.; Liu,W.J.; Chu,D.; Huang,Y.; Liu,Y.; Liu,L.; Chen,Q.; Shi,W.
EPI1834463	HA	China	2018-Mar-07	EPI_ISL_697879	A/duck/Hunan/03.07_YYGK1L3-OC/2018	#N/A		Import from public-domain	Bi,Y.; Li,J.; Li,S.; Fu,G.; Jin,T.; Zhang,C.; Yang,Y.; Ma,Z.; Tian,W.; Xiao,S.; Li,L.; Yin,R.; Zhang,Y.; Wang,L.; Qin,Y.; Yao,Z.; Meng,F.; Hu,D.; Li,D.; Wong,G.; Liu,F.; Lv,N.; Fu,L.; Peng,Y.; Ma,J.; Sharshov,K.; Shestopalov,A.; Gulyaeva,M.; Gao,G.F.; Chen,J.; Shi,Y.; Liu,W.J.; Chu,D.; Huang,Y.; Liu,Y.; Liu,L.; Chen,Q.; Shi,W.
EPI1820683	HA	China	2018-Apr-12	EPI_ISL_697883	A/duck/Hunan/4.12_YYGK34L3-OC/2018	#N/A		Import from public-domain	Bi,Y.; Li,J.; Li,S.; Fu,G.; Jin,T.; Zhang,C.; Yang,Y.; Ma,Z.; Tian,W.; Xiao,S.; Li,L.; Yin,R.; Zhang,Y.; Wang,L.; Qin,Y.; Yao,Z.; Meng,F.; Hu,D.; Li,D.; Wong,G.; Liu,F.; Lv,N.; Fu,L.; Peng,Y.; Ma,J.; Sharshov,K.; Shestopalov,A.; Gulyaeva,M.; Gao,G.F.; Chen,J.; Shi,Y.; Liu,W.J.; Chu,D.; Huang,Y.; Liu,Y.; Liu,L.; Chen,Q.; Shi,W.
EPI1820867	HA	China	2018-Aug-25	EPI_ISL_697920	A/duck/Zhejiang/8.25_HZBX003-O/2018	#N/A		Import from public-domain	Bi,Y.; Li,J.; Li,S.; Fu,G.; Jin,T.; Zhang,C.; Yang,Y.; Ma,Z.; Tian,W.; Xiao,S.; Li,L.; Yin,R.; Zhang,Y.; Wang,L.; Qin,Y.; Yao,Z.; Meng,F.; Hu,D.; Li,D.; Wong,G.; Liu,F.; Lv,N.; Fu,L.; Peng,Y.; Ma,J.; Sharshov,K.; Shestopalov,A.; Gulyaeva,M.; Gao,G.F.; Chen,J.; Shi,Y.; Liu,W.J.; Chu,D.; Huang,Y.; Liu,Y.; Liu,L.; Chen,Q.; Shi,W.
EPI1820896	HA	China	2018-Nov-09	EPI_ISL_697941	A/duck/Zhejiang/11.09_HZBX009-C/2018	#N/A		Import from public-domain	Bi,Y.; Li,J.; Li,S.; Fu,G.; Jin,T.; Zhang,C.; Yang,Y.; Ma,Z.; Tian,W.; Xiao,S.; Li,L.; Yin,R.; Zhang,Y.; Wang,L.; Qin,Y.; Yao,Z.; Meng,F.; Hu,D.; Li,D.; Wong,G.; Liu,F.; Lv,N.; Fu,L.; Peng,Y.; Ma,J.; Sharshov,K.; Shestopalov,A.; Gulyaeva,M.; Gao,G.F.; Chen,J.; Shi,Y.; Liu,W.J.; Chu,D.; Huang,Y.; Liu,Y.; Liu,L.; Chen,Q.; Shi,W.
EPI1820897	HA	China	2018-Nov-09	EPI_ISL_697941	A/duck/Zhejiang/11.09_HZBX009-C/2018	#N/A		Import from public-domain	Bi,Y.; Li,J.; Li,S.; Fu,G.; Jin,T.; Zhang,C.; Yang,Y.; Ma,Z.; Tian,W.; Xiao,S.; Li,L.; Yin,R.; Zhang,Y.; Wang,L.; Qin,Y.; Yao,Z.; Meng,F.; Hu,D.; Li,D.; Wong,G.; Liu,F.; Lv,N.; Fu,L.; Peng,Y.; Ma,J.; Sharshov,K.; Shestopalov,A.; Gulyaeva,M.; Gao,G.F.; Chen,J.; Shi,Y.; Liu,W.J.; Chu,D.; Huang,Y.; Liu,Y.; Liu,L.; Chen,Q.; Shi,W.
EPI1835751	HA	China	2018-Nov-09	EPI_ISL_697941	A/duck/Zhejiang/11.09_HZBX009-C/2018	#N/A		Import from public-domain	Bi,Y.; Li,J.; Li,S.; Fu,G.; Jin,T.; Zhang,C.; Yang,Y.; Ma,Z.; Tian,W.; Xiao,S.; Li,L.; Yin,R.; Zhang,Y.; Wang,L.; Qin,Y.; Yao,Z.; Meng,F.; Hu,D.; Li,D.; Wong,G.; Liu,F.; Lv,N.; Fu,L.; Peng,Y.; Ma,J.; Sharshov,K.; Shestopalov,A.; Gulyaeva,M.; Gao,G.F.; Chen,J.; Shi,Y.; Liu,W.J.; Chu,D.; Huang,Y.; Liu,Y.; Liu,L.; Chen,Q.; Shi,W.
EPI1820902	HA	China	2018-Dec-28	EPI_ISL_697946	A/duck/Zhejiang/12.28_HZBX012-O/2018	#N/A		Import from public-domain	Bi,Y.; Li,J.; Li,S.; Fu,G.; Jin,T.; Zhang,C.; Yang,Y.; Ma,Z.; Tian,W.; Xiao,S.; Li,L.; Yin,R.; Zhang,Y.; Wang,L.; Qin,Y.; Yao,Z.; Meng,F.; Hu,D.; Li,D.; Wong,G.; Liu,F.; Lv,N.; Fu,L.; Peng,Y.; Ma,J.; Sharshov,K.; Shestopalov,A.; Gulyaeva,M.; Gao,G.F.; Chen,J.; Shi,Y.; Liu,W.J.; Chu,D.; Huang,Y.; Liu,Y.; Liu,L.; Chen,Q.; Shi,W.
EPI1820903	HA	China	2018-Dec-28	EPI_ISL_697946	A/duck/Zhejiang/12.28_HZBX012-O/2018	#N/A		Import from public-domain	Bi,Y.; Li,J.; Li,S.; Fu,G.; Jin,T.; Zhang,C.; Yang,Y.; Ma,Z.; Tian,W.; Xiao,S.; Li,L.; Yin,R.; Zhang,Y.; Wang,L.; Qin,Y.; Yao,Z.; Meng,F.; Hu,D.; Li,D.; Wong,G.; Liu,F.; Lv,N.; Fu,L.; Peng,Y.; Ma,J.; Sharshov,K.; Shestopalov,A.; Gulyaeva,M.; Gao,G.F.; Chen,J.; Shi,Y.; Liu,W.J.; Chu,D.; Huang,Y.; Liu,Y.; Liu,L.; Chen,Q.; Shi,W.
EPI1835815	HA	China	2018-Dec-28	EPI_ISL_697946	A/duck/Zhejiang/12.28_HZBX012-O/2018	#N/A		Import from public-domain	Bi,Y.; Li,J.; Li,S.; Fu,G.; Jin,T.; Zhang,C.; Yang,Y.; Ma,Z.; Tian,W.; Xiao,S.; Li,L.; Yin,R.; Zhang,Y.; Wang,L.; Qin,Y.; Yao,Z.; Meng,F.; Hu,D.; Li,D.; Wong,G.; Liu,F.; Lv,N.; Fu,L.; Peng,Y.; Ma,J.; Sharshov,K.; Shestopalov,A.; Gulyaeva,M.; Gao,G.F.; Chen,J.; Shi,Y.; Liu,W.J.; Chu,D.; Huang,Y.; Liu,Y.; Liu,L.; Chen,Q.; Shi,W.
EPI1820978	HA	China	2018-Jan-25	EPI_ISL_697990	A/duck/Fujian/1.25_FZHX0041-O/2018	#N/A		Import from public-domain	Bi,Y.; Li,J.; Li,S.; Fu,G.; Jin,T.; Zhang,C.; Yang,Y.; Ma,Z.; Tian,W.; Xiao,S.; Li,L.; Yin,R.; Zhang,Y.; Wang,L.; Qin,Y.; Yao,Z.; Meng,F.; Hu,D.; Li,D.; Wong,G.; Liu,F.; Lv,N.; Fu,L.; Peng,Y.; Ma,J.; Sharshov,K.; Shestopalov,A.; Gulyaeva,M.; Gao,G.F.; Chen,J.; Shi,Y.; Liu,W.J.; Chu,D.; Huang,Y.; Liu,Y.; Liu,L.; Chen,Q.; Shi,W.
EPI1820979	HA	China	2018-Jan-25	EPI_ISL_697990	A/duck/Fujian/1.25_FZHX0041-O/2018	#N/A		Import from public-domain	Bi,Y.; Li,J.; Li,S.; Fu,G.; Jin,T.; Zhang,C.; Yang,Y.; Ma,Z.; Tian,W.; Xiao,S.; Li,L.; Yin,R.; Zhang,Y.; Wang,L.; Qin,Y.; Yao,Z.; Meng,F.; Hu,D.; Li,D.; Wong,G.; Liu,F.; Lv,N.; Fu,L.; Peng,Y.; Ma,J.; Sharshov,K.; Shestopalov,A.; Gulyaeva,M.; Gao,G.F.; Chen,J.; Shi,Y.; Liu,W.J.; Chu,D.; Huang,Y.; Liu,Y.; Liu,L.; Chen,Q.; Shi,W.
EPI1821075	HA	China	2018-Jun-21	EPI_ISL_698004	A/duck/Jiangxi/6.21_NCNP83S3-OC/2018	#N/A		Import from public-domain	Bi,Y.; Li,J.; Li,S.; Fu,G.; Jin,T.; Zhang,C.; Yang,Y.; Ma,Z.; Tian,W.; Xiao,S.; Li,L.; Yin,R.; Zhang,Y.; Wang,L.; Qin,Y.; Yao,Z.; Meng,F.; Hu,D.; Li,D.; Wong,G.; Liu,F.; Lv,N.; Fu,L.; Peng,Y.; Ma,J.; Sharshov,K.; Shestopalov,A.; Gulyaeva,M.; Gao,G.F.; Chen,J.; Shi,Y.; Liu,W.J.; Chu,D.; Huang,Y.; Liu,Y.; Liu,L.; Chen,Q.; Shi,W.
EPI1835503	HA	China	2018-Jun-21	EPI_ISL_698004	A/duck/Jiangxi/6.21_NCNP83S3-OC/2018	#N/A		Import from public-domain	Bi,Y.; Li,J.; Li,S.; Fu,G.; Jin,T.; Zhang,C.; Yang,Y.; Ma,Z.; Tian,W.; Xiao,S.; Li,L.; Yin,R.; Zhang,Y.; Wang,L.; Qin,Y.; Yao,Z.; Meng,F.; Hu,D.; Li,D.; Wong,G.; Liu,F.; Lv,N.; Fu,L.; Peng,Y.; Ma,J.; Sharshov,K.; Shestopalov,A.; Gulyaeva,M.; Gao,G.F.; Chen,J.; Shi,Y.; Liu,W.J.; Chu,D.; Huang,Y.; Liu,Y.; Liu,L.; Chen,Q.; Shi,W.
EPI1821081	HA	China	2018-Dec-17	EPI_ISL_698008	A/duck/Jiangxi/12.17_NCNP71D4-O/2018	#N/A		Import from public-domain	Bi,Y.; Li,J.; Li,S.; Fu,G.; Jin,T.; Zhang,C.; Yang,Y.; Ma,Z.; Tian,W.; Xiao,S.; Li,L.; Yin,R.; Zhang,Y.; Wang,L.; Qin,Y.; Yao,Z.; Meng,F.; Hu,D.; Li,D.; Wong,G.; Liu,F.; Lv,N.; Fu,L.; Peng,Y.; Ma,J.; Sharshov,K.; Shestopalov,A.; Gulyaeva,M.; Gao,G.F.; Chen,J.; Shi,Y.; Liu,W.J.; Chu,D.; Huang,Y.; Liu,Y.; Liu,L.; Chen,Q.; Shi,W.
EPI1835223	HA	China	2018-Dec-17	EPI_ISL_698008	A/duck/Jiangxi/12.17_NCNP71D4-O/2018	#N/A		Import from public-domain	Bi,Y.; Li,J.; Li,S.; Fu,G.; Jin,T.; Zhang,C.; Yang,Y.; Ma,Z.; Tian,W.; Xiao,S.; Li,L.; Yin,R.; Zhang,Y.; Wang,L.; Qin,Y.; Yao,Z.; Meng,F.; Hu,D.; Li,D.; Wong,G.; Liu,F.; Lv,N.; Fu,L.; Peng,Y.; Ma,J.; Sharshov,K.; Shestopalov,A.; Gulyaeva,M.; Gao,G.F.; Chen,J.; Shi,Y.; Liu,W.J.; Chu,D.; Huang,Y.; Liu,Y.; Liu,L.; Chen,Q.; Shi,W.
EPI1821084	HA	China	2018-Apr-26	EPI_ISL_698009	A/duck/Hunan/04.26_YYGK75R3-OC/2018	#N/A		Import from public-domain	Bi,Y.; Li,J.; Li,S.; Fu,G.; Jin,T.; Zhang,C.; Yang,Y.; Ma,Z.; Tian,W.; Xiao,S.; Li,L.; Yin,R.; Zhang,Y.; Wang,L.; Qin,Y.; Yao,Z.; Meng,F.; Hu,D.; Li,D.; Wong,G.; Liu,F.; Lv,N.; Fu,L.; Peng,Y.; Ma,J.; Sharshov,K.; Shestopalov,A.; Gulyaeva,M.; Gao,G.F.; Chen,J.; Shi,Y.; Liu,W.J.; Chu,D.; Huang,Y.; Liu,Y.; Liu,L.; Chen,Q.; Shi,W.
EPI1821086	HA	China	2018-Jun-22	EPI_ISL_698011	A/duck/Hunan/06.22_YYGK90T3-OC/2018	#N/A		Import from public-domain	Bi,Y.; Li,J.; Li,S.; Fu,G.; Jin,T.; Zhang,C.; Yang,Y.; Ma,Z.; Tian,W.; Xiao,S.; Li,L.; Yin,R.; Zhang,Y.; Wang,L.; Qin,Y.; Yao,Z.; Meng,F.; Hu,D.; Li,D.; Wong,G.; Liu,F.; Lv,N.; Fu,L.; Peng,Y.; Ma,J.; Sharshov,K.; Shestopalov,A.; Gulyaeva,M.; Gao,G.F.; Chen,J.; Shi,Y.; Liu,W.J.; Chu,D.; Huang,Y.; Liu,Y.; Liu,L.; Chen,Q.; Shi,W.
EPI1834551	HA	China	2018-Jun-22	EPI_ISL_698011	A/duck/Hunan/06.22_YYGK90T3-OC/2018	#N/A		Import from public-domain	Bi,Y.; Li,J.; Li,S.; Fu,G.; Jin,T.; Zhang,C.; Yang,Y.; Ma,Z.; Tian,W.; Xiao,S.; Li,L.; Yin,R.; Zhang,Y.; Wang,L.; Qin,Y.; Yao,Z.; Meng,F.; Hu,D.; Li,D.; Wong,G.; Liu,F.; Lv,N.; Fu,L.; Peng,Y.; Ma,J.; Sharshov,K.; Shestopalov,A.; Gulyaeva,M.; Gao,G.F.; Chen,J.; Shi,Y.; Liu,W.J.; Chu,D.; Huang,Y.; Liu,Y.; Liu,L.; Chen,Q.; Shi,W.
EPI1821103	HA	China	2018-May-28	EPI_ISL_698017	A/duck/Jiangxi/5.28_NCNP34N3-OC/2018	#N/A		Import from public-domain	Bi,Y.; Li,J.; Li,S.; Fu,G.; Jin,T.; Zhang,C.; Yang,Y.; Ma,Z.; Tian,W.; Xiao,S.; Li,L.; Yin,R.; Zhang,Y.; Wang,L.; Qin,Y.; Yao,Z.; Meng,F.; Hu,D.; Li,D.; Wong,G.; Liu,F.; Lv,N.; Fu,L.; Peng,Y.; Ma,J.; Sharshov,K.; Shestopalov,A.; Gulyaeva,M.; Gao,G.F.; Chen,J.; Shi,Y.; Liu,W.J.; Chu,D.; Huang,Y.; Liu,Y.; Liu,L.; Chen,Q.; Shi,W.
EPI1821102	HA	China	2018-May-28	EPI_ISL_698017	A/duck/Jiangxi/5.28_NCNP34N3-OC/2018	#N/A		Import from public-domain	Bi,Y.; Li,J.; Li,S.; Fu,G.; Jin,T.; Zhang,C.; Yang,Y.; Ma,Z.; Tian,W.; Xiao,S.; Li,L.; Yin,R.; Zhang,Y.; Wang,L.; Qin,Y.; Yao,Z.; Meng,F.; Hu,D.; Li,D.; Wong,G.; Liu,F.; Lv,N.; Fu,L.; Peng,Y.; Ma,J.; Sharshov,K.; Shestopalov,A.; Gulyaeva,M.; Gao,G.F.; Chen,J.; Shi,Y.; Liu,W.J.; Chu,D.; Huang,Y.; Liu,Y.; Liu,L.; Chen,Q.; Shi,W.
EPI1835487	HA	China	2018-May-28	EPI_ISL_698017	A/duck/Jiangxi/5.28_NCNP34N3-OC/2018	#N/A		Import from public-domain	Bi,Y.; Li,J.; Li,S.; Fu,G.; Jin,T.; Zhang,C.; Yang,Y.; Ma,Z.; Tian,W.; Xiao,S.; Li,L.; Yin,R.; Zhang,Y.; Wang,L.; Qin,Y.; Yao,Z.; Meng,F.; Hu,D.; Li,D.; Wong,G.; Liu,F.; Lv,N.; Fu,L.; Peng,Y.; Ma,J.; Sharshov,K.; Shestopalov,A.; Gulyaeva,M.; Gao,G.F.; Chen,J.; Shi,Y.; Liu,W.J.; Chu,D.; Huang,Y.; Liu,Y.; Liu,L.; Chen,Q.; Shi,W.
EPI1821108	HA	China	2018-May-28	EPI_ISL_698020	A/duck/Jiangxi/05.28_NCNP30N3-OC/2018	#N/A		Import from public-domain	Bi,Y.; Li,J.; Li,S.; Fu,G.; Jin,T.; Zhang,C.; Yang,Y.; Ma,Z.; Tian,W.; Xiao,S.; Li,L.; Yin,R.; Zhang,Y.; Wang,L.; Qin,Y.; Yao,Z.; Meng,F.; Hu,D.; Li,D.; Wong,G.; Liu,F.; Lv,N.; Fu,L.; Peng,Y.; Ma,J.; Sharshov,K.; Shestopalov,A.; Gulyaeva,M.; Gao,G.F.; Chen,J.; Shi,Y.; Liu,W.J.; Chu,D.; Huang,Y.; Liu,Y.; Liu,L.; Chen,Q.; Shi,W.
EPI1821109	HA	China	2018-May-28	EPI_ISL_698020	A/duck/Jiangxi/05.28_NCNP30N3-OC/2018	#N/A		Import from public-domain	Bi,Y.; Li,J.; Li,S.; Fu,G.; Jin,T.; Zhang,C.; Yang,Y.; Ma,Z.; Tian,W.; Xiao,S.; Li,L.; Yin,R.; Zhang,Y.; Wang,L.; Qin,Y.; Yao,Z.; Meng,F.; Hu,D.; Li,D.; Wong,G.; Liu,F.; Lv,N.; Fu,L.; Peng,Y.; Ma,J.; Sharshov,K.; Shestopalov,A.; Gulyaeva,M.; Gao,G.F.; Chen,J.; Shi,Y.; Liu,W.J.; Chu,D.; Huang,Y.; Liu,Y.; Liu,L.; Chen,Q.; Shi,W.
EPI1821112	HA	China	2018-May-28	EPI_ISL_698022	A/duck/Jiangxi/05.28_NCNP17N3-OC/2018	#N/A		Import from public-domain	Bi,Y.; Li,J.; Li,S.; Fu,G.; Jin,T.; Zhang,C.; Yang,Y.; Ma,Z.; Tian,W.; Xiao,S.; Li,L.; Yin,R.; Zhang,Y.; Wang,L.; Qin,Y.; Yao,Z.; Meng,F.; Hu,D.; Li,D.; Wong,G.; Liu,F.; Lv,N.; Fu,L.; Peng,Y.; Ma,J.; Sharshov,K.; Shestopalov,A.; Gulyaeva,M.; Gao,G.F.; Chen,J.; Shi,Y.; Liu,W.J.; Chu,D.; Huang,Y.; Liu,Y.; Liu,L.; Chen,Q.; Shi,W.
EPI1821116	HA	China	2018-May-28	EPI_ISL_698025	A/duck/Jiangxi/5.28_NCNP12N3-OC/2018	#N/A		Import from public-domain	Bi,Y.; Li,J.; Li,S.; Fu,G.; Jin,T.; Zhang,C.; Yang,Y.; Ma,Z.; Tian,W.; Xiao,S.; Li,L.; Yin,R.; Zhang,Y.; Wang,L.; Qin,Y.; Yao,Z.; Meng,F.; Hu,D.; Li,D.; Wong,G.; Liu,F.; Lv,N.; Fu,L.; Peng,Y.; Ma,J.; Sharshov,K.; Shestopalov,A.; Gulyaeva,M.; Gao,G.F.; Chen,J.; Shi,Y.; Liu,W.J.; Chu,D.; Huang,Y.; Liu,Y.; Liu,L.; Chen,Q.; Shi,W.
EPI1821117	HA	China	2018-May-28	EPI_ISL_698025	A/duck/Jiangxi/5.28_NCNP12N3-OC/2018	#N/A		Import from public-domain	Bi,Y.; Li,J.; Li,S.; Fu,G.; Jin,T.; Zhang,C.; Yang,Y.; Ma,Z.; Tian,W.; Xiao,S.; Li,L.; Yin,R.; Zhang,Y.; Wang,L.; Qin,Y.; Yao,Z.; Meng,F.; Hu,D.; Li,D.; Wong,G.; Liu,F.; Lv,N.; Fu,L.; Peng,Y.; Ma,J.; Sharshov,K.; Shestopalov,A.; Gulyaeva,M.; Gao,G.F.; Chen,J.; Shi,Y.; Liu,W.J.; Chu,D.; Huang,Y.; Liu,Y.; Liu,L.; Chen,Q.; Shi,W.
EPI1835439	HA	China	2018-May-28	EPI_ISL_698025	A/duck/Jiangxi/5.28_NCNP12N3-OC/2018	#N/A		Import from public-domain	Bi,Y.; Li,J.; Li,S.; Fu,G.; Jin,T.; Zhang,C.; Yang,Y.; Ma,Z.; Tian,W.; Xiao,S.; Li,L.; Yin,R.; Zhang,Y.; Wang,L.; Qin,Y.; Yao,Z.; Meng,F.; Hu,D.; Li,D.; Wong,G.; Liu,F.; Lv,N.; Fu,L.; Peng,Y.; Ma,J.; Sharshov,K.; Shestopalov,A.; Gulyaeva,M.; Gao,G.F.; Chen,J.; Shi,Y.; Liu,W.J.; Chu,D.; Huang,Y.; Liu,Y.; Liu,L.; Chen,Q.; Shi,W.
EPI1821136	HA	China	2018-Sep-22	EPI_ISL_698034	A/duck/Jiangxi/9.22_NCDZT76Z3-OC/2018	#N/A		Import from public-domain	Bi,Y.; Li,J.; Li,S.; Fu,G.; Jin,T.; Zhang,C.; Yang,Y.; Ma,Z.; Tian,W.; Xiao,S.; Li,L.; Yin,R.; Zhang,Y.; Wang,L.; Qin,Y.; Yao,Z.; Meng,F.; Hu,D.; Li,D.; Wong,G.; Liu,F.; Lv,N.; Fu,L.; Peng,Y.; Ma,J.; Sharshov,K.; Shestopalov,A.; Gulyaeva,M.; Gao,G.F.; Chen,J.; Shi,Y.; Liu,W.J.; Chu,D.; Huang,Y.; Liu,Y.; Liu,L.; Chen,Q.; Shi,W.
EPI1821162	HA	China	2018-Apr-26	EPI_ISL_698047	A/duck/Hunan/4.26_YYGK69R3-OC/2018	#N/A		Import from public-domain	Bi,Y.; Li,J.; Li,S.; Fu,G.; Jin,T.; Zhang,C.; Yang,Y.; Ma,Z.; Tian,W.; Xiao,S.; Li,L.; Yin,R.; Zhang,Y.; Wang,L.; Qin,Y.; Yao,Z.; Meng,F.; Hu,D.; Li,D.; Wong,G.; Liu,F.; Lv,N.; Fu,L.; Peng,Y.; Ma,J.; Sharshov,K.; Shestopalov,A.; Gulyaeva,M.; Gao,G.F.; Chen,J.; Shi,Y.; Liu,W.J.; Chu,D.; Huang,Y.; Liu,Y.; Liu,L.; Chen,Q.; Shi,W.
EPI1821163	HA	China	2018-Apr-26	EPI_ISL_698047	A/duck/Hunan/4.26_YYGK69R3-OC/2018	#N/A		Import from public-domain	Bi,Y.; Li,J.; Li,S.; Fu,G.; Jin,T.; Zhang,C.; Yang,Y.; Ma,Z.; Tian,W.; Xiao,S.; Li,L.; Yin,R.; Zhang,Y.; Wang,L.; Qin,Y.; Yao,Z.; Meng,F.; Hu,D.; Li,D.; Wong,G.; Liu,F.; Lv,N.; Fu,L.; Peng,Y.; Ma,J.; Sharshov,K.; Shestopalov,A.; Gulyaeva,M.; Gao,G.F.; Chen,J.; Shi,Y.; Liu,W.J.; Chu,D.; Huang,Y.; Liu,Y.; Liu,L.; Chen,Q.; Shi,W.
EPI1821199	HA	China	2018-Sep-22	EPI_ISL_698060	A/duck/Hunan/09.22_YYGK26Y3-OC/2018	#N/A		Import from public-domain	Bi,Y.; Li,J.; Li,S.; Fu,G.; Jin,T.; Zhang,C.; Yang,Y.; Ma,Z.; Tian,W.; Xiao,S.; Li,L.; Yin,R.; Zhang,Y.; Wang,L.; Qin,Y.; Yao,Z.; Meng,F.; Hu,D.; Li,D.; Wong,G.; Liu,F.; Lv,N.; Fu,L.; Peng,Y.; Ma,J.; Sharshov,K.; Shestopalov,A.; Gulyaeva,M.; Gao,G.F.; Chen,J.; Shi,Y.; Liu,W.J.; Chu,D.; Huang,Y.; Liu,Y.; Liu,L.; Chen,Q.; Shi,W.
EPI1027847	HA	Indonesia	2016-Jul-25	EPI_ISL_270341	A/Mus_Dk/Indramayu/S60/2016	#N/A	Eijkman Institute for Molecular Biology	Utrecht University-Central Veterinary Institute	Karo-karo,D; Bodewes,R; Muljono,D; Sriyani,I.Y; Artika,IM; Wibawa,H; Pribadi,ES;Pratomo,W; Diyantoro,D; Sugama,A; Hendrayani,N; Hidayat,A; Daju,D; Kustiawan,I;Citra,A; Stegeman,JA; Koch, G
EPI1027861	HA	Indonesia	2016-Feb-18	EPI_ISL_270343	A/Mus_Dk/Subang/S32c/2016	#N/A	Eijkman Institute for Molecular Biology	Utrecht University-Central Veterinary Institute	Karo-karo,D; Bodewes,R; Muljono,D; Sriyani,I.Y; Artika,IM; Wibawa,H; Pribadi,ES;Pratomo,W; Diyantoro,D; Sugama,A; Hendrayani,N; Hidayat,A; Daju,D; Kustiawan,I;Citra,A; Stegeman,JA; Koch, G
EPI1381434	HA	Egypt	2017-Feb-16	EPI_ISL_344526	A/Duck/Egypt/AR517/2017	#N/A	Poultry Diseases Department ,Faculty of Veterinary Medicine, Beni-Suef University	Friedrich-Loeffler-Institut	Hassan,KE ; El-Khady, MF ; Abohamra,S ;Harder,TC.
EPI1381390	HA	Egypt	2017-Feb-16	EPI_ISL_344526	A/Duck/Egypt/AR517/2017	#N/A	Poultry Diseases Department ,Faculty of Veterinary Medicine, Beni-Suef University	Friedrich-Loeffler-Institut	Hassan,KE ; El-Khady, MF ; Abohamra,S ;Harder,TC.
EPI1381391	HA	Egypt	2017-Mar-08	EPI_ISL_344527	A/Duck/Egypt/AR518/2017	#N/A	Poultry Diseases Department ,Faculty of Veterinary Medicine, Beni-Suef University	Friedrich-Loeffler-Institut	Hassan ,KE; King,J ; El-Kady, MF; Abohamra ,S; Pohlmann, A ; Harder, TC
EPI1381435	HA	Egypt	2017-Mar-18	EPI_ISL_344529	A/Duck/Egypt/AR526/2017	#N/A	Poultry Diseases Department ,Faculty of Veterinary Medicine, Beni-Suef University	Friedrich-Loeffler-Institut	Hassan ,KE; King,J ; El-Kady, MF; Abohamra ,S; Pohlmann, A ; Harder, TC
EPI1381393	HA	Egypt	2017-Mar-18	EPI_ISL_344529	A/Duck/Egypt/AR526/2017	#N/A	Poultry Diseases Department ,Faculty of Veterinary Medicine, Beni-Suef University	Friedrich-Loeffler-Institut	Hassan ,KE; King,J ; El-Kady, MF; Abohamra ,S; Pohlmann, A ; Harder, TC
EPI1381402	HA	Egypt	2018-May-25	EPI_ISL_344546	A/Duck/Egypt/AR560/2018	#N/A	Poultry Diseases Department ,Faculty of Veterinary Medicine, Beni-Suef University	Friedrich-Loeffler-Institut	Hassan ,KE; King,J ; El-Kady, MF; Abohamra ,S; Pohlmann, A ; Harder, TC
EPI903332	HA	Togo	2016-Aug-23	EPI_ISL_246662	A/duck/Togo/16VIR6560-10/2016	#N/A	Ministère de l´Agriculture de l´Elevage et de la Pêche	Istituto Zooprofilattico Sperimentale Delle Venezie	Komla,Batawui; Emilie,Go-Maro; Bianca,Zecchin; Alice,Fusaro; Adelaide,Milani; Annalisa,Salviato; Alessia,Schivo; Gianpiero,Zamperin; Calogero,Terregino; Isabella,Monne
EPI687323	HA	Ghana	2015-Jul-27	EPI_ISL_205864	A/duck/Ghana/15VIR5480-16/2015	#N/A	Veterinary Services Directorate, Ministry of Food and Agriculture	Istituto Zooprofilattico Sperimentale Delle Venezie	Joseph,Awuni;Ben,Aniwa; Alice,Fusaro; Luca,Tassoni; Alessia,Schivo; Silvia,Ormelli; Giovanni,Cattoli; Isabella,Monne
EPI1123335	HA	Korea, Republic of	2017-Nov-27	EPI_ISL_288436	A/mallard/Korea/Jeju-H24/2017	#N/A	Animal and Plant Quarantine Agency (O-2144)	Animal and Plant Quarantine Agency (S-2145)
EPI1123317	HA	Korea, Republic of	2017-Nov-17	EPI_ISL_288437	A/duck/Korea/HD1/2017	#N/A	Animal and Plant Quarantine Agency (O-2144)	Animal and Plant Quarantine Agency (S-2145)
EPI954442	HA	Cambodia	2017-Feb-10	EPI_ISL_255154	A/Duck/Cambodia/Y0210303/2014	#N/A	Institut Pasteur du Cambodia	Institut Pasteur du Cambodia	Horm, S-V; Dussart,P
EPI1513778	HA	Korea, Republic of	2015-Dec-17	EPI_ISL_369297	A/broiler_duck/Korea/H3422/2015	#N/A	Animal and Plant Quarantine Agency (S-2145)	Animal and Plant Quarantine Agency (S-2158)
EPI759966	HA	China	2016-Jan-01	EPI_ISL_221705	A/duck/Guangdong/01.01_SZSGXJK001-Y_/2016	#N/A	Institute of Microbiology, Chinese Academy of Sciences	Institute of Microbiology, Chinese Academy of Sciences
EPI759974	HA	China	2016-Jan-01	EPI_ISL_221706	A/duck/Guangdong/01.01_SZSGXJK001-G/2016	#N/A	Institute of Microbiology, Chinese Academy of Sciences	Institute of Microbiology, Chinese Academy of Sciences
EPI759982	HA	China	2016-Jan-01	EPI_ISL_221707	A/duck/Guangdong/01.01_SZSGXJK002-Y/2016	#N/A	Institute of Microbiology, Chinese Academy of Sciences	Institute of Microbiology, Chinese Academy of Sciences
EPI759991	HA	China	2016-Jan-01	EPI_ISL_221708	A/duck/Guangdong/01.01_SZSGXJK002-G/2016	#N/A	Institute of Microbiology, Chinese Academy of Sciences	Institute of Microbiology, Chinese Academy of Sciences
EPI760002	HA	China	2016-Jan-01	EPI_ISL_221709	A/duck/Guangdong/01.01_SZSGXJK003-G/2016	#N/A	Institute of Microbiology, Chinese Academy of Sciences	Institute of Microbiology, Chinese Academy of Sciences
EPI760007	HA	China	2016-Jan-01	EPI_ISL_221710	A/duck/Guangdong/01.01_SZSGXJK004-Y/2016	#N/A	Institute of Microbiology, Chinese Academy of Sciences	Institute of Microbiology, Chinese Academy of Sciences
EPI760026	HA	China	2016-Jan-01	EPI_ISL_221712	A/duck/Guangdong/01.01_SZSGXJK005-Y/2016	#N/A	Institute of Microbiology, Chinese Academy of Sciences	Institute of Microbiology, Chinese Academy of Sciences
EPI760034	HA	China	2016-Jan-01	EPI_ISL_221713	A/duck/Guangdong/01.01_SZSGXJK005-G_/2016	#N/A	Institute of Microbiology, Chinese Academy of Sciences	Institute of Microbiology, Chinese Academy of Sciences
EPI760042	HA	China	2016-Jan-01	EPI_ISL_221714	A/duck/Guangdong/01.01_SZSGXJK006-Y/2016	#N/A	Institute of Microbiology, Chinese Academy of Sciences	Institute of Microbiology, Chinese Academy of Sciences
EPI760050	HA	China	2016-Jan-01	EPI_ISL_221715	A/duck/Guangdong/01.01_SZSGXJK006-G/2016	#N/A	Institute of Microbiology, Chinese Academy of Sciences	Institute of Microbiology, Chinese Academy of Sciences
EPI760055	HA	China	2016-Jan-01	EPI_ISL_221716	A/duck/Guangdong/01.01_SZSGXJK007-G/2016	#N/A	Institute of Microbiology, Chinese Academy of Sciences	Institute of Microbiology, Chinese Academy of Sciences
EPI860421	HA	Japan	2015-Jul-30	EPI_ISL_237947	A/duck/Japan/AnimalQuarantine-HE72/2015	#N/A	National Institute of Animal Health	National Institute of Animal Health	Uchida,Y.
EPI1198840	HA	Vietnam	2016-Aug-08	EPI_ISL_303275	A/duck/Nghe_An/AI466/2016	#N/A	National Institute of Animal Health	National Institute of Animal Health	Uchida,Y
EPI1198848	HA	Vietnam	2017-Feb-19	EPI_ISL_303276	A/duck/Nghe_An/AI459/2017	#N/A	National Institute of Animal Health	National Institute of Animal Health	Uchida,Y
EPI1198864	HA	Vietnam	2017-Feb-03	EPI_ISL_303278	A/duck/Nghe_An/AI463/2017	#N/A	National Institute of Animal Health	National Institute of Animal Health	Uchida,Y
EPI1198872	HA	Vietnam	2016-Oct-10	EPI_ISL_303279	A/duck/Nghe_An/AI464/2016	#N/A	National Institute of Animal Health	National Institute of Animal Health	Uchida,Y
EPI1198880	HA	Vietnam	2017-Feb-01	EPI_ISL_303280	A/duck/Nghe_An/AI462/2017	#N/A	National Institute of Animal Health	National Institute of Animal Health	Uchida,Y
EPI1198904	HA	Vietnam	2017-Feb-21	EPI_ISL_303283	A/duck/Tien_Giang/AI453/2017	#N/A	National Institute of Animal Health	National Institute of Animal Health	Uchida,Y
EPI1198912	HA	Vietnam	2016-Aug-10	EPI_ISL_303284	A/mallardduck/Nghe_An/AI467/2016	#N/A	National Institute of Animal Health	National Institute of Animal Health	Uchida,Y
EPI1198920	HA	Vietnam	2017-Mar-05	EPI_ISL_303285	A/muscovyduck/Tay_Ninh/AI455/2017	#N/A	National Institute of Animal Health	National Institute of Animal Health	Uchida,Y
EPI1198928	HA	Vietnam	2017-Feb-06	EPI_ISL_303286	A/duck/Quang_Ngai/AI457/2017	#N/A	National Institute of Animal Health	National Institute of Animal Health	Uchida,Y
EPI1198936	HA	Vietnam	2016-Aug-04	EPI_ISL_303287	A/muscovyduck/Nghe_An/AI465/2016	#N/A	National Institute of Animal Health	National Institute of Animal Health	Uchida,Y
EPI1027807	HA	Indonesia	2016-Apr-01	EPI_ISL_270336	A/Mus_Dk/Purwakarta/S49/2016	#N/A	Eijkman Institute for Molecular Biology	Utrecht University-Central Veterinary Institute	Karo-karo,D; Bodewes,R; Muljono,D; Sriyani,I.Y; Artika,IM; Wibawa,H; Pribadi,ES;Pratomo,W; Diyantoro,D; Sugama,A; Hendrayani,N; Hidayat,A; Daju,D; Kustiawan,I;Citra,A; Stegeman,JA; Koch, G
EPI1064617	HA	Japan	2016-Nov-22	EPI_ISL_279021	A/northern_pintail/Kagoshima/KU-23/2016	#N/A		Kagoshima University
EPI1159849	HA	China	2015-Nov-11	EPI_ISL_295497	A/Shoveller/Ningxia/475-11/2015	#N/A		Import from public-domain	Lu,S.; Zhao,Z.; Zhang,J.; Wang,W.; He,X.; Yu,M.; Zhang,C.; Li,X.; Guo,Z.; Yang,X.; Liu,L.; Zhi,M.; Fu,T.; Lv,X.; Ma,W.; Liao,M.; Chai,H.; Qian,J.; Ma,J.; Jin,H.; Hua,Y.
EPI1159873	HA	China	2015-Nov-11	EPI_ISL_295500	A/Shoveller/Ningxia/481-21/2015	#N/A		Import from public-domain	Lu,S.; Zhao,Z.; Zhang,J.; Wang,W.; He,X.; Yu,M.; Zhang,C.; Li,X.; Guo,Z.; Yang,X.; Liu,L.; Zhi,M.; Fu,T.; Lv,X.; Ma,W.; Liao,M.; Chai,H.; Qian,J.; Ma,J.; Jin,H.; Hua,Y.
EPI1159893	HA	China	2015-Nov-11	EPI_ISL_295502	A/Shoveller/Ningxia/483-28/2015	#N/A		Import from public-domain	Lu,S.; Zhao,Z.; Zhang,J.; Wang,W.; He,X.; Yu,M.; Zhang,C.; Li,X.; Guo,Z.; Yang,X.; Liu,L.; Zhi,M.; Fu,T.; Lv,X.; Ma,W.; Liao,M.; Chai,H.; Qian,J.; Ma,J.; Jin,H.; Hua,Y.
EPI1159963	HA	China	2015-Nov-16	EPI_ISL_295521	A/Shoveller/Ningxia/488-53/2015	#N/A		Import from public-domain	Lu,S.; Zhao,Z.; Zhang,J.; Wang,W.; He,X.; Yu,M.; Zhang,C.; Li,X.; Guo,Z.; Yang,X.; Liu,L.; Zhi,M.; Fu,T.; Lv,X.; Ma,W.; Liao,M.; Chai,H.; Qian,J.; Ma,J.; Jin,H.; Hua,Y.
EPI1159841	HA	China	2015-Nov-11	EPI_ISL_295496	A/Commom_Teal/Ningxia/474-9/2015	#N/A		Import from public-domain	Lu,S.; Zhao,Z.; Zhang,J.; Wang,W.; He,X.; Yu,M.; Zhang,C.; Li,X.; Guo,Z.; Yang,X.; Liu,L.; Zhi,M.; Fu,T.; Lv,X.; Ma,W.; Liao,M.; Chai,H.; Qian,J.; Ma,J.; Jin,H.; Hua,Y.
EPI1159865	HA	China	2015-Nov-11	EPI_ISL_295499	A/Commom_Teal/Ningxia/478-15/2015	#N/A		Import from public-domain	Lu,S.; Zhao,Z.; Zhang,J.; Wang,W.; He,X.; Yu,M.; Zhang,C.; Li,X.; Guo,Z.; Yang,X.; Liu,L.; Zhi,M.; Fu,T.; Lv,X.; Ma,W.; Liao,M.; Chai,H.; Qian,J.; Ma,J.; Jin,H.; Hua,Y.
EPI568474	HA	Korea, Republic of	2015-Jan-22	EPI_ISL_173568	A/green-winged_teal/Korea/KU-12/2015	#N/A	Avian diaseases laboratory, College of Veterinary Medicine, Konkuk University	Konkuk University	Jung-Hoon,Kwon; Seong-Su,Yuk; Erdene-Ochir,TO; Jin-Yong,Noh; Jae-Keun,Park; Dong-Hun,Lee; Chang-Seon,Song
EPI595055	HA	Korea, Republic of	2015-Jan-22	EPI_ISL_181080	A/common_teal/Korea/KU-12/2015	#N/A	Avian diaseases laboratory, College of Veterinary Medicine, Konkuk University	Konkuk University	Kwon,Jung-Hoon; Yuk,Seong-Su; Erdene-Ochir,TO; Noh,Jin-Yong; Hong,Woo-Tack; Jeong,Jei-Hyun; Jeong,Sol; Song,Chang-Seon
EPI1159905	HA	China	2015-Nov-11	EPI_ISL_295504	A/Falcated_Duck/Ningxia/484-29/2015	#N/A		Import from public-domain	Lu,S.; Zhao,Z.; Zhang,J.; Wang,W.; He,X.; Yu,M.; Zhang,C.; Li,X.; Guo,Z.; Yang,X.; Liu,L.; Zhi,M.; Fu,T.; Lv,X.; Ma,W.; Liao,M.; Chai,H.; Qian,J.; Ma,J.; Jin,H.; Hua,Y.
EPI1064769	HA	Japan	2016-Nov-23	EPI_ISL_279023	A/eurasian_wigeon/Kagoshima/KU-20/2016	#N/A		Kagoshima University
EPI1064762	HA	Japan	2016-Nov-23	EPI_ISL_279024	A/eurasian_wigeon/Kagoshima/KU-21/2016	#N/A		Kagoshima University
EPI1064727	HA	Japan	2016-Nov-24	EPI_ISL_279029	A/eurasian_wigeon/Kagoshima/KU-32/2016	#N/A		Kagoshima University
EPI1159857	HA	China	2015-Nov-11	EPI_ISL_295498	A/Wigeon/Ningxia/476-12/2015	#N/A		Import from public-domain	Lu,S.; Zhao,Z.; Zhang,J.; Wang,W.; He,X.; Yu,M.; Zhang,C.; Li,X.; Guo,Z.; Yang,X.; Liu,L.; Zhi,M.; Fu,T.; Lv,X.; Ma,W.; Liao,M.; Chai,H.; Qian,J.; Ma,J.; Jin,H.; Hua,Y.
EPI817169	HA	Vietnam	2015-Nov-10	EPI_ISL_230760	A/duck/Vietnam/LBM812/2015	#N/A		Import from public-domain	Soda,K.; Nguyen,K.H.; Le,Q.M.; Ito,T.; Maegaki,S.
EPI866093	HA	Korea, Republic of	2016-Nov-16	EPI_ISL_239262	A/duck/Korea/ES2/2016	#N/A		Animal and Plant Quarantine Agency (S-2026)
EPI866101	HA	Korea, Republic of	2016-Nov-20	EPI_ISL_239263	A/duck/Korea/H15/2016	#N/A		Animal and Plant Quarantine Agency (S-2026)
EPI1514174	HA	South Africa	2017-Aug-22	EPI_ISL_369347	A/Pekin_duck/South_Africa/17080340/2017	#N/A		Import from public-domain	Abolnik,C.; Rauff,D.L.; Pieterse,R.; Peyrot,B.; Choma,P.; Ebersohn,K.; Phiri,T.
EPI1514182	HA	South Africa	2017-Aug-24	EPI_ISL_369348	A/Pekin_duck/South_Africa/17080481/2017	#N/A		Import from public-domain	Abolnik,C.; Rauff,D.L.; Pieterse,R.; Peyrot,B.; Choma,P.; Ebersohn,K.; Phiri,T.
EPI1200335	HA	Georgia	2018-Jan-28	EPI_ISL_303520	A/Mallard/Republic_of_Georgia/1/2018	#N/A	National Center for Disease Control and Public Health, Georgia	Erasmus Medical Center	Poen, MJ; Bestebroer, TH; Machablishvili, A; Ninua,L; Chkhaidze, M; Vuong, O; Scheuer, RD; Fouchier, RAM; Lewis, NS
EPI952782	HA	Korea, Republic of	2017-Jan-24	EPI_ISL_254745	A/mallard_duck/Korea/WA137/2017	#N/A	Animal and Plant Quarantine Agency (O-2015)	Animal and Plant Quarantine Agency (S-2026)	Youn-Jeong, Lee; Eun-Kyoung, Lee; Byung-Min, Song; Yu-Na, Lee
EPI595066	HA	Korea, Republic of	2015-Jan-29	EPI_ISL_181081	A/mallard/Korea/KU3-2/2015	#N/A	Avian diaseases laboratory, College of Veterinary Medicine, Konkuk University	Konkuk University	Kwon,Jung-Hoon; Yuk,Seong-Su; Erdene-Ochir,TO; Noh,Jin-Yong; Hong,Woo-Tack; Jeong,Jei-Hyun; Jeong,Sol; Song,Chang-Seon
EPI595079	HA	Korea, Republic of	2015-Feb-06	EPI_ISL_181082	A/mallard/Korea/N15-99/2015	#N/A	Avian diaseases laboratory, College of Veterinary Medicine, Konkuk University	Konkuk University	Kwon,Jung-Hoon; Yuk,Seong-Su; Erdene-Ochir,TO; Noh,Jin-Yong; Hong,Woo-Tack; Jeong,Jei-Hyun; Jeong,Sol; Song,Chang-Seon
EPI866144	HA	Korea, Republic of	2016-Nov-10	EPI_ISL_239271	A/spot_billed_duck/Korea/WB141/2016	#N/A		Animal and Plant Quarantine Agency (S-2026)
EPI1159899	HA	China	2015-Nov-11	EPI_ISL_295503	A/Gadwall/Ningxia/472-7/2015	#N/A		Import from public-domain	Lu,S.; Zhao,Z.; Zhang,J.; Wang,W.; He,X.; Yu,M.; Zhang,C.; Li,X.; Guo,Z.; Yang,X.; Liu,L.; Zhi,M.; Fu,T.; Lv,X.; Ma,W.; Liao,M.; Chai,H.; Qian,J.; Ma,J.; Jin,H.; Hua,Y.
EPI1159939	HA	China	2015-Nov-11	EPI_ISL_295505	A/Gadwall/Ningxia/485-31/2015	#N/A		Import from public-domain	Lu,S.; Zhao,Z.; Zhang,J.; Wang,W.; He,X.; Yu,M.; Zhang,C.; Li,X.; Guo,Z.; Yang,X.; Liu,L.; Zhi,M.; Fu,T.; Lv,X.; Ma,W.; Liao,M.; Chai,H.; Qian,J.; Ma,J.; Jin,H.; Hua,Y.
EPI1159957	HA	China	2015-Nov-11	EPI_ISL_295520	A/Gadwall/Ningxia/487-38/2015	#N/A		Import from public-domain	Lu,S.; Zhao,Z.; Zhang,J.; Wang,W.; He,X.; Yu,M.; Zhang,C.; Li,X.; Guo,Z.; Yang,X.; Liu,L.; Zhi,M.; Fu,T.; Lv,X.; Ma,W.; Liao,M.; Chai,H.; Qian,J.; Ma,J.; Jin,H.; Hua,Y.
EPI1265785	HA	Japan	2017-Nov-07	EPI_ISL_319652	A/tufted_duck/Shimane/3211TY001/2017	#N/A		Import from public-domain	Soda,K.; Ozaki,H.; Ito,H.; Usui,T.; Murase,T.; Yamaguchi,T.; Ito,T.
EPI1161141	HA	Japan	2017-Jan-06	EPI_ISL_295751	A/greater_scaup/Aichi/2301N021/2017	#N/A		Import from public-domain	Soda,K.; Usui,T.; Ito,H.; Ozaki,H.; Yamaguchi,T.; Ito,T.
EPI1200946	HA	Uganda	2017-Jan-04	EPI_ISL_303837	A/grey-headed_gull/Uganda/MUWRP-538/2017	#N/A		Import from public-domain	Byarugaba,D.K.; Erima,B.; Millard,M.; Kibuuka,H.; Mimbe,D.; Ukuli,Q.A.; Atim,G.; Tugume,T.; Mworozi,E.A.; Danner,A.; McKenzie,P.; Webby,R.; Ducatez,M.F.; Wabwire-Mangen,F.; Krauss,S.
EPI1549207	HA	China	2016-Oct-01	EPI_ISL_378244	A/Streptopelia_decaocto/China/4/2016	#N/A		Import from public-domain	Zhang,T.
EPI1549215	HA	China	2017-Nov-07	EPI_ISL_378249	A/wild_bird/Eastern_China/1754/2017	#N/A		Import from public-domain	Li,X.; Cui,P.; Zeng,X.; Jiang,Y.; Li,Y.; Yang,J.; Pan,Y.; Gao,X.; Zhao,C.; Wang,J.; Wang,K.; Deng,G.; Guo,J.
EPI1549223	HA	China	2017-Nov-07	EPI_ISL_378250	A/wild_bird/Eastern_China/1758/2017	#N/A		Import from public-domain	Li,X.; Cui,P.; Zeng,X.; Jiang,Y.; Li,Y.; Yang,J.; Pan,Y.; Gao,X.; Zhao,C.; Wang,J.; Wang,K.; Deng,G.; Guo,J.
EPI1549231	HA	China	2017-Nov-07	EPI_ISL_378251	A/wild_bird/Eastern_China/1759/2017	#N/A		Import from public-domain	Li,X.; Cui,P.; Zeng,X.; Jiang,Y.; Li,Y.; Yang,J.; Pan,Y.; Gao,X.; Zhao,C.; Wang,J.; Wang,K.; Deng,G.; Guo,J.
EPI1843144	HA	Hong Kong (SAR)	2016-Nov-25	EPI_ISL_885147	A/Northern_Pintail/HK/MP692/2016	#N/A	Center of Influenza Research, School of Public Health, Li Ka Shing Faculty of Medicine, the University of Hong Kong	Li Ka Shing Faculty of Medicine, The University of Hong Kong	Bui, Christine HT; Kuok, Denise IT; Yeung, Hin Wo; Ng, Ka-Chun; Chu, Daniel KW; Webby, Richard J; Nicholls, John M; Peiris, JS Malik; Hui, Kenrie PY; Chan, Michael CW
EPI1549849	HA	Japan	2016-Dec-09	EPI_ISL_378363	A/cackling_goose/Aichi/2312T008/2016	#N/A		Import from public-domain	Soda,K.; Usui,T.; Ito,H.; Ozaki,H.; Murase,T.; Yamaguchi,T.; Ito,T.; Sumi,H.
EPI1549857	HA	Japan	2016-Dec-13	EPI_ISL_378364	A/cackling_goose/Aichi/2312T017/2016	#N/A		Import from public-domain	Soda,K.; Usui,T.; Ito,H.; Ozaki,H.; Murase,T.; Yamaguchi,T.; Ito,T.; Sumi,H.
EPI1549865	HA	Japan	2016-Dec-14	EPI_ISL_378365	A/cackling_goose/Aichi/2312T019/2016	#N/A		Import from public-domain	Soda,K.; Usui,T.; Ito,H.; Ozaki,H.; Murase,T.; Yamaguchi,T.; Ito,T.; Sumi,H.
EPI817159	HA	Vietnam	2015-Nov-10	EPI_ISL_230755	A/muscovy_duck/Vietnam/LBM809/2015	#N/A		Import from public-domain	Soda,K.; Nguyen,K.H.; Le,Q.M.; Ito,T.; Maegaki,S.
EPI817161	HA	Vietnam	2015-Nov-10	EPI_ISL_230756	A/muscovy_duck/Vietnam/LBM810/2015	#N/A		Import from public-domain	Soda,K.; Nguyen,K.H.; Le,Q.M.; Ito,T.; Maegaki,S.
EPI817163	HA	Vietnam	2015-Nov-10	EPI_ISL_230757	A/muscovy_duck/Vietnam/LBM817/2015	#N/A		Import from public-domain	Soda,K.; Nguyen,K.H.; Le,Q.M.; Ito,T.; Maegaki,S.
EPI817165	HA	Vietnam	2015-Nov-10	EPI_ISL_230758	A/muscovy_duck/Vietnam/LBM818/2015	#N/A		Import from public-domain	Soda,K.; Nguyen,K.H.; Le,Q.M.; Ito,T.; Maegaki,S.
EPI817167	HA	Vietnam	2015-Jan-01	EPI_ISL_230759	A/muscovy_duck/Vietnam/LBM823/2015	#N/A		Import from public-domain	Soda,K.; Nguyen,K.H.; Le,Q.M.; Ito,T.; Maegaki,S.
EPI813325	HA	Vietnam	2015-Nov-10	EPI_ISL_230158	A/muscovy_duck/LBM803/2015	#N/A		Import from public-domain	Soda,K.; Nguyen,K.H.; Le,Q.M.; Ito,T.; Maegaki,S.
EPI817157	HA	Vietnam	2015-Nov-10	EPI_ISL_230754	A/muscovy_duck/LBM806/2015	#N/A		Import from public-domain	Soda,K.; Nguyen,K.H.; Le,Q.M.; Ito,T.; Maegaki,S.
EPI1161157	HA	Vietnam	2017-Aug-21	EPI_ISL_295753	A/muscovy_duck/Vietnam/HU8-1569/2017	#N/A		Import from public-domain	Nguyen,L.T.; Chu,D.H.; Okamatsu,M.; Matsuno,K.; Sakoda,Y.; Jizou,M.
EPI1161262	HA	Vietnam	2017-Aug-21	EPI_ISL_295790	A/muscovy_duck/Vietnam/HU8-1670/2017	#N/A		Import from public-domain	Nguyen,L.T.; Chu,D.H.; Okamatsu,M.; Matsuno,K.; Sakoda,Y.; Jizou,M.
EPI1161278	HA	Vietnam	2017-Aug-21	EPI_ISL_295792	A/muscovy_duck/Vietnam/HU8-1751/2017	#N/A		Import from public-domain	Nguyen,L.T.; Chu,D.H.; Okamatsu,M.; Matsuno,K.; Sakoda,Y.; Jizou,M.
EPI1161396	HA	Vietnam	2017-Aug-01	EPI_ISL_295818	A/muscovy_duck/Vietnam/HU7-17/2017	#N/A		Import from public-domain	Nguyen; LT.; Chu; DH.; Matsuno,K.; Okamatsu,M.; Sakoda,Y.; Jizou,M.
EPI1161404	HA	Vietnam	2017-Aug-01	EPI_ISL_295819	A/muscovy_duck/Vietnam/HU7-20/2017	#N/A		Import from public-domain	Nguyen; LT.; Chu; DH.; Matsuno,K.; Okamatsu,M.; Sakoda,Y.; Jizou,M.
EPI1161412	HA	Vietnam	2017-Aug-01	EPI_ISL_295820	A/muscovy_duck/Vietnam/HU7-23/2017	#N/A		Import from public-domain	Nguyen; LT.; Chu; DH.; Matsuno,K.; Okamatsu,M.; Sakoda,Y.; Jizou,M.
EPI1600644	HA	Vietnam	2018-Aug-30	EPI_ISL_393319	A/Muscovy_duck/Vietnam/HU10-1703/2018	#N/A		Import from public-domain	Sakoda,Y.; Okamatsu,M.; Matsuno,K.; Le,K.T.; Nguyen,L.T.; Jizou,M.
EPI1600652	HA	Vietnam	2018-Aug-30	EPI_ISL_393320	A/Muscovy_duck/Vietnam/HU10-1705/2018	#N/A		Import from public-domain	Sakoda,Y.; Okamatsu,M.; Matsuno,K.; Le,K.T.; Nguyen,L.T.; Jizou,M.
EPI1159950	HA	China	2015-Nov-11	EPI_ISL_295519	A/Ruddy_Shelduck/Ningxia/486-33/2015	#N/A		Import from public-domain	Lu,S.; Zhao,Z.; Zhang,J.; Wang,W.; He,X.; Yu,M.; Zhang,C.; Li,X.; Guo,Z.; Yang,X.; Liu,L.; Zhi,M.; Fu,T.; Lv,X.; Ma,W.; Liao,M.; Chai,H.; Qian,J.; Ma,J.; Jin,H.; Hua,Y.
EPI866132	HA	Korea, Republic of	2016-Nov-17	EPI_ISL_239269	A/mandarin_duck/Korea/WB246/2016	#N/A		Animal and Plant Quarantine Agency (S-2026)
EPI861484	HA	Korea, Republic of	2016-Oct-28	EPI_ISL_238148	A/Mandarin_duck/Korea/K16-187-3/2016	#N/A	Avian diaseases laboratory, College of Veterinary Medicine, Konkuk University	Konkuk University	Jung-Hoon, Kwon; Jin-Yong, Noh; Seong-Su, Yuk; Tseren-Ochir, Erdene-Ochir; Woo-Tack, Hong; Jei-Hyun, Jeong; Sol, Jeong; Gyeong-Bin, Gwon; Jiho, Lee; Yujin, Kim; Kyujik, Kim; Junbeom, Kim; Chang-Seon, Song
EPI1200477	HA	Korea, Republic of	2017-Dec-23	EPI_ISL_303630	A/Mandarin_duck/Korea/K17-1862/2017	#N/A	Avian diaseases laboratory, College of Veterinary Medicine, Konkuk University	Konkuk University	Kwon,JH; Jeong,S; Kim,YJ; Lee,SH; Song,CS
EPI1200485	HA	Korea, Republic of	2017-Dec-23	EPI_ISL_303631	A/Mandarin_duck/Korea/K17-1866/2017	#N/A	Avian diaseases laboratory, College of Veterinary Medicine, Konkuk University	Konkuk University	Kwon,JH; Jeong,S; Kim,YJ; Lee,SH; Song,CS
EPI1200493	HA	Korea, Republic of	2017-Dec-23	EPI_ISL_303632	A/Mandarin_duck/Korea/K17-1869/2017	#N/A	Avian diaseases laboratory, College of Veterinary Medicine, Konkuk University	Konkuk University	Kwon,JH; Jeong,S; Kim,YJ; Lee,SH; Song,CS
EPI1200501	HA	Korea, Republic of	2017-Dec-23	EPI_ISL_303633	A/Mandarin_duck/Korea/K17-1873/2017	#N/A	Avian diaseases laboratory, College of Veterinary Medicine, Konkuk University	Konkuk University	Kwon,JH; Jeong,S; Kim,YJ; Lee,SH; Song,CS
EPI1200509	HA	Korea, Republic of	2017-Dec-23	EPI_ISL_303634	A/Mandarin_duck/Korea/K17-1879/2017	#N/A	Avian diaseases laboratory, College of Veterinary Medicine, Konkuk University	Konkuk University	Kwon,JH; Jeong,S; Kim,YJ; Lee,SH; Song,CS
EPI1200518	HA	Korea, Republic of	2017-Dec-23	EPI_ISL_303635	A/Mandarin_duck/Korea/K17-1881/2017	#N/A	Avian diaseases laboratory, College of Veterinary Medicine, Konkuk University	Konkuk University	Kwon,JH; Jeong,S; Kim,YJ; Lee,SH; Song,CS
EPI1200526	HA	Korea, Republic of	2017-Dec-23	EPI_ISL_303636	A/Mandarin_duck/Korea/K17-1885/2017	#N/A	Avian diaseases laboratory, College of Veterinary Medicine, Konkuk University	Konkuk University	Kwon,JH; Jeong,S; Kim,YJ; Lee,SH; Song,CS
EPI1200534	HA	Korea, Republic of	2017-Dec-23	EPI_ISL_303637	A/Mandarin_duck/Korea/K17-1887/2017	#N/A	Avian diaseases laboratory, College of Veterinary Medicine, Konkuk University	Konkuk University	Kwon,JH; Jeong,S; Kim,YJ; Lee,SH; Song,CS
EPI1200542	HA	Korea, Republic of	2017-Dec-23	EPI_ISL_303638	A/Mandarin_duck/Korea/K17-1889/2017	#N/A	Avian diaseases laboratory, College of Veterinary Medicine, Konkuk University	Konkuk University	Kwon,JH; Jeong,S; Kim,YJ; Lee,SH; Song,CS
EPI1200550	HA	Korea, Republic of	2017-Dec-23	EPI_ISL_303639	A/Mandarin_duck/Korea/K17-1891/2017	#N/A	Avian diaseases laboratory, College of Veterinary Medicine, Konkuk University	Konkuk University	Kwon,JH; Jeong,S; Kim,YJ; Lee,SH; Song,CS
EPI1200558	HA	Korea, Republic of	2017-Dec-23	EPI_ISL_303640	A/Mandarin_duck/Korea/K17-1893/2017	#N/A	Avian diaseases laboratory, College of Veterinary Medicine, Konkuk University	Konkuk University	Kwon,JH; Jeong,S; Kim,YJ; Lee,SH; Song,CS
EPI1200566	HA	Korea, Republic of	2017-Dec-23	EPI_ISL_303641	A/Mandarin_duck/Korea/K17-1894/2017	#N/A	Avian diaseases laboratory, College of Veterinary Medicine, Konkuk University	Konkuk University	Kwon,JH; Jeong,S; Kim,YJ; Lee,SH; Song,CS
EPI1200574	HA	Korea, Republic of	2017-Dec-23	EPI_ISL_303642	A/Mandarin_duck/Korea/K17-1896/2017	#N/A	Avian diaseases laboratory, College of Veterinary Medicine, Konkuk University	Konkuk University	Kwon,JH; Jeong,S; Kim,YJ; Lee,SH; Song,CS
EPI1200582	HA	Korea, Republic of	2018-Jan-18	EPI_ISL_303643	A/Mandarin_duck/Korea/K18-3/2018	#N/A	Avian diaseases laboratory, College of Veterinary Medicine, Konkuk University	Konkuk University	Kwon,JH; Jeong,S; Kim,YJ; Lee,SH; Song,CS
EPI1123343	HA	Korea, Republic of	2017-Jun-03	EPI_ISL_288438	A/chicken/Korea/Gunsan/2017	#N/A	Animal and Plant Quarantine Agency (O-2144)	Animal and Plant Quarantine Agency (S-2145)
EPI1549699	HA	South Africa	2017-Aug-18	EPI_ISL_378311	A/pigeon/South_Africa/17080323/2017	#N/A		Import from public-domain	Abolnik,C.; Rauff,D.L.; Pieterse,R.; Peyrot,B.; Choma,P.; Ebersohn,K.; Phiri,T.
EPI1820161	HA	China	2018-Jan-14	EPI_ISL_696843	A/pigeon/Hainan/1.14_HKPL006-C/2018	#N/A		Import from public-domain	Bi,Y.; Li,J.; Li,S.; Fu,G.; Jin,T.; Zhang,C.; Yang,Y.; Ma,Z.; Tian,W.; Xiao,S.; Li,L.; Yin,R.; Zhang,Y.; Wang,L.; Qin,Y.; Yao,Z.; Meng,F.; Hu,D.; Li,D.; Wong,G.; Liu,F.; Lv,N.; Fu,L.; Peng,Y.; Ma,J.; Sharshov,K.; Shestopalov,A.; Gulyaeva,M.; Gao,G.F.; Chen,J.; Shi,Y.; Liu,W.J.; Chu,D.; Huang,Y.; Liu,Y.; Liu,L.; Chen,Q.; Shi,W.
EPI1549088	HA	Iraq	2018-Nov-22	EPI_ISL_378234	A/Domestic_goose/Sulaimani/Sul.1/2018	#N/A		Import from public-domain	Rashid,P.M.; Saeed,N.M.; Dyary,H.O.
EPI1549707	HA	South Africa	2017-Sep-04	EPI_ISL_378312	A/Domestic_goose/South_Africa/17090065/2017	#N/A		Import from public-domain	Abolnik,C.; Rauff,D.L.; Pieterse,R.; Peyrot,B.; Choma,P.; Ebersohn,K.; Phiri,T.
EPI1549841	HA	China	2016-Dec-20	EPI_ISL_378362	A/whooper_swan/Shanxi/RC01/2016	#N/A		Import from public-domain	Li,M.; Zhao,N.; Ma,J.; Feng,S.; Chang,H.; Luo,J.; He,H.
EPI1549239	HA	Vietnam	2015-Nov-10	EPI_ISL_378252	A/duck/Vietnam/LBM805c113/2015	#N/A		Import from public-domain	Soda,K.; Nguyen,K.H.; Ung,H.T.; Le,Q.M.; Ito,T.
EPI1549247	HA	Vietnam	2017-Jan-07	EPI_ISL_378253	A/duck/Nha_Trang/194/2017	#N/A		Import from public-domain	Soda,K.; Nguyen,K.H.; Ung,H.T.; Le,Q.M.; Ito,T.
EPI1549255	HA	Vietnam	2017-Mar-31	EPI_ISL_378254	A/duck/Nha_Trang/221/2017	#N/A		Import from public-domain	Soda,K.; Nguyen,K.H.; Ung,H.T.; Le,Q.M.; Ito,T.
EPI1600635	HA	Vietnam	2018-Aug-28	EPI_ISL_393317	A/goose/Vietnam/HU10-1140/2018	#N/A		Import from public-domain	Sakoda,Y.; Okamatsu,M.; Matsuno,K.; Le,K.T.; Nguyen,L.T.; Jizou,M.
EPI1600676	HA	Vietnam	2018-Aug-30	EPI_ISL_393323	A/duck/Vietnam/HU10-1756/2018	#N/A		Import from public-domain	Sakoda,Y.; Okamatsu,M.; Matsuno,K.; Le,K.T.; Nguyen,L.T.; Jizou,M.
EPI1600684	HA	Vietnam	2018-Aug-30	EPI_ISL_393324	A/duck/Vietnam/HU10-1757/2018	#N/A		Import from public-domain	Sakoda,Y.; Okamatsu,M.; Matsuno,K.; Le,K.T.; Nguyen,L.T.; Jizou,M.
EPI1600692	HA	Vietnam	2018-Aug-30	EPI_ISL_393325	A/duck/Vietnam/HU10-1759/2018	#N/A		Import from public-domain	Sakoda,Y.; Okamatsu,M.; Matsuno,K.; Le,K.T.; Nguyen,L.T.; Jizou,M.
EPI1600700	HA	Vietnam	2018-Aug-30	EPI_ISL_393326	A/duck/Vietnam/HU10-1815/2018	#N/A		Import from public-domain	Sakoda,Y.; Okamatsu,M.; Matsuno,K.; Le,K.T.; Nguyen,L.T.; Jizou,M.
EPI962503	HA	Japan	2017-Jan-01	EPI_ISL_256521	A/peregrine_falcon/Niigata/12/2017	#N/A		Hokkaido University
EPI962313	HA	Japan	2016-Dec-13	EPI_ISL_256496	A/peregrine_falcon/Hokkaido/X7/2016	#N/A	Graduate School of Veterinary Medicine, Hokkaido University	Hokkaido University
EPI659655	HA	China	2015-Feb-16	EPI_ISL_199163	A/goose/Shandong/02.16_YG-GS/2015	#N/A		Institute of Microbiology, Chinese Academy of Sciences
EPI660759	HA	China	2015-Apr-23	EPI_ISL_199301	A/goose/Guangdong/04.23_DGQTXC237-O1/2015	#N/A		Institute of Microbiology, Chinese Academy of Sciences
EPI661639	HA	China	2015-Mar-10	EPI_ISL_199411	A/goose/Shandong/03.10_HZ/2015	#N/A		Institute of Microbiology, Chinese Academy of Sciences
EPI656562	HA	China	2015-Apr-04	EPI_ISL_198757	A/goose/Jilin/04.04_SY003-O/2015	#N/A		Institute of Microbiology, Chinese Academy of Sciences
EPI659631	HA	China	2015-Jan-01	EPI_ISL_199160	A/goose/Shandong/01.01_JY-GS/2015	#N/A		Institute of Microbiology, Chinese Academy of Sciences
EPI659639	HA	China	2015-Jan-07	EPI_ISL_199161	A/goose/Shandong/01.07_JQ-GS/2015	#N/A		Institute of Microbiology, Chinese Academy of Sciences
EPI659919	HA	China	2015-Apr-22	EPI_ISL_199196	A/goose/Shandong/04.22_GT/2015	#N/A		Institute of Microbiology, Chinese Academy of Sciences
EPI660007	HA	China	2015-Apr-22	EPI_ISL_199207	A/goose/Guangdong/04.22_DGCP117-O/2015	#N/A		Institute of Microbiology, Chinese Academy of Sciences
EPI660111	HA	China	2015-Apr-22	EPI_ISL_199220	A/goose/Guangdong/04.22_DGCP106-O/2015	#N/A		Institute of Microbiology, Chinese Academy of Sciences
EPI660303	HA	China	2015-Apr-22	EPI_ISL_199244	A/goose/Guangdong/04.22_DGCP120-P/2015	#N/A		Institute of Microbiology, Chinese Academy of Sciences
EPI660431	HA	China	2015-Apr-22	EPI_ISL_199260	A/goose/Guangdong/04.22_DGCPLB045-O/2015	#N/A		Institute of Microbiology, Chinese Academy of Sciences
EPI660455	HA	China	2015-Apr-22	EPI_ISL_199263	A/goose/Guangdong/04.22_DGCP116-P/2015	#N/A		Institute of Microbiology, Chinese Academy of Sciences
EPI660495	HA	China	2015-Apr-22	EPI_ISL_199268	A/goose/Guangdong/04.22_DGCP118-P/2015	#N/A		Institute of Microbiology, Chinese Academy of Sciences
EPI660503	HA	China	2015-Apr-23	EPI_ISL_199269	A/goose/Guangdong/04.23_DGQTXC216-P/2015	#N/A		Institute of Microbiology, Chinese Academy of Sciences
EPI660703	HA	China	2015-Apr-23	EPI_ISL_199294	A/goose/Guangdong/04.23_DGQTXC236-O/2015	#N/A		Institute of Microbiology, Chinese Academy of Sciences
EPI661663	HA	China	2015-Feb-26	EPI_ISL_199414	A/goose/Shandong/02.26_GD/2015	#N/A		Institute of Microbiology, Chinese Academy of Sciences
EPI1034518	HA	China	2016-Oct-21	EPI_ISL_272740	A/goose/Guangdong/QY01/2016	#N/A		Import from public-domain	Ren,T.; Xiang,B.; Xiao,C.
EPI1555831	HA	China	2016-Feb-02	EPI_ISL_379682	A/goose/China/1106/2016	#N/A		Import from public-domain	Liu,K.; Gao,R.; Gu,M.; Li,J.; Shi,L.; Sun,W.; Liu,D.; Gao,Z.; Wang,X.; Hu,J.; Liu,X.; Hu,S.; Chen,S.; Gao,S.; Peng,D.; Jiao,X.A.
EPI1556567	HA	Bangladesh	2017-May-17	EPI_ISL_379829	A/goose/Bangladesh/G1/2017	#N/A		Import from public-domain	Nooruzzaman,M.; Mumu,T.T.; Hasnat,A.; Akter,M.N.; Rasel,M.S.U.; Rahman,M.M.; Parvin,R.; Chowdhury,E.H.; Islam,M.R.
EPI962447	HA	Japan	2016-Nov-21	EPI_ISL_256514	A/white-fronted_goose/Miyagi/1/2016	#N/A		Hokkaido University
EPI962455	HA	Japan	2016-Nov-26	EPI_ISL_256515	A/white-fronted_goose/Miyagi/2/2016	#N/A		Hokkaido University
EPI869709	HA	Japan	2016-Dec-15	EPI_ISL_239999	A/black_headed_gull/Ibaraki/235T/2016	#N/A	National Institute of Animal Health	National Institute of Animal Health	Mine, J.
EPI869717	HA	Japan	2016-Dec-18	EPI_ISL_240000	A/black_headed_gull/Ibaraki/253T/2016	#N/A	National Institute of Animal Health	National Institute of Animal Health	Mine, J.
EPI869797	HA	Japan	2016-Dec-15	EPI_ISL_240010	A/black_headed_gull/Ibaraki/235C/2016	#N/A	National Institute of Animal Health	National Institute of Animal Health	Mine, J.
EPI873375	HA	Japan	2016-Dec-18	EPI_ISL_240608	A/black_headed_gull/Ibaraki/258T/2016	#N/A	National Institute of Animal Health	National Institute of Animal Health	Uchida,Y.
EPI873416	HA	Japan	2016-Dec-20	EPI_ISL_240613	A/black_headed_gull/Ibaraki/265T/2016	#N/A	National Institute of Animal Health	National Institute of Animal Health	Uchida,Y.
EPI1520238	HA	China	2018-Jan-24	EPI_ISL_370414	A/Pavo_cristatus/China/JS02/2018	#N/A		Import from public-domain	Li,M.; Feng,S.; Lv,S.; Luo,J.; Guo,J.; Sun,J.; He,H.
EPI1520246	HA	China	2018-Jan-24	EPI_ISL_370415	A/Pavo_cristatus/China/JS01/2018	#N/A		Import from public-domain	Li,M.; Feng,S.; Lv,S.; Luo,J.; Guo,J.; Sun,J.; He,H.
EPI1520254	HA	China	2018-Jan-24	EPI_ISL_370416	A/Pavo_cristatus/China/K10/2018	#N/A		Import from public-domain	Li,M.; Feng,S.; Lv,S.; Luo,J.; Guo,J.; Sun,J.; He,H.
EPI869725	HA	Japan	2016-Dec-16	EPI_ISL_240001	A/mute_swan/Ibaraki/239C/2016	#N/A	National Institute of Animal Health	National Institute of Animal Health	Mine, J.
EPI869733	HA	Japan	2016-Dec-15	EPI_ISL_240002	A/mute_swan/Ibaraki/236T/2016	#N/A	National Institute of Animal Health	National Institute of Animal Health	Mine, J.
EPI869741	HA	Japan	2016-Dec-17	EPI_ISL_240003	A/mute_swan/Ibaraki/250T/2016	#N/A	National Institute of Animal Health	National Institute of Animal Health	Mine, J.
EPI869749	HA	Japan	2016-Dec-16	EPI_ISL_240004	A/mute_swan/Ibaraki/245C/2016	#N/A	National Institute of Animal Health	National Institute of Animal Health	Mine, J.
EPI869757	HA	Japan	2016-Dec-14	EPI_ISL_240005	A/mute_swan/Ibaraki/232C/2016	#N/A	National Institute of Animal Health	National Institute of Animal Health	Mine, J.
EPI869765	HA	Japan	2016-Dec-16	EPI_ISL_240006	A/mute_swan/Ibaraki/247C/2016	#N/A	National Institute of Animal Health	National Institute of Animal Health	Mine, J.
EPI869773	HA	Japan	2016-Dec-16	EPI_ISL_240007	A/mute_swan/Ibaraki/240C/2016	#N/A	National Institute of Animal Health	National Institute of Animal Health	Mine, J.
EPI869781	HA	Japan	2016-Dec-17	EPI_ISL_240008	A/mute_swan/Ibaraki/249T/2016	#N/A	National Institute of Animal Health	National Institute of Animal Health	Mine, J.
EPI869789	HA	Japan	2016-Dec-16	EPI_ISL_240009	A/mute_swan/Ibaraki/242T/2016	#N/A	National Institute of Animal Health	National Institute of Animal Health	Mine, J.
EPI869805	HA	Japan	2016-Dec-18	EPI_ISL_240011	A/mute_swan/Ibaraki/254C/2016	#N/A	National Institute of Animal Health	National Institute of Animal Health	Mine, J.
EPI873319	HA	Japan	2016-Dec-22	EPI_ISL_240601	A/mute_swan/Kyoto/8T/2016	#N/A	National Institute of Animal Health	National Institute of Animal Health	Uchida,Y.
EPI873343	HA	Japan	2016-Dec-22	EPI_ISL_240604	A/mute_swan/Kyoto/6T/2016	#N/A	National Institute of Animal Health	National Institute of Animal Health	Uchida,U.
EPI873351	HA	Japan	2016-Dec-22	EPI_ISL_240605	A/mute_swan/Kyoto/5T/2016	#N/A	National Institute of Animal Health	National Institute of Animal Health	Uchida,U.
EPI873367	HA	Japan	2016-Dec-22	EPI_ISL_240607	A/mute_swan/Kyoto/4T/2016	#N/A	National Institute of Animal Health	National Institute of Animal Health	Uchida,Y.
EPI873384	HA	Japan	2016-Dec-22	EPI_ISL_240609	A/mute_swan/Kyoto/3T/2016	#N/A	National Institute of Animal Health	National Institute of Animal Health	Uchida,Y.
EPI873400	HA	Japan	2016-Dec-21	EPI_ISL_240611	A/mute_swan/Ibaraki/269T/2016	#N/A	National Institute of Animal Health	National Institute of Animal Health	Uchida,Y.
EPI873432	HA	Japan	2016-Dec-18	EPI_ISL_240615	A/mute_swan/Ibaraki/255C/2016	#N/A	National Institute of Animal Health	National Institute of Animal Health	Uchida,Y.
EPI873448	HA	Japan	2016-Dec-22	EPI_ISL_240617	A/mute_swan/Kyoto/2T/2016	#N/A	National Institute of Animal Health	National Institute of Animal Health	Uchida,Y.
EPI873464	HA	Japan	2016-Dec-21	EPI_ISL_240619	A/black_swan/Ibaraki/272C/2016	#N/A	National Institute of Animal Health	National Institute of Animal Health	Uchida,Y.
EPI962415	HA	Japan	2016-Dec-22	EPI_ISL_256510	A/tundra_swan/Iwate/9/2016	#N/A		Hokkaido University
EPI962479	HA	Japan	2016-Dec-08	EPI_ISL_256518	A/tundra_swan/Niigata/1/2016	#N/A		Hokkaido University
EPI962487	HA	Japan	2016-Dec-11	EPI_ISL_256519	A/tundra_swan/Niigata/4/2016	#N/A		Hokkaido University
EPI962495	HA	Japan	2016-Dec-13	EPI_ISL_256520	A/tundra_swan/Niigata/8/2016	#N/A		Hokkaido University
EPI962391	HA	Japan	2016-Nov-23	EPI_ISL_256507	A/whooper_swan/Iwate/1/2016	#N/A		Hokkaido University
EPI962399	HA	Japan	2016-Dec-18	EPI_ISL_256508	A/whooper_swan/Iwate/5/2016	#N/A		Hokkaido University
EPI962407	HA	Japan	2016-Dec-22	EPI_ISL_256509	A/whooper_swan/Iwate/8/2016	#N/A		Hokkaido University
EPI962423	HA	Japan	2016-Dec-21	EPI_ISL_256511	A/whooper_swan/Iwate/11/2016	#N/A		Hokkaido University
EPI962439	HA	Japan	2017-Jan-16	EPI_ISL_256513	A/whooper_swan/Iwate/17/2016	#N/A		Hokkaido University
EPI962463	HA	Japan	2016-Dec-02	EPI_ISL_256516	A/whooper_swan/Fukushima/1/2016	#N/A		Hokkaido University
EPI962471	HA	Japan	2016-Dec-14	EPI_ISL_256517	A/whooper_swan/Fukushima/3/2016	#N/A		Hokkaido University
EPI962511	HA	Japan	2017-Jan-27	EPI_ISL_256522	A/whooper_swan/Niigata/13/2017	#N/A		Hokkaido University
EPI962527	HA	Japan	2017-Feb-03	EPI_ISL_256524	A/whooper_swan/Tochigi/1/2017	#N/A		Hokkaido University
EPI962329	HA	Japan	2017-Jan-15	EPI_ISL_256498	A/whooper_swan/Hokkaido/X12/2017	#N/A	Graduate School of Veterinary Medicine, Hokkaido University	Hokkaido University
EPI962337	HA	Japan	2017-Jan-18	EPI_ISL_256499	A/whooper_swan/Hokkaido/X13/2017	#N/A	Graduate School of Veterinary Medicine, Hokkaido University	Hokkaido University
EPI962375	HA	Japan	2016-Dec-29	EPI_ISL_256505	A/whooper_swan/Aomori/9/2016	#N/A	Graduate School of Veterinary Medicine, Hokkaido University	Hokkaido University
EPI1127538	HA	Japan	2017-Nov-05	EPI_ISL_289173	A/mute_swan/Shimane/3211A001/2017	#N/A		Import from public-domain	Soda,K.; Ito,H.; Usui,T.; Ozaki,H.; Murase,T.; Yamaguchi,T.; Ito,T.
EPI962519	HA	Japan	2016-Dec-14	EPI_ISL_256523	A/mute_swan/Ibaraki/7/2016	#N/A		Hokkaido University
EPI962353	HA	Japan	2016-Dec-06	EPI_ISL_256501	A/mute_swan/Aomori/4/2016	#N/A	Graduate School of Veterinary Medicine, Hokkaido University	Hokkaido University
EPI1556572	HA	Bangladesh	2017-Sep-13	EPI_ISL_379830	A/Turkey/Bangladesh/TK1/2017	#N/A		Import from public-domain	Nooruzzaman,M.; Mumu,T.T.; Hasnat,A.; Akter,M.N.; Rasel,M.S.U.; Rahman,M.M.; Parvin,R.; Chowdhury,E.H.; Islam,M.R.
EPI1556580	HA	Bangladesh	2017-Sep-13	EPI_ISL_379831	A/Turkey/Bangladesh/TK2/2017	#N/A		Import from public-domain	Nooruzzaman,M.; Mumu,T.T.; Hasnat,A.; Akter,M.N.; Rasel,M.S.U.; Rahman,M.M.; Parvin,R.; Chowdhury,E.H.; Islam,M.R.
EPI1556589	HA	Bangladesh	2017-Sep-13	EPI_ISL_379832	A/Turkey/Bangladesh/TK3/2017	#N/A		Import from public-domain	Nooruzzaman,M.; Mumu,T.T.; Hasnat,A.; Akter,M.N.; Rasel,M.S.U.; Rahman,M.M.; Parvin,R.; Chowdhury,E.H.; Islam,M.R.
EPI962383	HA	Japan	2016-Dec-28	EPI_ISL_256506	A/grey-faced_buzzard/Aomori/10/2016	#N/A		Hokkaido University
EPI1168869	HA	Egypt	2016-Jan-01	EPI_ISL_297139	A/pigeon/Egypt/HASHM3/2016	#N/A		Import from public-domain	Ahmed,H.A.; Tolba,H.M.N.; Abou Elez,R.M.M.; Elsohaby,I.
EPI1168870	HA	Egypt	2016-Jan-01	EPI_ISL_297140	A/pigeon/Egypt/HASHM4/2016	#N/A		Import from public-domain	Ahmed,H.A.; Tolba,H.M.N.; Abou Elez,R.M.M.; Elsohaby,I.
EPI1168871	HA	Egypt	2016-Jan-01	EPI_ISL_297141	A/quail/Egypt/HASHM5/2016	#N/A		Import from public-domain	Ahmed,H.A.; Tolba,H.M.N.; Elsohaby,I.; Abou Elez,R.M.M.
EPI962431	HA	Japan	2016-Dec-22	EPI_ISL_256512	A/coot/Iwate/13/2016	#N/A		Hokkaido University
EPI962305	HA	Japan	2016-Dec-12	EPI_ISL_256495	A/owl/Hokkaido/X6/2016	#N/A	Graduate School of Veterinary Medicine, Hokkaido University	Hokkaido University
EPI573664	HA	Japan	2015-Jan-03	EPI_ISL_174519	_A/crane/Kagoshima/KU53/2015	#N/A	Kagoshima University	Kagoshima University
EPI867580	HA	Japan	2016-Nov-19	EPI_ISL_239573	A/crane/Kagoshima/KU-4/2016	#N/A	Kagoshima University	Kagoshima University
EPI1251108	HA	Japan	2018-Jan-05	EPI_ISL_313805	A/Northern_Goshawk/Tokyo/1301B003T/2018	#N/A	National Institute of Animal Health	National Institute of Animal Health	Uchida,Y
EPI656890	HA	China	2015-Feb-10	EPI_ISL_198798	A/environment/Jiangxi/02.10_NCDZT023/2015	#N/A		Institute of Microbiology, Chinese Academy of Sciences
EPI656906	HA	China	2015-Feb-10	EPI_ISL_198800	A/environment/Jiangxi/02.10_NCDZT009/2015	#N/A		Institute of Microbiology, Chinese Academy of Sciences
EPI657186	HA	China	2015-Feb-10	EPI_ISL_198835	A/environment/Jiangxi/02.10_NCDZT0018/2015	#N/A		Institute of Microbiology, Chinese Academy of Sciences
EPI657194	HA	China	2015-Feb-10	EPI_ISL_198836	A/environment/Jiangxi/02.10_NCDZT018/2015	#N/A		Institute of Microbiology, Chinese Academy of Sciences
EPI657210	HA	China	2015-Feb-10	EPI_ISL_198838	A/environment/JiangXi/02.10__NCNP0019/2015	#N/A		Institute of Microbiology, Chinese Academy of Sciences
EPI657626	HA	China	2015-Feb-10	EPI_ISL_198894	A/environment/Jiangxi/02.10_NCDZT16/2015	#N/A		Institute of Microbiology, Chinese Academy of Sciences
EPI657634	HA	China	2015-Mar-15	EPI_ISL_198895	A/environment/Yunnan/03.15_DQWGH012/2015	#N/A		Institute of Microbiology, Chinese Academy of Sciences
EPI657642	HA	China	2015-Mar-15	EPI_ISL_198896	A/environment/Yunnan/03.15_DQWGH010/2015	#N/A		Institute of Microbiology, Chinese Academy of Sciences
EPI657650	HA	China	2015-Mar-15	EPI_ISL_198897	A/environment/Yunnan/03.15_DQWGH011-2/2015	#N/A		Institute of Microbiology, Chinese Academy of Sciences
EPI657658	HA	China	2015-Mar-15	EPI_ISL_198898	A/environment/Yunnan/03.15_DQWGH014/2015	#N/A		Institute of Microbiology, Chinese Academy of Sciences
EPI657666	HA	China	2015-Mar-17	EPI_ISL_198899	A/environment/Yunnan/03.17_DQJT039/2015	#N/A		Institute of Microbiology, Chinese Academy of Sciences
EPI657674	HA	China	2015-Mar-15	EPI_ISL_198900	A/environment/Yunnan/03.15_DQWGH009/2015	#N/A		Institute of Microbiology, Chinese Academy of Sciences
EPI657682	HA	China	2015-Mar-15	EPI_ISL_198901	A/environment/Yunnan/03.15_DQWGH020/2015	#N/A		Institute of Microbiology, Chinese Academy of Sciences
EPI657690	HA	China	2015-Mar-15	EPI_ISL_198902	A/environment/Yunnan/03.15_DQWGH017/2015	#N/A		Institute of Microbiology, Chinese Academy of Sciences
EPI657698	HA	China	2015-Mar-15	EPI_ISL_198903	A/environment/Yunnan/03.15_DQWGH004/2015	#N/A		Institute of Microbiology, Chinese Academy of Sciences
EPI657706	HA	China	2015-Mar-15	EPI_ISL_198904	A/environment/Yunnan/03.15_DQWGH008-1/2015	#N/A		Institute of Microbiology, Chinese Academy of Sciences
EPI658007	HA	China	2015-Mar-15	EPI_ISL_198949	A/environment/Yunnan/03.15_DQWGH001/2015	#N/A		Institute of Microbiology, Chinese Academy of Sciences
EPI658031	HA	China	2015-Mar-17	EPI_ISL_198952	A/environment/Yunnan/03.17_DQJT040/2015	#N/A		Institute of Microbiology, Chinese Academy of Sciences
EPI658039	HA	China	2015-May-07	EPI_ISL_198953	A/environment/Jiangxi/05.07_NCJD0010D/2015	#N/A		Institute of Microbiology, Chinese Academy of Sciences
EPI658047	HA	China	2015-May-07	EPI_ISL_198954	A/environment/Jiangxi/05.07__NCJD0012D/2015	#N/A		Institute of Microbiology, Chinese Academy of Sciences
EPI658063	HA	China	2015-May-07	EPI_ISL_198956	A/environment/Jiangxi/05.07__NCJD0017D/2015	#N/A		Institute of Microbiology, Chinese Academy of Sciences
EPI658079	HA	China	2015-May-07	EPI_ISL_198958	A/environment/Jiangxi/05.07__NCJD0022D/2015	#N/A		Institute of Microbiology, Chinese Academy of Sciences
EPI658087	HA	China	2015-May-07	EPI_ISL_198959	A/environment/Jiangxi/05.07__NCJD0023D/2015	#N/A		Institute of Microbiology, Chinese Academy of Sciences
EPI658095	HA	China	2015-May-07	EPI_ISL_198960	A/environment/Jiangxi/05.07_NCJD0027D/2015	#N/A		Institute of Microbiology, Chinese Academy of Sciences
EPI658263	HA	China	2015-May-07	EPI_ISL_198981	A/environment/Jiangxi/05.07__NCJD0052C/2015	#N/A		Institute of Microbiology, Chinese Academy of Sciences
EPI658351	HA	China	2015-May-07	EPI_ISL_198992	A/environment/Jiangxi/05.07__NCJD0070C/2015	#N/A		Institute of Microbiology, Chinese Academy of Sciences
EPI658383	HA	China	2015-May-07	EPI_ISL_198996	A/environment/Jiangxi/05.07_NCJD0078C/2015	#N/A		Institute of Microbiology, Chinese Academy of Sciences
EPI658463	HA	China	2015-May-07	EPI_ISL_199006	A/environment/Jiangxi/05.07_NCJD0095C/2015	#N/A		Institute of Microbiology, Chinese Academy of Sciences
EPI658471	HA	China	2015-May-07	EPI_ISL_199007	A/environment/Jiangxi/05.07__NCJD0098C/2015	#N/A		Institute of Microbiology, Chinese Academy of Sciences
EPI658487	HA	China	2015-May-07	EPI_ISL_199009	A/environment/Jiangxi/05.07_NCJD0093C/2015	#N/A		Institute of Microbiology, Chinese Academy of Sciences
EPI659087	HA	China	2015-Mar-16	EPI_ISL_199084	A/environment/Yunnan/03.16_DQXYL0053-Z-O/2015	#N/A		Institute of Microbiology, Chinese Academy of Sciences
EPI659111	HA	China	2015-Mar-17	EPI_ISL_199087	A/environment/Yunnan/03.17__DQJT0015/2015	#N/A		Institute of Microbiology, Chinese Academy of Sciences
EPI659167	HA	China	2015-Mar-15	EPI_ISL_199094	A/environment/Yunnan/03.15_DQWGH008-Z/2015	#N/A		Institute of Microbiology, Chinese Academy of Sciences
EPI659175	HA	China	2015-Mar-16	EPI_ISL_199095	A/environment/Yunnan/03.16_DQXYL0027/2015	#N/A		Institute of Microbiology, Chinese Academy of Sciences
EPI659207	HA	China	2015-Mar-16	EPI_ISL_199099	A/environment/Yunnan/03.16_DQXYL0032/2015	#N/A		Institute of Microbiology, Chinese Academy of Sciences
EPI659239	HA	China	2015-Mar-17	EPI_ISL_199103	A/environment/Yunnan/03.17_DQJT0051-P/2015	#N/A		Institute of Microbiology, Chinese Academy of Sciences
EPI659311	HA	China	2015-Apr-14	EPI_ISL_199112	A/environment/Hunan/04.14_YYGK391/2015	#N/A		Institute of Microbiology, Chinese Academy of Sciences
EPI659319	HA	China	2015-Apr-14	EPI_ISL_199113	A/environment/Hunan/04.14_YYGK0393-1/2015	#N/A		Institute of Microbiology, Chinese Academy of Sciences
EPI660295	HA	China	2015-Apr-22	EPI_ISL_199243	A/environment/Guangdong/04.22_DGCP027/2015	#N/A		Institute of Microbiology, Chinese Academy of Sciences
EPI660639	HA	China	2015-Jan-20	EPI_ISL_199286	A/environment/Jiangsu/01.20_TCCX012/2015	#N/A		Institute of Microbiology, Chinese Academy of Sciences
EPI660863	HA	China	2015-Jan-14	EPI_ISL_199314	A/environment/Jiangxi/01.14_NCJD005/2015	#N/A		Institute of Microbiology, Chinese Academy of Sciences
EPI661039	HA	China	2015-Jan-08	EPI_ISL_199336	A/environment/Jiangxi/01.08_YGCB007/2015	#N/A		Institute of Microbiology, Chinese Academy of Sciences
EPI661079	HA	China	2015-Jan-14	EPI_ISL_199341	A/environment/Jiangxi/01.14_NCJD027/2015	#N/A		Institute of Microbiology, Chinese Academy of Sciences
EPI661423	HA	China	2015-Apr-16	EPI_ISL_199384	A/environment/Guangdong/04.16_LGWL008/2015	#N/A		Institute of Microbiology, Chinese Academy of Sciences
EPI661463	HA	China	2015-Mar-27	EPI_ISL_199389	A/environment/Guangdong/03.27_DGQTSJ046/2015	#N/A		Institute of Microbiology, Chinese Academy of Sciences
EPI661487	HA	China	2015-Mar-27	EPI_ISL_199392	A/environment/Guangdong/03.27_DGQTXC056/2015	#N/A		Institute of Microbiology, Chinese Academy of Sciences
EPI661511	HA	China	2015-Apr-23	EPI_ISL_199395	A/environment/Guangdong/04.23_DGQTXC055/2015	#N/A		Institute of Microbiology, Chinese Academy of Sciences
EPI661791	HA	China	2015-Feb-11	EPI_ISL_199430	A/environment/Guangdong/02.11_DGCP029/2015	#N/A		Institute of Microbiology, Chinese Academy of Sciences
EPI661799	HA	China	2015-Feb-11	EPI_ISL_199431	A/environment/Guangdong/02.11_DGQTSJ046E/2015	#N/A		Institute of Microbiology, Chinese Academy of Sciences
EPI661807	HA	China	2015-Feb-11	EPI_ISL_199432	A/environment/Guangdong/02.11_DGCPSJ050/2015	#N/A		Institute of Microbiology, Chinese Academy of Sciences
EPI661911	HA	China	2015-Apr-15	EPI_ISL_199445	A/environment/Guangdong/04.15_SZBAXQshui2/2015	#N/A		Institute of Microbiology, Chinese Academy of Sciences
EPI662063	HA	China	2015-Apr-16	EPI_ISL_199464	A/environment/Guangdong/04.16_SZLGWL006/2015	#N/A		Institute of Microbiology, Chinese Academy of Sciences
EPI662079	HA	China	2015-Apr-16	EPI_ISL_199466	A/environment/Guangdong/04.16_SZLGWLShui1/2015	#N/A		Institute of Microbiology, Chinese Academy of Sciences
EPI662087	HA	China	2015-Apr-16	EPI_ISL_199467	A/environment/Guangdong/04.16_SZLGWLShui3/2015	#N/A		Institute of Microbiology, Chinese Academy of Sciences
EPI662095	HA	China	2015-Apr-16	EPI_ISL_199468	A/environment/Guangdong/04.16_SZLGWLShui5/2015	#N/A		Institute of Microbiology, Chinese Academy of Sciences
EPI691533	HA	China	2015-Feb-16	EPI_ISL_206675	A/environment/Yunnan/YN19/2015	#N/A		Import from public-domain	Feng,Y.; Guan,W.; Yuan,B.; Wang,Y.; Li,Z.; Song,Y.; Li,S.; Yang,Z.; Zhong,N.; Xia,X.; Zhang,Y.; Bing,Y.
EPI691534	HA	China	2015-Feb-16	EPI_ISL_206676	A/environment/Yunnan/YN22/2015	#N/A		Import from public-domain	Feng,Y.; Guan,W.; Yuan,B.; Wang,Y.; Li,Z.; Song,Y.; Li,S.; Yang,Z.; Zhong,N.; Xia,X.; Zhang,Y.
EPI691535	HA	China	2015-Feb-16	EPI_ISL_206677	A/environment/Yunnan/YN25/2015	#N/A		Import from public-domain	Feng,Y.; Guan,W.; Yuan,B.; Wang,Y.; Li,Z.; Song,Y.; Li,S.; Yang,Z.; Zhong,N.; Xia,X.; Zhang,Y.
EPI656530	HA	China	2015-Apr-25	EPI_ISL_198753	A/environment/Jilin/04.25_NA001/2015	#N/A		Institute of Microbiology, Chinese Academy of Sciences
EPI657242	HA	China	2015-Apr-25	EPI_ISL_198842	A/environment/Jilin/04.25_MHK011/2015	#N/A		Institute of Microbiology, Chinese Academy of Sciences
EPI657290	HA	China	2015-Apr-25	EPI_ISL_198848	A/environment/Jilin/04.25_MHK010/2015	#N/A		Institute of Microbiology, Chinese Academy of Sciences
EPI657474	HA	China	2015-Apr-11	EPI_ISL_198875	A/environment/Jilin/04.11_CCHSL012/2015	#N/A		Institute of Microbiology, Chinese Academy of Sciences
EPI657498	HA	China	2015-Apr-25	EPI_ISL_198878	A/environment/Jilin/04.25_NA004/2015	#N/A		Institute of Microbiology, Chinese Academy of Sciences
EPI1435089	HA	China	2016-May-23	EPI_ISL_354550	A/Environment/Jiangxi/50653/2016	#N/A	WHO Chinese National Influenza Center	WHO Chinese National Influenza Center	Xiaoxu,Zeng;Xiyan,Li;Weijuan,Huang;Lei,Yang;Dayan,Wang;Yuelong,Shu
EPI1435097	HA	China	2016-May-23	EPI_ISL_354551	A/Environment/Jiangxi/50652/2016	#N/A	WHO Chinese National Influenza Center	WHO Chinese National Influenza Center	Xiaoxu,Zeng;Xiyan,Li;Weijuan,Huang;Lei,Yang;Dayan,Wang;Yuelong,Shu
EPI1435105	HA	China	2016-May-21	EPI_ISL_354552	A/Environment/Jiangxi/50624/2016	#N/A	WHO Chinese National Influenza Center	WHO Chinese National Influenza Center	Xiaoxu,Zeng;Xiyan,Li;Weijuan,Huang;Lei,Yang;Dayan,Wang;Yuelong,Shu
EPI1435121	HA	China	2016-May-20	EPI_ISL_354554	A/Environment/Jiangxi/50452/2016	#N/A	WHO Chinese National Influenza Center	WHO Chinese National Influenza Center	Xiaoxu,Zeng;Xiyan,Li;Weijuan,Huang;Lei,Yang;Dayan,Wang;Yuelong,Shu
EPI1435129	HA	China	2016-May-20	EPI_ISL_354555	A/Environment/Jiangxi/50449/2016	#N/A	WHO Chinese National Influenza Center	WHO Chinese National Influenza Center	Xiaoxu,Zeng;Xiyan,Li;Weijuan,Huang;Lei,Yang;Dayan,Wang;Yuelong,Shu
EPI1435145	HA	China	2016-May-20	EPI_ISL_354557	A/Environment/Jiangxi/50445/2016	#N/A	WHO Chinese National Influenza Center	WHO Chinese National Influenza Center	Xiaoxu,Zeng;Xiyan,Li;Weijuan,Huang;Lei,Yang;Dayan,Wang;Yuelong,Shu
EPI1435161	HA	China	2016-Jan-19	EPI_ISL_354559	A/Environment/Jiangxi/45191/2016	#N/A	WHO Chinese National Influenza Center	WHO Chinese National Influenza Center	Xiaoxu,Zeng;Xiyan,Li;Weijuan,Huang;Lei,Yang;Dayan,Wang;Yuelong,Shu
EPI1435177	HA	China	2015-Dec-14	EPI_ISL_354561	A/Environment/Jiangxi/45148/2015	#N/A	WHO Chinese National Influenza Center	WHO Chinese National Influenza Center	Xiaoxu,Zeng;Xiyan,Li;Weijuan,Huang;Lei,Yang;Dayan,Wang;Yuelong,Shu
EPI1435193	HA	China	2016-Jan-14	EPI_ISL_354563	A/Environment/Jiangxi/45084/2016	#N/A	WHO Chinese National Influenza Center	WHO Chinese National Influenza Center	Xiaoxu,Zeng;Xiyan,Li;Weijuan,Huang;Lei,Yang;Dayan,Wang;Yuelong,Shu
EPI1435201	HA	China	2015-Dec-14	EPI_ISL_354564	A/Environment/Jiangxi/44908/2015	#N/A	WHO Chinese National Influenza Center	WHO Chinese National Influenza Center	Xiaoxu,Zeng;Xiyan,Li;Weijuan,Huang;Lei,Yang;Dayan,Wang;Yuelong,Shu
EPI1435209	HA	China	2015-May-11	EPI_ISL_354565	A/Environment/Jiangxi/46456/2015	#N/A	WHO Chinese National Influenza Center	WHO Chinese National Influenza Center	Xiaoxu,Zeng;Xiyan,Li;Weijuan,Huang;Lei,Yang;Dayan,Wang;Yuelong,Shu
EPI1435217	HA	China	2015-Mar-26	EPI_ISL_354566	A/Environment/Jiangxi/46390/2015	#N/A	WHO Chinese National Influenza Center	WHO Chinese National Influenza Center	Xiaoxu,Zeng;Xiyan,Li;Weijuan,Huang;Lei,Yang;Dayan,Wang;Yuelong,Shu
EPI1209765	HA	China	2017-Dec-07	EPI_ISL_305786	A/humman/China/MDCK/2017	#N/A		Import from public-domain	Duo,L.
EPI961183	HA	China	2016-Apr-15	EPI_ISL_256213	A/Hubei/29578/2016	#N/A		WHO Chinese National Influenza Center
EPI1209716	HA	China	2017-Dec-07	EPI_ISL_305763	A/China/MDCK/2017	#N/A		Import from public-domain	Zhou,J.
EPI1209717	HA	China	2017-Dec-07	EPI_ISL_305763	A/China/MDCK/2017	#N/A		Import from public-domain	Zhou,J.
EPI1555412	HA	China	2015-Jan-21	EPI_ISL_379574	A/Nanjing/1/2015	#N/A		Import from public-domain	Yong,W.; Shi,L.; Qiao,M.
EPI691370	HA	China	2015-Dec-28	EPI_ISL_206568	A/_Guangdong_/SZ872/2015（H5N6）	#N/A	Guangdong Provincial Center for Disease Control and Prevention	Guangdong Provincial Center for Disease Control and Prevention	Changwen,Ke; Runyu,Yuan;Jie,Wu;Zheng,Wang
EPI691378	HA	China	2015-Dec-31	EPI_ISL_206569	A/_Guangdong_/ZQ874/2015（H5N6）	#N/A	Guangdong Provincial Center for Disease Control and Prevention	Guangdong Provincial Center for Disease Control and Prevention	Changwen,Ke; Runyu,Yuan;Jie,Wu;Zheng,Wang
EPI693817	HA	China	2016-Jan-15	EPI_ISL_207048	A/Shenzhen/TH003/2016	#N/A	CAS Key Laboratory of Pathogenic Microbiology and Immunology, Institute of Microbiology, Chinese Academy of Sciences	Institute of Microbiology, Chinese Academy of Sciences
EPI693866	HA	China	2016-Jan-06	EPI_ISL_207051	A/Shenzhen/TH002/2016	#N/A	CAS Key Laboratory of Pathogenic Microbiology and Immunology, Institute of Microbiology, Chinese Academy of Sciences	Institute of Microbiology, Chinese Academy of Sciences
EPI957843	HA	China	2015-Sep-13	EPI_ISL_255692	A/duck/Hunan/HN216/2015	#N/A		Wuhan Institute of Virology
EPI957872	HA	China	2015-Sep-13	EPI_ISL_255698	A/duck/Hunan/HN221/2015	#N/A		Wuhan Institute of Virology
EPI957881	HA	China	2015-Sep-13	EPI_ISL_255699	A/duck/Hunan/HN224/2015	#N/A		Wuhan Institute of Virology
EPI957891	HA	China	2015-Sep-13	EPI_ISL_255701	A/duck/Hunan/HN227/2015	#N/A		Wuhan Institute of Virology
EPI957899	HA	China	2015-Sep-13	EPI_ISL_255702	A/duck/Hunan/HN230/2015	#N/A		Wuhan Institute of Virology
EPI957907	HA	China	2015-Sep-13	EPI_ISL_255703	A/duck/Hunan/HN234/2015	#N/A		Wuhan Institute of Virology
EPI957951	HA	China	2015-Sep-13	EPI_ISL_255738	A/duck/Hunan/HN236/2015	#N/A		Wuhan Institute of Virology
EPI957959	HA	China	2015-Sep-13	EPI_ISL_255741	A/duck/Hunan/HN238/2015	#N/A		Wuhan Institute of Virology
EPI957967	HA	China	2015-Sep-13	EPI_ISL_255742	A/duck/Hunan/HN239/2015	#N/A		Wuhan Institute of Virology
EPI957975	HA	China	2015-Sep-13	EPI_ISL_255743	A/duck/Hunan/HN240/2015	#N/A		Wuhan Institute of Virology
EPI957983	HA	China	2015-Sep-13	EPI_ISL_255744	A/duck/Hunan/HN241/2015	#N/A		Wuhan Institute of Virology
EPI957991	HA	China	2015-Sep-13	EPI_ISL_255746	A/duck/Hunan/HN242/2015	#N/A		Wuhan Institute of Virology
EPI958003	HA	China	2015-Dec-17	EPI_ISL_255747	A/duck/Hunan/HN271/2015	#N/A		Wuhan Institute of Virology
EPI958012	HA	China	2015-Dec-17	EPI_ISL_255749	A/duck/Hunan/HN277/2015	#N/A		Wuhan Institute of Virology
EPI958022	HA	China	2015-Dec-16	EPI_ISL_255751	A/duck/Hunan/HN278/2015	#N/A		Wuhan Institute of Virology
EPI958030	HA	China	2015-Dec-16	EPI_ISL_255752	A/duck/Hunan/HN285/2015	#N/A		Wuhan Institute of Virology
EPI958040	HA	China	2015-Dec-16	EPI_ISL_255754	A/duck/Hunan/HN288/2015	#N/A		Wuhan Institute of Virology
EPI958048	HA	China	2015-Apr-06	EPI_ISL_255755	A/duck/Hunan/HN29/2015	#N/A		Wuhan Institute of Virology
EPI958056	HA	China	2015-Dec-18	EPI_ISL_255756	A/duck/Hunan/HN333/2015	#N/A		Wuhan Institute of Virology
EPI958064	HA	China	2015-Dec-18	EPI_ISL_255757	A/duck/Hunan/HN334/2015	#N/A		Wuhan Institute of Virology
EPI958072	HA	China	2015-Dec-18	EPI_ISL_255758	A/duck/Hunan/HN335/2015	#N/A		Wuhan Institute of Virology
EPI958080	HA	China	2015-Dec-18	EPI_ISL_255759	A/duck/Hunan/HN336/2015	#N/A		Wuhan Institute of Virology
EPI958088	HA	China	2015-Dec-18	EPI_ISL_255760	A/duck/Hunan/HN339/2015	#N/A		Wuhan Institute of Virology
EPI958096	HA	China	2015-Dec-18	EPI_ISL_255761	A/duck/Hunan/HN341/2015	#N/A		Wuhan Institute of Virology
EPI958104	HA	China	2015-Dec-18	EPI_ISL_255762	A/duck/Hunan/HN342/2015	#N/A		Wuhan Institute of Virology
EPI958112	HA	China	2015-Dec-18	EPI_ISL_255763	A/duck/Hunan/HN343/2015	#N/A		Wuhan Institute of Virology
EPI958120	HA	China	2015-Apr-06	EPI_ISL_255764	A/duck/Hunan/HN42/2015	#N/A		Wuhan Institute of Virology
EPI958128	HA	China	2015-Apr-06	EPI_ISL_255765	A/duck/Hunan/HN45/2015	#N/A		Wuhan Institute of Virology
EPI958136	HA	China	2015-Apr-06	EPI_ISL_255766	A/duck/Hunan/HN53/2015	#N/A		Wuhan Institute of Virology
EPI958145	HA	China	2015-Apr-06	EPI_ISL_255768	A/duck/Hunan/HN54/2015	#N/A		Wuhan Institute of Virology
EPI958153	HA	China	2015-Apr-06	EPI_ISL_255769	A/duck/Hunan/HN59/2015	#N/A		Wuhan Institute of Virology
EPI958161	HA	China	2015-Apr-06	EPI_ISL_255770	A/duck/Hunan/HN60/2015	#N/A		Wuhan Institute of Virology
EPI958169	HA	China	2015-Apr-06	EPI_ISL_255771	A/duck/Hunan/HN61/2015	#N/A		Wuhan Institute of Virology
EPI958177	HA	China	2015-Apr-06	EPI_ISL_255772	A/duck/Hunan/HN64/2015	#N/A		Wuhan Institute of Virology
EPI958186	HA	China	2015-Apr-06	EPI_ISL_255773	A/duck/Hunan/HN66/2015	#N/A		Wuhan Institute of Virology
EPI958194	HA	China	2015-Apr-06	EPI_ISL_255774	A/duck/Hunan/HN67/2015	#N/A		Wuhan Institute of Virology
EPI958202	HA	China	2015-Apr-06	EPI_ISL_255775	A/duck/Hunan/HN71/2015	#N/A		Wuhan Institute of Virology
EPI958519	HA	China	2015-Apr-06	EPI_ISL_255816	A/duck/Hunan/HN72/2015	#N/A		Wuhan Institute of Virology
EPI958527	HA	China	2015-Apr-06	EPI_ISL_255817	A/duck/Hunan/HN74/2015	#N/A		Wuhan Institute of Virology
EPI958535	HA	China	2015-Apr-06	EPI_ISL_255818	A/duck/Hunan/HN76/2015	#N/A		Wuhan Institute of Virology
EPI958543	HA	China	2015-Apr-06	EPI_ISL_255819	A/duck/Hunan/HN78/2015	#N/A		Wuhan Institute of Virology
EPI958551	HA	China	2015-Apr-06	EPI_ISL_255820	A/duck/Hunan/HN80/2015	#N/A		Wuhan Institute of Virology
EPI958559	HA	China	2015-Dec-16	EPI_ISL_255821	A/environment/Hunan/HN261/2015	#N/A		Wuhan Institute of Virology
EPI958567	HA	China	2015-Dec-19	EPI_ISL_255822	A/goose/Anhui/AH350/2015	#N/A		Wuhan Institute of Virology
EPI958583	HA	China	2015-Nov-13	EPI_ISL_255824	A/goose/HuBei/117/2014	#N/A		Wuhan Institute of Virology
EPI958648	HA	China	2015-Nov-13	EPI_ISL_255832	A/goose/Hunan/159/2014	#N/A		Wuhan Institute of Virology
EPI958688	HA	China	2015-Apr-07	EPI_ISL_255836	A/goose/Hunan/HN11/2015	#N/A		Wuhan Institute of Virology
EPI958696	HA	China	2015-Apr-07	EPI_ISL_255837	A/goose/Hunan/HN22/2015	#N/A		Wuhan Institute of Virology
EPI958704	HA	China	2015-Dec-17	EPI_ISL_255838	A/goose/Hunan/HN310/2015	#N/A		Wuhan Institute of Virology
EPI958712	HA	China	2015-Dec-17	EPI_ISL_255839	A/goose/Hunan/HN311/2015	#N/A		Wuhan Institute of Virology
EPI958720	HA	China	2015-Dec-18	EPI_ISL_255840	A/goose/Hunan/HN314/2015	#N/A		Wuhan Institute of Virology
EPI958728	HA	China	2015-Dec-18	EPI_ISL_255841	A/goose/Hunan/HN315/2015	#N/A		Wuhan Institute of Virology
EPI958736	HA	China	2015-Dec-18	EPI_ISL_255842	A/goose/Hunan/HN316/2015	#N/A		Wuhan Institute of Virology
EPI958744	HA	China	2015-Dec-18	EPI_ISL_255843	A/goose/Hunan/HN317/2015	#N/A		Wuhan Institute of Virology
EPI958752	HA	China	2015-Dec-18	EPI_ISL_255844	A/goose/Hunan/HN318/2015	#N/A		Wuhan Institute of Virology
EPI958760	HA	China	2015-Dec-18	EPI_ISL_255845	A/goose/Hunan/HN319/2015	#N/A		Wuhan Institute of Virology
EPI958768	HA	China	2015-Dec-18	EPI_ISL_255846	A/goose/Hunan/HN325/2015	#N/A		Wuhan Institute of Virology
EPI958776	HA	China	2015-Sep-13	EPI_ISL_255847	A/goose/Hunan/HN57/2015	#N/A		Wuhan Institute of Virology
EPI958784	HA	China	2015-Apr-07	EPI_ISL_255848	A/goose/Hunan/HN88/2015	#N/A		Wuhan Institute of Virology
EPI958792	HA	China	2015-Apr-07	EPI_ISL_255849	A/goose/Hunan/HN90/2015	#N/A		Wuhan Institute of Virology
EPI958800	HA	China	2015-Apr-07	EPI_ISL_255850	A/goose/SiChuan/15/2015	#N/A		Wuhan Institute of Virology
EPI958970	HA	China	2015-Dec-19	EPI_ISL_255872	A/muscovy/duck/Hunan/HN346/2015	#N/A		Wuhan Institute of Virology
EPI958978	HA	China	2015-Dec-19	EPI_ISL_255873	A/muscovy/duck/Hunan/HN347/2015	#N/A		Wuhan Institute of Virology
EPI958986	HA	China	2015-Dec-19	EPI_ISL_255874	A/muscovy/duck/Hunan/HN348/2015	#N/A		Wuhan Institute of Virology
EPI958994	HA	China	2015-Dec-19	EPI_ISL_255875	A/muscovy/duck/Hunan/HN349/2015	#N/A		Wuhan Institute of Virology
EPI959002	HA	China	2015-Dec-19	EPI_ISL_255876	A/muscovy/duck/Hunan/HN350/2015	#N/A		Wuhan Institute of Virology
EPI959010	HA	China	2015-Dec-19	EPI_ISL_255877	A/muscovy/duck/Hunan/HN351/2015	#N/A		Wuhan Institute of Virology
EPI959018	HA	China	2015-Dec-19	EPI_ISL_255878	A/muscovy/duck/Hunan/HN352/2015	#N/A		Wuhan Institute of Virology
EPI959026	HA	China	2015-Dec-19	EPI_ISL_255879	A/muscovy/duck/Hunan/HN353/2015	#N/A		Wuhan Institute of Virology
EPI959034	HA	China	2015-Dec-19	EPI_ISL_255880	A/muscovy/duck/Hunan/HN354/2015	#N/A		Wuhan Institute of Virology
EPI959042	HA	China	2015-Dec-19	EPI_ISL_255881	A/muscovy/duck/Hunan/HN355/2015	#N/A		Wuhan Institute of Virology
EPI959050	HA	China	2015-Dec-19	EPI_ISL_255882	A/muscovy/duck/Hunan/HN356/2015	#N/A		Wuhan Institute of Virology
EPI959058	HA	China	2015-Dec-19	EPI_ISL_255883	A/muscovy/duck/Hunan/HN358/2015	#N/A		Wuhan Institute of Virology
EPI959066	HA	China	2015-Dec-19	EPI_ISL_255884	A/muscovy/duck/Hunan/HN359/2015	#N/A		Wuhan Institute of Virology
EPI959074	HA	China	2015-Dec-19	EPI_ISL_255885	A/muscovy/duck/Hunan/HN360/2015	#N/A		Wuhan Institute of Virology
EPI959082	HA	China	2015-Dec-19	EPI_ISL_255886	A/muscovy/duck/Hunan/HN364/2015	#N/A		Wuhan Institute of Virology
EPI959090	HA	China	2015-Dec-19	EPI_ISL_255887	A/muscovy/duck/Hunan/HN365/2015	#N/A		Wuhan Institute of Virology
EPI959098	HA	China	2015-Dec-19	EPI_ISL_255888	A/muscovy/duck/Hunan/HN366/2015	#N/A		Wuhan Institute of Virology
EPI959106	HA	China	2015-Dec-19	EPI_ISL_255889	A/muscovy/duck/Hunan/HN368/2015	#N/A		Wuhan Institute of Virology
EPI959122	HA	China	2015-Sep-13	EPI_ISL_255890	A/duck/Hunan/HN232/2015	#N/A		Wuhan Institute of Virology
EPI1034974	HA	Korea, Republic of	2017-Jan-27	EPI_ISL_272859	A/grey_heron/W779/2017	#N/A		Import from public-domain	Jeong,J.; Woo,C.; Kim,Y.; Lee,K.; Jo,S.D.; Son,K.D.; Oem,J.K.; Wang,S.J.; Shin,J.; Jheong,W.
EPI656898	HA	China	2015-Feb-10	EPI_ISL_198799	A/Pigeon/Jiangxi/02.10__NCDZT0017-P/2015	#N/A		Institute of Microbiology, Chinese Academy of Sciences
EPI657298	HA	China	2015-Apr-25	EPI_ISL_198849	A/pigeon/Jilin/04.25_CCHL018-O/2015	#N/A		Institute of Microbiology, Chinese Academy of Sciences
EPI657610	HA	China	2015-Apr-25	EPI_ISL_198892	A/pigeon/Jilin/04.25_CCHL019-O/2015	#N/A		Institute of Microbiology, Chinese Academy of Sciences
EPI658111	HA	China	2015-Apr-01	EPI_ISL_198962	A/Pigeon/Jiangxi/04.01_NCDZT0347-O/2015	#N/A		Institute of Microbiology, Chinese Academy of Sciences
EPI658127	HA	China	2015-Apr-01	EPI_ISL_198964	A/Pigeon/Jiangxi/04.01_NCDZT0348-O/2015	#N/A		Institute of Microbiology, Chinese Academy of Sciences
EPI658151	HA	China	2015-Apr-01	EPI_ISL_198967	A/Pigeon/Jiangxi/04.01__NCDZT0352-O/2015	#N/A		Institute of Microbiology, Chinese Academy of Sciences
EPI658159	HA	China	2015-Apr-01	EPI_ISL_198968	A/Pigeon/Jiangxi/04.01__NCDZT0353-O/2015	#N/A		Institute of Microbiology, Chinese Academy of Sciences
EPI658895	HA	China	2015-Jan-09	EPI_ISL_199060	A/Phalacrocorax/Hubei/01.09_V1/2015	#N/A		Institute of Microbiology, Chinese Academy of Sciences
EPI658903	HA	China	2015-Jan-09	EPI_ISL_199061	A/Phalacrocorax/Hubei/01.09_V4/2015	#N/A		Institute of Microbiology, Chinese Academy of Sciences
EPI658911	HA	China	2015-Jan-09	EPI_ISL_199062	A/Phalacrocorax/Hubei/01.09_V5/2015	#N/A		Institute of Microbiology, Chinese Academy of Sciences
EPI658919	HA	China	2015-Jan-09	EPI_ISL_199063	A/Phalacrocorax/Hubei/01.09_V7/2015	#N/A		Institute of Microbiology, Chinese Academy of Sciences
EPI659295	HA	China	2015-Mar-09	EPI_ISL_199110	A/Anser_fabalis/Hunan/03.09__YYDTH0007/2015	#N/A		Institute of Microbiology, Chinese Academy of Sciences
EPI660719	HA	China	2015-Apr-23	EPI_ISL_199296	A/pigeon/Guangdong/04.23_DGQTXC197-O/2015	#N/A		Institute of Microbiology, Chinese Academy of Sciences
EPI661999	HA	China	2015-Apr-15	EPI_ISL_199456	A/pigeon/Guangdong/04.15_SZBAXQ004/2015	#N/A		Institute of Microbiology, Chinese Academy of Sciences
EPI662071	HA	China	2015-Apr-16	EPI_ISL_199465	A/pigeon/Guangdong/04.16_SZLGWL006/2015	#N/A		Institute of Microbiology, Chinese Academy of Sciences
EPI868854	HA	Egypt	2016-Nov-26	EPI_ISL_239802	A/Common-coot/Egypt/CA285/2016	#N/A	National Laboratory for Veterinary Quality Control on Poultry production- Animal Health Research Inistitute	Animal Health Research Institute	Arafa,A.M; Hagag,N; Zanaty,A; Elhusseiny,M.H; Selim,A.A; Abdelhalim,A; Erfan,A; Hassan,M.K; Naguib,M.M
EPI770624	HA	Ghana	2015-Jul-27	EPI_ISL_223928	A/chicken/Ghana/20/2015	#N/A	University of Ghana	Crick Worldwide Influenza Centre
EPI770632	HA	Ghana	2015-Jul-27	EPI_ISL_223929	A/chicken/Ghana/20/2015	#N/A	University of Ghana	Crick Worldwide Influenza Centre
EPI770640	HA	Ghana	2015-Jul-27	EPI_ISL_223930	A/chicken/Ghana/24/2015	#N/A	University of Ghana	Crick Worldwide Influenza Centre
EPI770648	HA	Ghana	2015-Jul-27	EPI_ISL_223931	A/chicken/Ghana/24/2015	#N/A	University of Ghana	Crick Worldwide Influenza Centre
EPI770656	HA	Ghana	2015-May-22	EPI_ISL_223932	A/chicken/Ghana/29/2015	#N/A	University of Ghana	Crick Worldwide Influenza Centre
EPI770664	HA	Ghana	2015-May-22	EPI_ISL_223933	A/chicken/Ghana/29/2015	#N/A	University of Ghana	Crick Worldwide Influenza Centre
EPI770672	HA	Ghana	2015-Aug-07	EPI_ISL_223934	A/chicken/Ghana/46/2015	#N/A	University of Ghana	Crick Worldwide Influenza Centre
EPI770680	HA	Ghana	2015-Aug-07	EPI_ISL_223935	A/chicken/Ghana/46/2015	#N/A	University of Ghana	Crick Worldwide Influenza Centre
EPI770688	HA	Ghana	2015-Jul-27	EPI_ISL_223936	A/goose/Ghana/17/2015	#N/A	University of Ghana	Crick Worldwide Influenza Centre
EPI770696	HA	Ghana	2015-Jul-27	EPI_ISL_223937	A/guinea_fowl/Ghana/2/2015	#N/A	University of Ghana	Crick Worldwide Influenza Centre
EPI770704	HA	Ghana	2015-Aug-07	EPI_ISL_223939	A/chicken/Ghana/41/2015	#N/A	University of Ghana	Crick Worldwide Influenza Centre
EPI770712	HA	Ghana	2015-Jul-27	EPI_ISL_223940	A/chicken/Ghana/7/2015	#N/A	University of Ghana	Crick Worldwide Influenza Centre
EPI770721	HA	Ghana	2015-Jul-28	EPI_ISL_223941	A/chicken/Ghana/14/2015	#N/A	University of Ghana	Crick Worldwide Influenza Centre
EPI656522	HA	China	2015-Apr-01	EPI_ISL_198752	A/chicken/Jiangxi/04.01__NCDZT0010-O/2015	#N/A		Institute of Microbiology, Chinese Academy of Sciences
EPI657834	HA	China	2015-Apr-01	EPI_ISL_198920	A/chicken/Jiangxi/04.01__NCJD0137-O/2015	#N/A		Institute of Microbiology, Chinese Academy of Sciences
EPI961933	HA	Taiwan	2016-Dec-21	EPI_ISL_256398	A/chicken/Taiwan/x37/2016	#N/A		Animal Health Research Institute	Yu-Ju,Lin; Li-Hsuan,Chen; Wan-Chen,Li; Yen-Ping,Chen; Yu-Pin,Liu; Fan,Lee; Wen-Jane,Tu
EPI1034542	HA	Egypt	2017-Jan-22	EPI_ISL_272741	A/chicken/Egypt/Alex-1/2017	#N/A		Import from public-domain	Sedeek,M.E.-S.; Awad,A.M.; Kandil,N.A.
EPI1034543	HA	Egypt	2017-Feb-13	EPI_ISL_272742	A/chicken/Egypt/Alex-2/2017	#N/A		Import from public-domain	Sedeek,M.E.-S.; Awad,A.M.; Kandil,N.A.
EPI1172868	HA	China	2016-Feb-01	EPI_ISL_297930	A/chicken/Anhui/MZ33/2016	#N/A		Import from public-domain	Liu,K.; Gu,M.; Gao,R.; Li,J.; Liu,D.; Sun,W.; Hu,J.; Xu,X.; Wang,X.; Liu,X.
EPI573313	HA	Egypt	2015-Jan-14	EPI_ISL_174420	A/chicken/Egypt/1510CA/2015	#N/A		Friedrich-Loeffler-Institut	Arafa,A.M; Hagag, N; Elhusseiny, M.H; Yehia, N; Selim, A.A; Abdelhalim, A; Kilany, W.H; Samy, A; Hassan, M.K; Abdelwhab,E.M; Beer,M; Naguib, M.M; Harder,TC
EPI573317	HA	Egypt	2015-Jan-21	EPI_ISL_174424	A/chicken/Egypt/1575S/2015	#N/A		Friedrich-Loeffler-Institut	Arafa,A.M; Hagag, N; Elhusseiny, M.H; Yehia, N; Selim, A.A; Abdelhalim, A; Kilany, W.H; Samy, A; Hassan, M.K; Abdelwhab,E.M; Beer,M; Naguib, M.M; Harder,TC
EPI573319	HA	Egypt	2015-Jan-01	EPI_ISL_174426	A/chicken/Egypt/152/2015	#N/A		Friedrich-Loeffler-Institut	Arafa,A.M; Hagag, N; Elhusseiny, M.H; Yehia, N; Selim, A.A; Abdelhalim, A; Kilany, W.H; Samy, A; Hassan, M.K; Abdelwhab,E.M; Beer,M; Naguib, M.M; Harder,TC
EPI573321	HA	Egypt	2015-Jan-04	EPI_ISL_174427	A/chicken/Egypt/153AF/2015	#N/A		Friedrich-Loeffler-Institut	Arafa,A.M; Hagag, N; Elhusseiny, M.H; Yehia, N; Selim, A.A; Abdelhalim, A; Kilany, W.H; Samy, A; Hassan, M.K; Abdelwhab,E.M; Beer,M; Naguib, M.M; Harder,TC
EPI573326	HA	Egypt	2015-Jan-11	EPI_ISL_174431	A/chicken/Egypt/152AI/2015	#N/A		Friedrich-Loeffler-Institut	Arafa,A.M; Hagag, N; Elhusseiny, M.H; Yehia, N; Selim, A.A; Abdelhalim, A; Kilany, W.H; Samy, A; Hassan, M.K; Abdelwhab,E.M; Beer,M; Naguib, M.M; Harder,TC
EPI573337	HA	Egypt	2015-Jan-11	EPI_ISL_174439	A/chicken/Egypt/1540S/2015	#N/A		Friedrich-Loeffler-Institut	Arafa,A.M; Hagag, N; Elhusseiny, M.H; Yehia, N; Selim, A.A; Abdelhalim, A; Kilany, W.H; Samy, A; Hassan, M.K; Abdelwhab,E.M; Beer,M; Naguib, M.M; Harder,TC
EPI656570	HA	China	2015-Apr-01	EPI_ISL_198758	A/chicken/Jiangxi/04.01_NCJD131-1-O/2015	#N/A		Institute of Microbiology, Chinese Academy of Sciences
EPI657202	HA	China	2015-Apr-12	EPI_ISL_198837	A/chicken/Jilin/04.12_MHK003-O/2015	#N/A		Institute of Microbiology, Chinese Academy of Sciences
EPI657226	HA	China	2015-Apr-25	EPI_ISL_198840	A/chicken/Jilin/04.25_MHK009/2015	#N/A		Institute of Microbiology, Chinese Academy of Sciences
EPI657266	HA	China	2015-Apr-12	EPI_ISL_198845	A/chicken/Jilin/04.12_MHK001-O/2015	#N/A		Institute of Microbiology, Chinese Academy of Sciences
EPI657274	HA	China	2015-Apr-12	EPI_ISL_198846	A/chicken/Jilin/04.12_MHK002-O/2015	#N/A		Institute of Microbiology, Chinese Academy of Sciences
EPI657322	HA	China	2015-Apr-01	EPI_ISL_198856	A/chicken/Jiangxi/04.01__NCDZT0040-O/2015	#N/A		Institute of Microbiology, Chinese Academy of Sciences
EPI657362	HA	China	2015-Apr-14	EPI_ISL_198861	A/chicken/Hunan/04.14_YYKG0533-Z-O/2015	#N/A		Institute of Microbiology, Chinese Academy of Sciences
EPI657514	HA	China	2015-Mar-16	EPI_ISL_198880	A/chicken/Yunnan/03.16_DQXYL0034-O/2015	#N/A		Institute of Microbiology, Chinese Academy of Sciences
EPI657522	HA	China	2015-Mar-16	EPI_ISL_198881	A/chicken/Yunnan/03.16__DQJT0048-O/2015	#N/A		Institute of Microbiology, Chinese Academy of Sciences
EPI657802	HA	China	2015-May-06	EPI_ISL_198916	A/chicken/Jiangxi/05.06_NCDZT1174-O/2015	#N/A		Institute of Microbiology, Chinese Academy of Sciences
EPI657810	HA	China	2015-Apr-01	EPI_ISL_198917	A/chicken/Jiangxi/04.01__NCJD0119-O/2015	#N/A		Institute of Microbiology, Chinese Academy of Sciences
EPI657826	HA	China	2015-Apr-01	EPI_ISL_198919	A/chicken/Jiangxi/04.01__NCJD0010-O/2015	#N/A		Institute of Microbiology, Chinese Academy of Sciences
EPI657842	HA	China	2015-Apr-01	EPI_ISL_198921	A/chicken/Jiangxi/04.01__NCJD0146-O/2015	#N/A		Institute of Microbiology, Chinese Academy of Sciences
EPI657858	HA	China	2015-Apr-01	EPI_ISL_198923	A/chicken/Jiangxi/04.01__NCDZT0173-P/2015	#N/A		Institute of Microbiology, Chinese Academy of Sciences
EPI657866	HA	China	2015-Apr-01	EPI_ISL_198924	A/chicken/Jiangxi/04.01__NCDZT0175-P/2015	#N/A		Institute of Microbiology, Chinese Academy of Sciences
EPI657882	HA	China	2015-Apr-01	EPI_ISL_198926	A/chicken/Jiangxi/04.01_NCDZT0192-P/2015	#N/A		Institute of Microbiology, Chinese Academy of Sciences
EPI657890	HA	China	2015-Apr-01	EPI_ISL_198927	A/chicken/Jiangxi/04.01_NCDZT0203-P/2015	#N/A		Institute of Microbiology, Chinese Academy of Sciences
EPI657906	HA	China	2015-Apr-01	EPI_ISL_198929	A/chicken/Jiangxi/04.01_NCDZT0206-P/2015	#N/A		Institute of Microbiology, Chinese Academy of Sciences
EPI657914	HA	China	2015-Apr-01	EPI_ISL_198930	A/chicken/Jiangxi/04.01_NCDZT0238-P/2015	#N/A		Institute of Microbiology, Chinese Academy of Sciences
EPI657930	HA	China	2015-Apr-01	EPI_ISL_198932	A/chicken/Jiangxi/04.01_NCDZT0279-P/2015	#N/A		Institute of Microbiology, Chinese Academy of Sciences
EPI657938	HA	China	2015-Apr-01	EPI_ISL_198933	A/chicken/Jiangxi/04.01_NCDZT0285-P/2015	#N/A		Institute of Microbiology, Chinese Academy of Sciences
EPI657946	HA	China	2015-Apr-01	EPI_ISL_198934	A/chicken/Jiangxi/04.01__NCDZT0291-P/2015	#N/A		Institute of Microbiology, Chinese Academy of Sciences
EPI657954	HA	China	2015-Apr-01	EPI_ISL_198935	A/chicken/Jiangxi/04.01__NCDZT0292-P/2015	#N/A		Institute of Microbiology, Chinese Academy of Sciences
EPI658183	HA	China	2015-May-06	EPI_ISL_198971	A/chicken/Jiangxi/05.06__NCDZT0039B-P/2015	#N/A		Institute of Microbiology, Chinese Academy of Sciences
EPI658191	HA	China	2015-May-06	EPI_ISL_198972	A/chicken/Jiangxi/05.06_NCDZT0003C-P/2015	#N/A		Institute of Microbiology, Chinese Academy of Sciences
EPI658223	HA	China	2015-Apr-01	EPI_ISL_198976	A/chicken/Jiangxi/04.01__NCDZT0042-O/2015	#N/A		Institute of Microbiology, Chinese Academy of Sciences
EPI658231	HA	China	2015-May-06	EPI_ISL_198977	A/chicken/Jiangxi/05.06_NCDZT0043B-P/2015	#N/A		Institute of Microbiology, Chinese Academy of Sciences
EPI658295	HA	China	2015-May-06	EPI_ISL_198985	A/chicken/Jiangxi/05.06_NCDZT0058B-P/2015	#N/A		Institute of Microbiology, Chinese Academy of Sciences
EPI658335	HA	China	2015-Apr-01	EPI_ISL_198990	A/chicken/Jiangxi/04.01__NCNP0065-Z-O/2015	#N/A		Institute of Microbiology, Chinese Academy of Sciences
EPI658503	HA	China	2015-Mar-06	EPI_ISL_199011	A/chicken/Hubei/03.06__WHWTZ0115-O/2015	#N/A		Institute of Microbiology, Chinese Academy of Sciences
EPI658551	HA	China	2015-Mar-06	EPI_ISL_199017	A/chicken/Hubei/03.06__WHWTZ0148-O/2015	#N/A		Institute of Microbiology, Chinese Academy of Sciences
EPI658687	HA	China	2015-Mar-16	EPI_ISL_199034	A/chicken/Yunnan/03.16__DQJT0068-O/2015	#N/A		Institute of Microbiology, Chinese Academy of Sciences
EPI658695	HA	China	2015-Mar-15	EPI_ISL_199035	A/chicken/Yunnan/03.15_DQXYL0073-O/2015	#N/A		Institute of Microbiology, Chinese Academy of Sciences
EPI658703	HA	China	2015-Mar-16	EPI_ISL_199036	A/chicken/Yunnan/03.16_DQJT0066-O/2015	#N/A		Institute of Microbiology, Chinese Academy of Sciences
EPI658743	HA	China	2015-Mar-16	EPI_ISL_199041	A/chicken/Yunnan/03.16_DQXYL023-O/2015	#N/A		Institute of Microbiology, Chinese Academy of Sciences
EPI659063	HA	China	2015-Apr-14	EPI_ISL_199081	A/chicken/Hunan/04.14_YYXS0835-O/2015	#N/A		Institute of Microbiology, Chinese Academy of Sciences
EPI659095	HA	China	2015-Mar-15	EPI_ISL_199085	A/chicken/Yunnan/03.15_DQJT0054-Z-P/2015	#N/A		Institute of Microbiology, Chinese Academy of Sciences
EPI659103	HA	China	2015-Mar-16	EPI_ISL_199086	A/chicken/Yunnan/03.16_DQXYL0063-Z-O/2015	#N/A		Institute of Microbiology, Chinese Academy of Sciences
EPI659215	HA	China	2015-Mar-17	EPI_ISL_199100	A/chicken/Yunnan/03.17_DQJT0041-O/2015	#N/A		Institute of Microbiology, Chinese Academy of Sciences
EPI659223	HA	China	2015-Mar-17	EPI_ISL_199101	A/chicken/Yunnan/03.16_DQXYL0044-O/2015	#N/A		Institute of Microbiology, Chinese Academy of Sciences
EPI659231	HA	China	2015-Mar-16	EPI_ISL_199102	A/chicken/Yunnan/03.16__DQXYL0050-O/2015	#N/A		Institute of Microbiology, Chinese Academy of Sciences
EPI659247	HA	China	2015-Mar-16	EPI_ISL_199104	A/chicken/Yunnan/03.16_DQXYL0052-O/2015	#N/A		Institute of Microbiology, Chinese Academy of Sciences
EPI659263	HA	China	2015-Mar-16	EPI_ISL_199106	A/chicken/Yunnan/03.16_DQXYL057-O/2015	#N/A		Institute of Microbiology, Chinese Academy of Sciences
EPI659287	HA	China	2015-Mar-16	EPI_ISL_199109	A/chicken/Yunnan/03.16_DQJT069-O/2015	#N/A		Institute of Microbiology, Chinese Academy of Sciences
EPI659455	HA	China	2015-Apr-14	EPI_ISL_199130	A/chicken/Hunan/04.14_YYGK607-P/2015	#N/A		Institute of Microbiology, Chinese Academy of Sciences
EPI659663	HA	China	2015-Mar-17	EPI_ISL_199164	A/chicken/Jiangsu/03.17_WX006-P/2015	#N/A		Institute of Microbiology, Chinese Academy of Sciences
EPI661087	HA	China	2015-Jan-14	EPI_ISL_199342	A/chicken/Jiangxi/01.14_NCJD181-P/2015	#N/A		Institute of Microbiology, Chinese Academy of Sciences
EPI661431	HA	China	2015-Apr-16	EPI_ISL_199385	A/chicken/Guangdong/04.16_LGWL013/2015	#N/A		Institute of Microbiology, Chinese Academy of Sciences
EPI661527	HA	China	2015-Jan-14	EPI_ISL_199397	A/chicken/Jiangxi/01.14_NCJD125-P/2015	#N/A		Institute of Microbiology, Chinese Academy of Sciences
EPI661551	HA	China	2015-Feb-05	EPI_ISL_199400	A/chicken/Jiangxi/02.05_YGYXG035-P/2015	#N/A		Institute of Microbiology, Chinese Academy of Sciences
EPI661559	HA	China	2015-Feb-05	EPI_ISL_199401	A/chicken/Jiangxi/02.05_YGYXG023-P/2015	#N/A		Institute of Microbiology, Chinese Academy of Sciences
EPI661903	HA	China	2015-Apr-10	EPI_ISL_199444	A/chicken/Guangxi/04.10_NM140/2015	#N/A		Institute of Microbiology, Chinese Academy of Sciences
EPI661919	HA	China	2015-Apr-15	EPI_ISL_199446	A/chicken/Guangdong/04.15_SZBAXQ019/2015	#N/A		Institute of Microbiology, Chinese Academy of Sciences
EPI1035123	HA	Egypt	2015-Mar-11	EPI_ISL_272871	A/chicken/Behera/1/2015	#N/A		Import from public-domain	Zanaty,A.; Saleh,M.; El Shehedy,M.; El Tarabeley,M.; Abdel Fatah,S.; Selim,A.
EPI1035124	HA	Egypt	2015-Aug-20	EPI_ISL_272872	A/chicken/Dakahlia/2/2015	#N/A		Import from public-domain	Zanaty,A.; Saleh,M.; El Shehedy,M.; El Tarabeley,M.; Abdel Fatah,S.; Selim,A.
EPI1035125	HA	Egypt	2015-Jul-01	EPI_ISL_272873	A/chicken/Giza/3/2015	#N/A		Import from public-domain	Zanaty,A.; Saleh,M.; El Shehedy,M.; El Tarabeley,M.; Abdel Fatah,S.; Selim,A.
EPI1035126	HA	Egypt	2015-Feb-15	EPI_ISL_272874	A/chicken/Sharkia/4/2015	#N/A		Import from public-domain	Zanaty,A.; Saleh,M.; El Shehedy,M.; El Tarabeley,M.; Abdel Fatah,S.; Selim,A.
EPI1035127	HA	Egypt	2016-Jan-25	EPI_ISL_272875	A/chicken/Gharbia/5/2016	#N/A		Import from public-domain	Zanaty,A.; Saleh,M.; El Shehedy,M.; El Tarabeley,M.; Abdel Fatah,S.; Selim,A.
EPI1073965	HA	Egypt	2016-Jan-15	EPI_ISL_280368	A/chicken/Egypt/Qal-3/2016	#N/A		Import from public-domain	Omar,D.M.; Marden,N.A.; Gaafar,L.M.O.; El-Ebiary,E.A.; El-Dougdoug,K.A.; Othman,B.A.; Arafa,A.A.; Hussein,H.A.
EPI1172876	HA	China	2016-Feb-01	EPI_ISL_297931	A/chicken/Anhui/MZ34/2016	#N/A		Import from public-domain	Liu,K.; Gu,M.; Gao,R.; Li,J.; Liu,D.; Sun,W.; Hu,J.; Xu,X.; Wang,X.; Liu,X.
EPI1172884	HA	China	2016-Mar-01	EPI_ISL_297932	A/chicken/Henan/YB0597/2016	#N/A		Import from public-domain	Liu,K.; Gu,M.; Gao,R.; Li,J.; Liu,D.; Sun,W.; Hu,J.; Xu,X.; Wang,X.; Liu,X.
EPI1209042	HA	Cameroon	2016-May-23	EPI_ISL_305599	A/chicken/Cameroon/16VIR3791-12/2016	#N/A		Import from public-domain	Wade,A.; Monne,I.; Taiga; Fouda,M.; Abari,M.; Feussom,J.M.; Zecchin,B.; Fusaro,A.; Milani,A.; Terregino,C.
EPI1209050	HA	Cameroon	2016-Jun-14	EPI_ISL_305600	A/chicken/Cameroon/16VIR3791-16/2016	#N/A		Import from public-domain	Wade,A.; Monne,I.; Taiga; Fouda,M.; Abari,M.; Feussom,J.M.; Zecchin,B.; Fusaro,A.; Milani,A.; Terregino,C.
EPI1209066	HA	Cameroon	2016-Jun-01	EPI_ISL_305602	A/chicken/Cameroon/16VIR3791-22/2016	#N/A		Import from public-domain	Wade,A.; Monne,I.; Taiga; Fouda,M.; Abari,M.; Feussom,J.M.; Zecchin,B.; Fusaro,A.; Milani,A.; Terregino,C.
EPI1555418	HA	Egypt	2017-Jan-01	EPI_ISL_379576	A/chicken/Egypt/17EG-QL1/2017	#N/A		Import from public-domain	El-Kady,M.F.; Hassan,K.E.; Shany,S.A.S.; Afifi,M.A.
EPI1555420	HA	Egypt	2017-Mar-20	EPI_ISL_379578	A/chicken/Egypt/17EG-BS3/2017	#N/A		Import from public-domain	El-Kady,M.F.; Hassan,K.E.; Shany,S.A.S.; Afifi,M.A.
EPI1555421	HA	Egypt	2017-Feb-12	EPI_ISL_379579	A/chicken/Egypt/17EG-GZC1/2017	#N/A		Import from public-domain	El-Kady,M.F.; Hassan,K.E.; Shany,S.A.S.; Afifi,M.A.
EPI1555424	HA	Egypt	2017-Mar-08	EPI_ISL_379582	A/chicken/Egypt/17EG-GZC2/2017	#N/A		Import from public-domain	El-Kady,M.F.; Hassan,K.E.; Shany,S.A.S.; Afifi,M.A.
EPI1555841	HA	Egypt	2017-Feb-22	EPI_ISL_379684	A/chicken/Egypt/H5N8_Elbehera-2017/2017	#N/A		Import from public-domain	Elfeil,W.K.; Abouelmaatti,R.R.; Liu,S.; Wang,Y.
EPI1555842	HA	Egypt	2017-Jan-27	EPI_ISL_379685	A/chicken/Egypt/H5N8_Elbehera-1-2017/2017	#N/A		Import from public-domain	Elfeil,W.K.; Abouelmaatti,R.R.; Liu,S.; Wang,Y.
EPI1555843	HA	Egypt	2017-Mar-15	EPI_ISL_379686	A/chicken/Egypt/H5N8_Damietta-2017/2017	#N/A		Import from public-domain	Elfeil,W.K.; Abouelmaatti,R.R.; Liu,S.; Wang,Y.
EPI1556264	HA	Egypt	2018-Aug-01	EPI_ISL_379744	A/chicken/Egypt/FL6/2018	#N/A		Import from public-domain	Yehia,N.; Hassan,W.; Hassan,M.; Gaber,A.; Mohamed,M.; Rabie,N.; Shabaan,A.; Arafa,A.; Abdelbaset,A.; Hagag,N.
EPI1556380	HA	China	2016-May-01	EPI_ISL_379790	A/chicken/China/6285/2016	#N/A		Import from public-domain	Zhang,Z.; Liu,D.; Liu,X.; He,L.
EPI1556487	HA	Bangladesh	2017-Dec-26	EPI_ISL_379817	A/chicken/Bangladesh/C2/2017	#N/A		Import from public-domain	Nooruzzaman,M.; Mumu,T.T.; Hasnat,A.; Akter,M.N.; Rasel,M.S.U.; Rahman,M.M.; Parvin,R.; Chowdhury,E.H.; Islam,M.R.
EPI1556495	HA	Bangladesh	2017-Dec-26	EPI_ISL_379818	A/chicken/Bangladesh/C3/2017	#N/A		Import from public-domain	Nooruzzaman,M.; Mumu,T.T.; Hasnat,A.; Akter,M.N.; Rasel,M.S.U.; Rahman,M.M.; Parvin,R.; Chowdhury,E.H.; Islam,M.R.
EPI1556503	HA	Bangladesh	2017-Dec-26	EPI_ISL_379819	A/chicken/Bangladesh/C4/2017	#N/A		Import from public-domain	Nooruzzaman,M.; Mumu,T.T.; Hasnat,A.; Akter,M.N.; Rasel,M.S.U.; Rahman,M.M.; Parvin,R.; Chowdhury,E.H.; Islam,M.R.
EPI1556511	HA	Bangladesh	2017-Dec-26	EPI_ISL_379820	A/chicken/Bangladesh/C5/2017	#N/A		Import from public-domain	Nooruzzaman,M.; Mumu,T.T.; Hasnat,A.; Akter,M.N.; Rasel,M.S.U.; Rahman,M.M.; Parvin,R.; Chowdhury,E.H.; Islam,M.R.
EPI1556519	HA	Bangladesh	2017-Dec-25	EPI_ISL_379821	A/chicken/Bangladesh/C6/2017	#N/A		Import from public-domain	Nooruzzaman,M.; Mumu,T.T.; Hasnat,A.; Akter,M.N.; Rasel,M.S.U.; Rahman,M.M.; Parvin,R.; Chowdhury,E.H.; Islam,M.R.
EPI1825343	HA	China	2018-Aug-28	EPI_ISL_699166	A/chicken/Anhui/8.28_YHZGS017-O/2018	#N/A		Import from public-domain	Bi,Y.; Li,J.; Li,S.; Fu,G.; Jin,T.; Zhang,C.; Yang,Y.; Ma,Z.; Tian,W.; Xiao,S.; Li,L.; Yin,R.; Zhang,Y.; Wang,L.; Qin,Y.; Yao,Z.; Meng,F.; Hu,D.; Li,D.; Wong,G.; Liu,F.; Lv,N.; Fu,L.; Peng,Y.; Ma,J.; Sharshov,K.; Shestopalov,A.; Gulyaeva,M.; Gao,G.F.; Chen,J.; Shi,Y.; Liu,W.J.; Chu,D.; Huang,Y.; Liu,Y.; Liu,L.; Chen,Q.; Shi,W.
EPI1825711	HA	China	2017-Nov-23	EPI_ISL_699204	A/chicken/Fujian/11.23_FZHX0007-O/2017	#N/A		Import from public-domain	Bi,Y.; Li,J.; Li,S.; Fu,G.; Jin,T.; Zhang,C.; Yang,Y.; Ma,Z.; Tian,W.; Xiao,S.; Li,L.; Yin,R.; Zhang,Y.; Wang,L.; Qin,Y.; Yao,Z.; Meng,F.; Hu,D.; Li,D.; Wong,G.; Liu,F.; Lv,N.; Fu,L.; Peng,Y.; Ma,J.; Sharshov,K.; Shestopalov,A.; Gulyaeva,M.; Gao,G.F.; Chen,J.; Shi,Y.; Liu,W.J.; Chu,D.; Huang,Y.; Liu,Y.; Liu,L.; Chen,Q.; Shi,W.
EPI1833479	HA	China	2016-Dec-01	EPI_ISL_707363	A/chicken/Shanxi/12.01_TGYL014-C/2016	#N/A		Import from public-domain	Bi,Y.; Li,J.; Li,S.; Fu,G.; Jin,T.; Zhang,C.; Yang,Y.; Ma,Z.; Tian,W.; Xiao,S.; Li,L.; Yin,R.; Zhang,Y.; Wang,L.; Qin,Y.; Yao,Z.; Meng,F.; Hu,D.; Li,D.; Wong,G.; Liu,F.; Lv,N.; Fu,L.; Peng,Y.; Ma,J.; Sharshov,K.; Shestopalov,A.; Gulyaeva,M.; Gao,G.F.; Chen,J.; Shi,Y.; Liu,W.J.; Chu,D.; Huang,Y.; Liu,Y.; Liu,L.; Chen,Q.; Shi,W.
EPI824740	HA	Ghana	2016-Apr-13	EPI_ISL_232042	A/chicken/Ghana/16VIR4304-5/2016	#N/A	Veterinary Services Directorate, Ministry of Food and Agriculture	Istituto Zooprofilattico Sperimentale Delle Venezie	Joseph,Awuni; Ben,Aniwa; Bianca,Zecchin; Alice,Fusaro; Alessia,Schivo; Annalisa,Salviato; Adelaide,Milani; Sabrina,Marciano; Silvia,Ormelli; Isabella,Monne
EPI824741	HA	Ghana	2016-Apr-18	EPI_ISL_232043	A/chicken/Ghana/16VIR4304-13/2016	#N/A	Veterinary Services Directorate, Ministry of Food and Agriculture	Istituto Zooprofilattico Sperimentale Delle Venezie	Joseph,Awuni; Ben,Aniwa; Alice,Fusaro; Bianca,Zecchin; Alessia,Schivo; Annalisa,Salviato; Adelaide,Milani; Sabrina,Marciano; Silvia,Ormelli; Isabella,Monne
EPI962535	HA	Cambodia	2016-May-10	EPI_ISL_256525	A/chicken/Cambodia/a0511501/2016	#N/A	Institut Pasteur du Cambodia	Institut Pasteur du Cambodia	Horm, S-V; Dussart,P
EPI962542	HA	Cambodia	2016-May-10	EPI_ISL_256526	A/chicken/Cambodia/a0511502/2016	#N/A	Institut Pasteur du Cambodia	Institut Pasteur du Cambodia	Horm, S-V; Dussart,P
EPI962549	HA	Cambodia	2016-May-10	EPI_ISL_256527	A/chicken/Cambodia/a0511503/2016	#N/A	Institut Pasteur du Cambodia	Institut Pasteur du Cambodia	Horm, S-V; Dussart,P
EPI962557	HA	Cambodia	2016-May-10	EPI_ISL_256528	A/chicken/Cambodia/a0511504/2016	#N/A	Institut Pasteur du Cambodia	Institut Pasteur du Cambodia	Horm, S-V; Dussart,P
EPI867009	HA	Japan	2016-Nov-30	EPI_ISL_239423	A/chicken/Niigata/2-7T/2016	#N/A	National Institute of Animal Health	National Institute of Animal Health	Uchida, Y.
EPI867025	HA	Japan	2016-Nov-30	EPI_ISL_239425	A/chicken/Niigata/2-6T/2016	#N/A	National Institute of Animal Health	National Institute of Animal Health	Uchida, Y.
EPI867033	HA	Japan	2016-Nov-30	EPI_ISL_239426	A/chicken/Niigata/2-8T/2016	#N/A	National Institute of Animal Health	National Institute of Animal Health	Uchida, Y.
EPI867041	HA	Japan	2016-Nov-30	EPI_ISL_239427	A/chicken/Niigata/2-5C/2016	#N/A	National Institute of Animal Health	National Institute of Animal Health	Uchida, Y.
EPI872971	HA	Japan	2016-Nov-28	EPI_ISL_240527	A/chicken/Niigata/1-1T/2016	#N/A	National Institute of Animal Health	National Institute of Animal Health	Uchida, Y.
EPI872979	HA	Japan	2016-Nov-28	EPI_ISL_240528	A/chicken/Niigata/1-2C/2016	#N/A	National Institute of Animal Health	National Institute of Animal Health	Uchida, Y.
EPI872995	HA	Japan	2016-Nov-28	EPI_ISL_240530	A/chicken/Niigata/1-3C/2016	#N/A	National Institute of Animal Health	National Institute of Animal Health	Uchida, Y.
EPI873003	HA	Japan	2016-Nov-28	EPI_ISL_240531	A/chicken/Niigata/1-4C/2016	#N/A	National Institute of Animal Health	National Institute of Animal Health	Uchida, Y.
EPI873311	HA	Japan	2016-Dec-16	EPI_ISL_240599	A/chicken/Hokkaido/1-3-7T/2016	#N/A	National Institute of Animal Health	National Institute of Animal Health	Uchida,Y.
EPI873359	HA	Japan	2016-Dec-19	EPI_ISL_240606	A/chicken/Miyazaki/1-4C/2016	#N/A	National Institute of Animal Health	National Institute of Animal Health	Uchida,U.
EPI873408	HA	Japan	2016-Dec-16	EPI_ISL_240612	A/chicken/Hokkaido/1-1C2C/2016	#N/A	National Institute of Animal Health	National Institute of Animal Health	Uchida,Y.
EPI873456	HA	Japan	2016-Dec-16	EPI_ISL_240618	A/chicken/Hokkaido/1-3-7C/2016	#N/A	National Institute of Animal Health	National Institute of Animal Health	Uchida,Y.
EPI873480	HA	Japan	2016-Dec-19	EPI_ISL_240621	A/chicken/Miyazaki/1-7C/2016	#N/A	National Institute of Animal Health	National Institute of Animal Health	Uchida,Y.
EPI873488	HA	Japan	2016-Dec-19	EPI_ISL_240622	A/chicken/Miyazaki/1-6T/2016	#N/A	National Institute of Animal Health	National Institute of Animal Health	Uchida,Y.
EPI1251116	HA	Japan	2018-Jan-10	EPI_ISL_313806	A/chicken/Kagawa/1T-1/2018	#N/A	National Institute of Animal Health	National Institute of Animal Health	Uchida,Y
EPI1435169	HA	China	2016-Feb-29	EPI_ISL_354560	A/Chicken/Jiangxi/45153/2016	#N/A	WHO Chinese National Influenza Center	WHO Chinese National Influenza Center	Xiaoxu,Zeng;Xiyan,Li;Weijuan,Huang;Lei,Yang;Dayan,Wang;Yuelong,Shu
EPI1435185	HA	China	2016-Jan-19	EPI_ISL_354562	A/Chicken/Jiangxi/45093/2016	#N/A	WHO Chinese National Influenza Center	WHO Chinese National Influenza Center	Xiaoxu,Zeng;Xiyan,Li;Weijuan,Huang;Lei,Yang;Dayan,Wang;Yuelong,Shu
EPI1581618	HA	Bangladesh	2018-Aug-09	EPI_ISL_388013	A/chicken/Bangladesh/35579/2018	#N/A		Import from public-domain	Barman,S.; Turner,J.C.; Hasan,M.; Akhtar,S.; Franks,J.; El-Shesheny,R.; Walker,D.; Seiler,P.; Friedman,K.; Kercher,L.; McKenzie,P.; Webby,R.J.; Feeroz,M.; Webster,R.G.
EPI1205178	HA	Vietnam	2017-Nov-13	EPI_ISL_304958	A/chicken/Vietnam/QuangBinh/BD1113/2017	#N/A		Import from public-domain	Pham,H.M.; Pham,H.K.; Nguyen,V.K.
EPI1205179	HA	Vietnam	2017-Nov-13	EPI_ISL_304959	A/chicken/Vietnam/QuangBinh/BoTrach1113/2017	#N/A		Import from public-domain	Pham,H.M.; Pham,H.K.; Nguyen,V.K.
EPI1309592	HA	Bangladesh	2017-May-18	EPI_ISL_329560	A/chicken/Bangladesh/32806/2017	#N/A		Import from public-domain	Barman,S.; Turner,J.C.; Hasan,M.K.; Akhtar,S.; Franks,J.; El-Shesheny,R.; Walker,D.; Seiler,P.; Friedman,K.; Kercher,L.; Kayali,G.; Jones-Engel,L.; McKenzie,P.; Krauss,S.; Webby,R.J.; Feeroz,M.; Webster,R.G.
EPI1309490	HA	Bangladesh	2017-May-20	EPI_ISL_329571	A/chicken/Bangladesh/32747/2017	#N/A		Import from public-domain	Barman,S.; Turner,J.C.; Hasan,M.K.; Akhtar,S.; Franks,J.; El-Shesheny,R.; Walker,D.; Seiler,P.; Friedman,K.; Kercher,L.; Kayali,G.; Jones-Engel,L.; McKenzie,P.; Krauss,S.; Webby,R.J.; Feeroz,M.; Webster,R.G.
EPI1309502	HA	Bangladesh	2017-Jul-21	EPI_ISL_329586	A/chicken/Bangladesh/33167/2017	#N/A		Import from public-domain	Barman,S.; Turner,J.C.; Hasan,M.K.; Akhtar,S.; Franks,J.; El-Shesheny,R.; Walker,D.; Seiler,P.; Friedman,K.; Kercher,L.; Kayali,G.; Jones-Engel,L.; McKenzie,P.; Krauss,S.; Webby,R.J.; Feeroz,M.; Webster,R.G.
EPI1309417	HA	Bangladesh	2017-Aug-17	EPI_ISL_329592	A/chicken/Bangladesh/33395/2017	#N/A		Import from public-domain	Barman,S.; Turner,J.C.; Hasan,M.K.; Akhtar,S.; Franks,J.; El-Shesheny,R.; Walker,D.; Seiler,P.; Friedman,K.; Kercher,L.; Kayali,G.; Jones-Engel,L.; McKenzie,P.; Krauss,S.; Webby,R.J.; Feeroz,M.; Webster,R.G.
EPI1555876	HA	Bangladesh	2018-Jan-24	EPI_ISL_379703	A/chicken/Bangladesh/34722/2018	#N/A		Import from public-domain	Barman,S.; Turner,J.C.; Hasan,M.K.; Akhtar,S.; Franks,J.; El-Shesheny,R.; Walker,D.; Seiler,P.; Friedman,K.; Kercher,L.; Kayali,G.; Jones-Engel,L.; McKenzie,P.; Krauss,S.; Webby,R.J.; Feeroz,M.M.; Webster,R.G.
EPI1556204	HA	Bangladesh	2018-Jan-24	EPI_ISL_379712	A/chicken/Bangladesh/34725/2018	#N/A		Import from public-domain	Barman,S.; Turner,J.C.; Hasan,M.K.; Akhtar,S.; Franks,J.; El-Shesheny,R.; Walker,D.; Seiler,P.; Friedman,K.; Kercher,L.; Kayali,G.; Jones-Engel,L.; McKenzie,P.; Krauss,S.; Webby,R.J.; Feeroz,M.M.; Webster,R.G.
EPI1556208	HA	Bangladesh	2017-Dec-25	EPI_ISL_379734	A/chicken/Bangladesh/34265/2017	#N/A		Import from public-domain	Barman,S.; Turner,J.C.; Hasan,M.K.; Akhtar,S.; Franks,J.; El-Shesheny,R.; Walker,D.; Seiler,P.; Friedman,K.; Kercher,L.; Kayali,G.; Jones-Engel,L.; McKenzie,P.; Krauss,S.; Webby,R.J.; Feeroz,M.M.; Webster,R.G.
EPI1575303	HA	Egypt	2017-Jan-03	EPI_ISL_387137	A/chicken/Egypt/Q13804A/2017	#N/A		Import from public-domain	Kandeil,A.; Webby,R.; McKenzie,P.; Kayali,G.; Ali,M.A.
EPI1575298	HA	Egypt	2017-Mar-07	EPI_ISL_387142	A/chicken/Egypt/B13825A/2017	#N/A		Import from public-domain	Kandeil,A.; Webby,R.; McKenzie,P.; Kayali,G.; Ali,M.A.
EPI1772326	HA	Egypt	2018-Jan-14	EPI_ISL_502279	A/chicken/Egypt/F15099/2018	#N/A		Import from public-domain	Kandeil,A.; Webby,R.; McKenzie,P.; Kayali,G.; Ali,M.A.
EPI1772327	HA	Egypt	2018-Feb-05	EPI_ISL_502280	A/chicken/Egypt/N15173D/2018	#N/A		Import from public-domain	Kandeil,A.; Webby,R.; McKenzie,P.; Kayali,G.; Ali,M.A.
EPI962345	HA	Japan	2016-Dec-16	EPI_ISL_256500	A/chicken/Hokkaido/002/2017	#N/A	Graduate School of Veterinary Medicine, Hokkaido University	Hokkaido University
EPI662632	HA	Japan	2015-Jan-15	EPI_ISL_199148	A/chicken/Okayama/1-2/2015	#N/A	National Institute of Animal Health	National Institute of Animal Health
EPI662624	HA	Japan	2015-Jan-17	EPI_ISL_199149	A/chicken/Saga/1-1/2015	#N/A	National Institute of Animal Health	National Institute of Animal Health
EPI573260	HA	Egypt	2015-Jan-15	EPI_ISL_174407	A/Duck/Egypt/AR236-A3NLQP/2015	#N/A		Friedrich-Loeffler-Institut	Naguib, M.M; Arafa,A.M; Luttermann,C; Selim,A.A; Hassan,M.K; Beer,M;Harder,TC
EPI691557	HA	Egypt	2015-Jan-12	EPI_ISL_206683	A/duck/Egypt/Assiut1/2015	#N/A		Import from public-domain	Moemen,A.; Mohamed,A.; Ragab,S.; MostafaA,E.; Mohamed,M.
EPI691558	HA	Egypt	2015-Jan-12	EPI_ISL_206684	A/duck/Egypt/Assiut2/2015	#N/A		Import from public-domain	Moemen,A.; Mohamed,A.; Ragab,S.; MostafaA,E.; Mohamed,M.
EPI691559	HA	Egypt	2015-Jan-12	EPI_ISL_206685	A/duck/Egypt/Assiut3/2015	#N/A		Import from public-domain	Moemen,A.; Mohamed,A.; Ragab,S.; MostafaA,E.; Mohamed,M.
EPI691560	HA	Egypt	2015-Jan-12	EPI_ISL_206686	A/duck/Egypt/Assiut4/2015	#N/A		Import from public-domain	Moemen,A.; Mohamed,A.; Ragab,S.; MostafaA,E.; Mohamed,M.
EPI691561	HA	Egypt	2015-Jan-12	EPI_ISL_206687	A/duck/Egypt/Assiut5/2015	#N/A		Import from public-domain	Moemen,A.; Mohamed,A.; Ragab,S.; MostafaA,E.; Mohamed,M.
EPI915870	HA	Taiwan	2017-Feb-03	EPI_ISL_248634	A/duck/Taiwan/1702004/2017	#N/A		Animal Health Research Institute	Yu-Ju,Lin; Li-Hsuan,Chen; Wan-Chen,Li; Yen-Ping,Chen; Yu-Pin,Liu; Fan,Lee; Wen-Jane,Tu
EPI573324	HA	Egypt	2015-Jan-18	EPI_ISL_174430	A/duck/Egypt/1560S/2015	#N/A		Friedrich-Loeffler-Institut	Arafa,A.M; Hagag, N; Elhusseiny, M.H; Yehia, N; Selim, A.A; Abdelhalim, A; Kilany, W.H; Samy, A; Hassan, M.K; Abdelwhab,E.M; Beer,M; Naguib, M.M; Harder,TC
EPI603915	HA	Egypt	2015-Jan-09	EPI_ISL_182935	A/duck/Egypt/153AL/2015	#N/A		Import from public-domain	Arafa,A.; Hagag,N.; Yehia,N.; ElHusseiny,M.; Kamal,M.; Samy,A.; Azab,A.; Hassan,M.K.
EPI603916	HA	Egypt	2015-Jan-15	EPI_ISL_182936	A/duck/Egypt/154FAOFL/2015	#N/A		Import from public-domain	Arafa,A.; Hagag,N.; Yehia,N.; ElHusseiny,M.; Kamal,M.; Samy,A.; Azab,A.; Hassan,M.K.
EPI657530	HA	China	2015-Mar-16	EPI_ISL_198882	A/duck/Yunnan/03.16_DQXYL0039-O/2015	#N/A		Institute of Microbiology, Chinese Academy of Sciences
EPI657538	HA	China	2015-Mar-15	EPI_ISL_198883	A/duck/Yunnan/03.15_DQWGH005-O/2015	#N/A		Institute of Microbiology, Chinese Academy of Sciences
EPI657970	HA	China	2015-Apr-01	EPI_ISL_198937	A/duck/Jiangxi/04.01__NCDZT0312-O/2015	#N/A		Institute of Microbiology, Chinese Academy of Sciences
EPI657986	HA	China	2015-Apr-01	EPI_ISL_198939	A/duck/Jiangxi/04.01__NCDZT0334-P/2015	#N/A		Institute of Microbiology, Chinese Academy of Sciences
EPI658287	HA	China	2015-May-07	EPI_ISL_198984	A/duck/Jiangxi/05.07_NCJD0056A-P/2015	#N/A		Institute of Microbiology, Chinese Academy of Sciences
EPI658311	HA	China	2015-May-07	EPI_ISL_198987	A/duck/Jiangxi/05.07__NCJD0061A-P/2015	#N/A		Institute of Microbiology, Chinese Academy of Sciences
EPI658343	HA	China	2015-May-07	EPI_ISL_198991	A/duck/Jiangxi/05.07__NCJD0067A-P/2015	#N/A		Institute of Microbiology, Chinese Academy of Sciences
EPI658535	HA	China	2015-Mar-06	EPI_ISL_199015	A/duck/Hubei/03.06__WHWTZ0129-P/2015	#N/A		Institute of Microbiology, Chinese Academy of Sciences
EPI658567	HA	China	2015-Mar-06	EPI_ISL_199019	A/duck/Hubei/03.06__WHWTZ0155-P/2015	#N/A		Institute of Microbiology, Chinese Academy of Sciences
EPI658623	HA	China	2015-Mar-06	EPI_ISL_199026	A/duck/Hubei/03.06__WHWTZ0123-O/2015	#N/A		Institute of Microbiology, Chinese Academy of Sciences
EPI658639	HA	China	2015-Mar-06	EPI_ISL_199028	A/duck/Hubei/03.06_WHWTZ0124-O/2015	#N/A		Institute of Microbiology, Chinese Academy of Sciences
EPI658647	HA	China	2015-Mar-06	EPI_ISL_199029	A/duck/HuBei/03.06__WHWTZ0158-P/2015	#N/A		Institute of Microbiology, Chinese Academy of Sciences
EPI658655	HA	China	2015-Mar-06	EPI_ISL_199030	A/duck/Hubei/03.06__WHWTZ0125-O/2015	#N/A		Institute of Microbiology, Chinese Academy of Sciences
EPI658663	HA	China	2015-Mar-06	EPI_ISL_199031	A/duck/Hubei/03.06_WHWTZ0130-O/2015	#N/A		Institute of Microbiology, Chinese Academy of Sciences
EPI658671	HA	China	2015-Mar-06	EPI_ISL_199032	A/duck/Hubei/03.06__WHWTZ0148-O/2015	#N/A		Institute of Microbiology, Chinese Academy of Sciences
EPI658711	HA	China	2015-Mar-16	EPI_ISL_199037	A/duck/Yunnan/03.16_DQXYL0013-O/2015	#N/A		Institute of Microbiology, Chinese Academy of Sciences
EPI658719	HA	China	2015-Apr-22	EPI_ISL_199038	A/duck/Hunan/04.22_LDDX037-P/2015	#N/A		Institute of Microbiology, Chinese Academy of Sciences
EPI658751	HA	China	2015-Mar-16	EPI_ISL_199042	A/duck/Yunnan/03.16_DQXYL003-O/2015	#N/A		Institute of Microbiology, Chinese Academy of Sciences
EPI658759	HA	China	2015-Mar-16	EPI_ISL_199043	A/duck/Yunnan/03.16_DQXYL017-O/2015	#N/A		Institute of Microbiology, Chinese Academy of Sciences
EPI658767	HA	China	2015-Mar-16	EPI_ISL_199044	A/duck/Yunnan/03.16_DQXYL022-O/2015	#N/A		Institute of Microbiology, Chinese Academy of Sciences
EPI658775	HA	China	2015-Feb-07	EPI_ISL_199045	A/duck/Hunan/02.07_YYFQH010-P/2015	#N/A		Institute of Microbiology, Chinese Academy of Sciences
EPI658783	HA	China	2015-Jan-21	EPI_ISL_199046	A/duck/Hunan/01.21_YYFQH010-O/2015	#N/A		Institute of Microbiology, Chinese Academy of Sciences
EPI658791	HA	China	2015-Jan-21	EPI_ISL_199047	A/duck/Hunan/01.21_YYFQH011-O/2015	#N/A		Institute of Microbiology, Chinese Academy of Sciences
EPI658807	HA	China	2015-Feb-07	EPI_ISL_199049	A/duck/Hunan/02.07__YYFQHY12Y-O/2015	#N/A		Institute of Microbiology, Chinese Academy of Sciences
EPI658815	HA	China	2015-Jan-21	EPI_ISL_199050	A/duck/Hunan/01.21_YYFQH012-O/2015	#N/A		Institute of Microbiology, Chinese Academy of Sciences
EPI658823	HA	China	2015-Mar-09	EPI_ISL_199051	A/duck/Hunan/03.09_YYFQH0047-O/2015	#N/A		Institute of Microbiology, Chinese Academy of Sciences
EPI658831	HA	China	2015-Feb-07	EPI_ISL_199052	A/duck/Hunan/02.07_YYFQH015-P/2015	#N/A		Institute of Microbiology, Chinese Academy of Sciences
EPI658839	HA	China	2015-Jan-21	EPI_ISL_199053	A/duck/Hunan/01.21_YYFQH015-O/2015	#N/A		Institute of Microbiology, Chinese Academy of Sciences
EPI658847	HA	China	2015-Jan-21	EPI_ISL_199054	A/duck/Hunan/01.21_YYFQH016-O/2015	#N/A		Institute of Microbiology, Chinese Academy of Sciences
EPI658855	HA	China	2015-Jan-21	EPI_ISL_199055	A/duck/Hunan/01.21_YYFQH018-O/2015	#N/A		Institute of Microbiology, Chinese Academy of Sciences
EPI658863	HA	China	2015-Jan-21	EPI_ISL_199056	A/duck/Hunan/01.21_YYFQH019-P/2015	#N/A		Institute of Microbiology, Chinese Academy of Sciences
EPI658871	HA	China	2015-Feb-07	EPI_ISL_199057	A/duck/Hunan/02.07_YYFQHY19Y-O/2015	#N/A		Institute of Microbiology, Chinese Academy of Sciences
EPI658879	HA	China	2015-Feb-07	EPI_ISL_199058	A/duck/Hunan/02.07__YYFQHY20Y-O/2015	#N/A		Institute of Microbiology, Chinese Academy of Sciences
EPI658887	HA	China	2015-Jan-21	EPI_ISL_199059	A/duck/Hunan/01.21_YYFQH022-O/2015	#N/A		Institute of Microbiology, Chinese Academy of Sciences
EPI658927	HA	China	2015-Jan-21	EPI_ISL_199064	A/duck/Hunan/01.21_YYFQH023-O/2015	#N/A		Institute of Microbiology, Chinese Academy of Sciences
EPI658935	HA	China	2015-Jan-21	EPI_ISL_199065	A/duck/Hunan/01.21_YYFQH024-P/2015	#N/A		Institute of Microbiology, Chinese Academy of Sciences
EPI658943	HA	China	2015-Jan-21	EPI_ISL_199066	A/duck/Hunan/01.21_YYFQH025-P/2015	#N/A		Institute of Microbiology, Chinese Academy of Sciences
EPI658951	HA	China	2015-Feb-07	EPI_ISL_199067	A/duck/Hunan/02.07_YYFQH026-O/2015	#N/A		Institute of Microbiology, Chinese Academy of Sciences
EPI658959	HA	China	2015-Jan-21	EPI_ISL_199068	A/duck/Hunan/01.21_YYFQH027-O/2015	#N/A		Institute of Microbiology, Chinese Academy of Sciences
EPI658967	HA	China	2015-Feb-07	EPI_ISL_199069	A/duck/Hunan/02.07_YYFQH029-O/2015	#N/A		Institute of Microbiology, Chinese Academy of Sciences
EPI658975	HA	China	2015-Jan-21	EPI_ISL_199070	A/duck/Hunan/01.21_YYFQH030-O/2015	#N/A		Institute of Microbiology, Chinese Academy of Sciences
EPI658983	HA	China	2015-Jan-21	EPI_ISL_199071	A/duck/Hunan/01.21_YYFQH032-P/2015	#N/A		Institute of Microbiology, Chinese Academy of Sciences
EPI658991	HA	China	2015-Feb-07	EPI_ISL_199072	A/duck/Hunan/02.07_YYFQH032-O/2015	#N/A		Institute of Microbiology, Chinese Academy of Sciences
EPI658999	HA	China	2015-Feb-07	EPI_ISL_199073	A/duck/Hunan/02.07_YYFQH003-P/2015	#N/A		Institute of Microbiology, Chinese Academy of Sciences
EPI659007	HA	China	2015-Jan-21	EPI_ISL_199074	A/duck/Hunan/01.21_YYFQH003-O/2015	#N/A		Institute of Microbiology, Chinese Academy of Sciences
EPI659015	HA	China	2015-Jan-21	EPI_ISL_199075	A/duck/Hunan/01.21_YYFQH005-P/2015	#N/A		Institute of Microbiology, Chinese Academy of Sciences
EPI659023	HA	China	2015-Jan-21	EPI_ISL_199076	A/duck/Hunan/01.21_YYFQH005-O/2015	#N/A		Institute of Microbiology, Chinese Academy of Sciences
EPI659031	HA	China	2015-Feb-07	EPI_ISL_199077	A/duck/Hunan/02.07_YYFQH006-P/2015	#N/A		Institute of Microbiology, Chinese Academy of Sciences
EPI659047	HA	China	2015-Jan-21	EPI_ISL_199079	A/duck/Hunan/01.21_YYFQH006-O/2015	#N/A		Institute of Microbiology, Chinese Academy of Sciences
EPI659055	HA	China	2015-Jan-21	EPI_ISL_199080	A/duck/Hunan/01.21_YYFQH007-O/2015	#N/A		Institute of Microbiology, Chinese Academy of Sciences
EPI659079	HA	China	2015-Jan-21	EPI_ISL_199083	A/duck/Hunan/01.21_YYFQH009-O/2015	#N/A		Institute of Microbiology, Chinese Academy of Sciences
EPI659159	HA	China	2015-Mar-15	EPI_ISL_199093	A/duck/Yunnan/03.15_DQXYL007-Z-O/2015	#N/A		Institute of Microbiology, Chinese Academy of Sciences
EPI659367	HA	China	2015-Apr-14	EPI_ISL_199119	A/duck/Hunan/04.14_YYGK460-O/2015	#N/A		Institute of Microbiology, Chinese Academy of Sciences
EPI659375	HA	China	2015-Apr-14	EPI_ISL_199120	A/duck/Hunan/04.14_YYGK464-O/2015	#N/A		Institute of Microbiology, Chinese Academy of Sciences
EPI659391	HA	China	2015-Apr-14	EPI_ISL_199122	A/duck/Hunan/04.14_YYGK468-O/2015	#N/A		Institute of Microbiology, Chinese Academy of Sciences
EPI659511	HA	China	2015-Apr-14	EPI_ISL_199137	A/duck/Hunan/04.14_YYXS877-P/2015	#N/A		Institute of Microbiology, Chinese Academy of Sciences
EPI659519	HA	China	2015-Apr-14	EPI_ISL_199138	A/duck/Hunan/04.14_YYGK0878-P/2015	#N/A		Institute of Microbiology, Chinese Academy of Sciences
EPI659743	HA	China	2015-Mar-26	EPI_ISL_199174	A/duck/Guangdong/03.26_DGCPLB021-O/2015	#N/A		Institute of Microbiology, Chinese Academy of Sciences
EPI659751	HA	China	2015-Mar-26	EPI_ISL_199175	A/duck/Guangdong/03.26_DGCP066-O/2015	#N/A		Institute of Microbiology, Chinese Academy of Sciences
EPI659775	HA	China	2015-Mar-26	EPI_ISL_199178	A/duck/Guangdong/03.26_DGCP074-O/2015	#N/A		Institute of Microbiology, Chinese Academy of Sciences
EPI659783	HA	China	2015-Mar-26	EPI_ISL_199179	A/duck/Guangdong/03.26_DGCP079-O/2015	#N/A		Institute of Microbiology, Chinese Academy of Sciences
EPI659791	HA	China	2015-Mar-26	EPI_ISL_199180	A/duck/Guangdong/03.26_DGCP080-O/2015	#N/A		Institute of Microbiology, Chinese Academy of Sciences
EPI659799	HA	China	2015-Mar-26	EPI_ISL_199181	A/duck/Guangdong/03.26_DGCP076-O/2015	#N/A		Institute of Microbiology, Chinese Academy of Sciences
EPI659815	HA	China	2015-Mar-26	EPI_ISL_199183	A/duck/Guangdong/03.26_DGCPLB020-P/2015	#N/A		Institute of Microbiology, Chinese Academy of Sciences
EPI659831	HA	China	2015-Mar-26	EPI_ISL_199185	A/duck/Guangdong/03.26_DGCP709-P/2015	#N/A		Institute of Microbiology, Chinese Academy of Sciences
EPI659839	HA	China	2015-Mar-26	EPI_ISL_199186	A/duck/Guangdong/03.26_DGCPLB022-P/2015	#N/A		Institute of Microbiology, Chinese Academy of Sciences
EPI659847	HA	China	2015-Mar-26	EPI_ISL_199187	A/duck/Guangdong/03.26_DGCPLB023-P/2015	#N/A		Institute of Microbiology, Chinese Academy of Sciences
EPI659855	HA	China	2015-Mar-26	EPI_ISL_199188	A/duck/Guangdong/03.26_DGCPLB019-P/2015	#N/A		Institute of Microbiology, Chinese Academy of Sciences
EPI659863	HA	China	2015-Mar-26	EPI_ISL_199189	A/duck/Guangdong/03.26_DGCP078-P/2015	#N/A		Institute of Microbiology, Chinese Academy of Sciences
EPI659871	HA	China	2015-Mar-26	EPI_ISL_199190	A/duck/Guangdong/03.26_DGCPLB009-O/2015	#N/A		Institute of Microbiology, Chinese Academy of Sciences
EPI659887	HA	China	2015-Mar-26	EPI_ISL_199192	A/duck/Guangdong/03.26_DGCPLB007-P/2015	#N/A		Institute of Microbiology, Chinese Academy of Sciences
EPI659911	HA	China	2015-Mar-26	EPI_ISL_199195	A/duck/Guangdong/03.26_DGCP080-P/2015	#N/A		Institute of Microbiology, Chinese Academy of Sciences
EPI659935	HA	China	2015-Mar-26	EPI_ISL_199198	A/duck/Guangdong/03.26_DGCP081-P/2015	#N/A		Institute of Microbiology, Chinese Academy of Sciences
EPI659943	HA	China	2015-Mar-26	EPI_ISL_199199	A/duck/Guangdong/03.26_DGCP078-O/2015	#N/A		Institute of Microbiology, Chinese Academy of Sciences
EPI659951	HA	China	2015-Mar-26	EPI_ISL_199200	A/duck/Guangdong/03.26_DGCP084-P/2015	#N/A		Institute of Microbiology, Chinese Academy of Sciences
EPI659959	HA	China	2015-Mar-26	EPI_ISL_199201	A/duck/Guangdong/03.26_DGCP061-P/2015	#N/A		Institute of Microbiology, Chinese Academy of Sciences
EPI660015	HA	China	2015-Apr-23	EPI_ISL_199208	A/duck/Guangdong/04.23_DGQTXC229-O/2015	#N/A		Institute of Microbiology, Chinese Academy of Sciences
EPI660023	HA	China	2015-Apr-22	EPI_ISL_199209	A/duck/Guangdong/04.22_DGCP068-O/2015	#N/A		Institute of Microbiology, Chinese Academy of Sciences
EPI660039	HA	China	2015-Apr-23	EPI_ISL_199211	A/duck/Guangdong/04.23_DGQTSJ150-O/2015	#N/A		Institute of Microbiology, Chinese Academy of Sciences
EPI660063	HA	China	2015-Apr-23	EPI_ISL_199214	A/duck/Guangdong/04.23_DGQTXC202-O/2015	#N/A		Institute of Microbiology, Chinese Academy of Sciences
EPI660071	HA	China	2015-Apr-22	EPI_ISL_199215	A/duck/Guangdong/04.22_DGCP069-O/2015	#N/A		Institute of Microbiology, Chinese Academy of Sciences
EPI660127	HA	China	2015-Apr-23	EPI_ISL_199222	A/duck/Guangdong/04.23_DGQTXC203-O/2015	#N/A		Institute of Microbiology, Chinese Academy of Sciences
EPI660191	HA	China	2015-Apr-22	EPI_ISL_199230	A/duck/Guangdong/04.22_DGCPLB018-O/2015	#N/A		Institute of Microbiology, Chinese Academy of Sciences
EPI660207	HA	China	2015-Apr-22	EPI_ISL_199232	A/duck/Guangdong/04.22_DGCPLB022-O/2015	#N/A		Institute of Microbiology, Chinese Academy of Sciences
EPI660223	HA	China	2015-Apr-23	EPI_ISL_199234	A/duck/Guangdong/04.23_DGQTXC229-P/2015	#N/A		Institute of Microbiology, Chinese Academy of Sciences
EPI660231	HA	China	2015-Apr-23	EPI_ISL_199235	A/duck/Guangdong/04.23_DGQTSJ145-O/2015	#N/A		Institute of Microbiology, Chinese Academy of Sciences
EPI660239	HA	China	2015-Apr-23	EPI_ISL_199236	A/duck/Guangdong/04.23_DGQTXC231-O/2015	#N/A		Institute of Microbiology, Chinese Academy of Sciences
EPI660279	HA	China	2015-Apr-23	EPI_ISL_199241	A/duck/Guangdong/04.23_DGQTXC226-O/2015	#N/A		Institute of Microbiology, Chinese Academy of Sciences
EPI660287	HA	China	2015-Apr-22	EPI_ISL_199242	A/duck/Guangdong/04.22_DGCP061-O/2015	#N/A		Institute of Microbiology, Chinese Academy of Sciences
EPI660351	HA	China	2015-Apr-22	EPI_ISL_199250	A/duck/Guangdong/04.22_DGCP079-O/2015	#N/A		Institute of Microbiology, Chinese Academy of Sciences
EPI660367	HA	China	2015-Apr-22	EPI_ISL_199252	A/duck/Guangdong/04.22_DGCPLB020-O/2015	#N/A		Institute of Microbiology, Chinese Academy of Sciences
EPI660391	HA	China	2015-Apr-22	EPI_ISL_199255	A/duck/Guangdong/04.22_DGCP071-O/2015	#N/A		Institute of Microbiology, Chinese Academy of Sciences
EPI660423	HA	China	2015-Apr-22	EPI_ISL_199259	A/duck/Guangdong/04.22_DGCP062-O/2015	#N/A		Institute of Microbiology, Chinese Academy of Sciences
EPI660447	HA	China	2015-Apr-23	EPI_ISL_199262	A/duck/Guangdong/04.23_DGQTXC228-O/2015	#N/A		Institute of Microbiology, Chinese Academy of Sciences
EPI660463	HA	China	2015-Apr-23	EPI_ISL_199264	A/duck/Guangdong/04.23_DGQTXC227-O/2015	#N/A		Institute of Microbiology, Chinese Academy of Sciences
EPI660519	HA	China	2015-Apr-23	EPI_ISL_199271	A/duck/Guangdong/04.23_DGQTXC202-P/2015	#N/A		Institute of Microbiology, Chinese Academy of Sciences
EPI660591	HA	China	2015-Apr-22	EPI_ISL_199280	A/duck/Guangdong/04.22_DGCP067-O/2015	#N/A		Institute of Microbiology, Chinese Academy of Sciences
EPI660599	HA	China	2015-Apr-22	EPI_ISL_199281	A/duck/Guangdong/04.22_DGCP080-O/2015	#N/A		Institute of Microbiology, Chinese Academy of Sciences
EPI660663	HA	China	2015-Apr-23	EPI_ISL_199289	A/duck/Guangdong/04.23_DGQTXC213-P/2015	#N/A		Institute of Microbiology, Chinese Academy of Sciences
EPI660671	HA	China	2015-Apr-23	EPI_ISL_199290	A/duck/Guangdong/04.23_DGQTXC236-P/2015	#N/A		Institute of Microbiology, Chinese Academy of Sciences
EPI660679	HA	China	2015-Apr-23	EPI_ISL_199291	A/duck/Guangdong/04.23_DGQTXC213-O/2015	#N/A		Institute of Microbiology, Chinese Academy of Sciences
EPI660687	HA	China	2015-Apr-23	EPI_ISL_199292	A/duck/Guangdong/04.23_DGQTXC232-P/2015	#N/A		Institute of Microbiology, Chinese Academy of Sciences
EPI660695	HA	China	2015-Apr-23	EPI_ISL_199293	A/duck/Guangdong/04.23_DGQTSJ131-O/2015	#N/A		Institute of Microbiology, Chinese Academy of Sciences
EPI660711	HA	China	2015-Apr-23	EPI_ISL_199295	A/duck/Guangdong/04.23_DGQTXC228-P/2015	#N/A		Institute of Microbiology, Chinese Academy of Sciences
EPI660727	HA	China	2015-Apr-23	EPI_ISL_199297	A/duck/Guangdong/04.23_DGQTXC235-O/2015	#N/A		Institute of Microbiology, Chinese Academy of Sciences
EPI660743	HA	China	2015-Apr-22	EPI_ISL_199299	A/duck/Guangdong/04.22_DGCP081-O/2015	#N/A		Institute of Microbiology, Chinese Academy of Sciences
EPI660767	HA	China	2015-Apr-23	EPI_ISL_199302	A/duck/Guangdong/04.23_DGQTSJ130-O/2015	#N/A		Institute of Microbiology, Chinese Academy of Sciences
EPI660775	HA	China	2015-Apr-22	EPI_ISL_199303	A/duck/Guangdong/04.22_DGCP084-O/2015	#N/A		Institute of Microbiology, Chinese Academy of Sciences
EPI660783	HA	China	2015-Apr-22	EPI_ISL_199304	A/duck/Guangdong/04.22_DGCPLB041-P/2015	#N/A		Institute of Microbiology, Chinese Academy of Sciences
EPI660791	HA	China	2015-Apr-22	EPI_ISL_199305	A/duck/Guangdong/04.22_DGCPLB044-P/2015	#N/A		Institute of Microbiology, Chinese Academy of Sciences
EPI660975	HA	China	2015-Feb-05	EPI_ISL_199328	A/duck/Jiangxi/02.05_YGYXG015-P/2015	#N/A		Institute of Microbiology, Chinese Academy of Sciences
EPI661047	HA	China	2015-Jan-14	EPI_ISL_199337	A/duck/Jiangxi/01.14_NCJD054-P/2015	#N/A		Institute of Microbiology, Chinese Academy of Sciences
EPI661071	HA	China	2015-Jan-14	EPI_ISL_199340	A/duck/Jiangxi/01.14_NCJD064-P/2015	#N/A		Institute of Microbiology, Chinese Academy of Sciences
EPI661127	HA	China	2015-Apr-23	EPI_ISL_199347	A/duck/Guangdong/04.23_DGQTXC230-O/2015	#N/A		Institute of Microbiology, Chinese Academy of Sciences
EPI661175	HA	China	2015-Apr-23	EPI_ISL_199353	A/duck/Guangdong/04.23_DGQTXC207-P/2015	#N/A		Institute of Microbiology, Chinese Academy of Sciences
EPI661183	HA	China	2015-Apr-23	EPI_ISL_199354	A/duck/Guangdong/04.23_DGQTXC207-O/2015	#N/A		Institute of Microbiology, Chinese Academy of Sciences
EPI661191	HA	China	2015-Apr-23	EPI_ISL_199355	A/duck/Guangdong/04.23_DGQTXC202-O/2015	#N/A		Institute of Microbiology, Chinese Academy of Sciences
EPI661199	HA	China	2015-Apr-23	EPI_ISL_199356	A/duck/Guangdong/04.23_DGQTXC205-O/2015	#N/A		Institute of Microbiology, Chinese Academy of Sciences
EPI661207	HA	China	2015-Apr-23	EPI_ISL_199357	A/duck/Guangdong/04.23_DGQTSJ137-O/2015	#N/A		Institute of Microbiology, Chinese Academy of Sciences
EPI661215	HA	China	2015-Apr-23	EPI_ISL_199358	A/duck/Guangdong/04.23_DGQTXC186-O/2015	#N/A		Institute of Microbiology, Chinese Academy of Sciences
EPI661223	HA	China	2015-Mar-27	EPI_ISL_199359	A/duck/Guangdong/03.27_DGQTXC210-O/2015	#N/A		Institute of Microbiology, Chinese Academy of Sciences
EPI661231	HA	China	2015-Apr-23	EPI_ISL_199360	A/duck/Guangdong/04.23_DGQTXC187-O/2015	#N/A		Institute of Microbiology, Chinese Academy of Sciences
EPI661239	HA	China	2015-Apr-23	EPI_ISL_199361	A/duck/Guangdong/04.23_DGQTSJ136-O/2015	#N/A		Institute of Microbiology, Chinese Academy of Sciences
EPI661247	HA	China	2015-Apr-23	EPI_ISL_199362	A/duck/Guangdong/04.23_DGQTSJ146-O/2015	#N/A		Institute of Microbiology, Chinese Academy of Sciences
EPI661255	HA	China	2015-Apr-23	EPI_ISL_199363	A/duck/Guangdong/04.23_DGQTXC204-P/2015	#N/A		Institute of Microbiology, Chinese Academy of Sciences
EPI661263	HA	China	2015-Apr-23	EPI_ISL_199364	A/duck/Guangdong/04.23_DGQTXC206-O/2015	#N/A		Institute of Microbiology, Chinese Academy of Sciences
EPI661271	HA	China	2015-Apr-23	EPI_ISL_199365	A/duck/Guangdong/04.23_DGQTSJ123-O/2015	#N/A		Institute of Microbiology, Chinese Academy of Sciences
EPI661279	HA	China	2015-Apr-23	EPI_ISL_199366	A/duck/Guangdong/04.23_DGQTSJ134-O/2015	#N/A		Institute of Microbiology, Chinese Academy of Sciences
EPI661287	HA	China	2015-Mar-27	EPI_ISL_199367	A/duck/Guangdong/03.27_DGQTSJ131-O/2015	#N/A		Institute of Microbiology, Chinese Academy of Sciences
EPI661295	HA	China	2015-Apr-23	EPI_ISL_199368	A/duck/Guangdong/04.23_DGQTSJ128-O/2015	#N/A		Institute of Microbiology, Chinese Academy of Sciences
EPI661303	HA	China	2015-Apr-23	EPI_ISL_199369	A/duck/Guangdong/04.23_DGQTXC183-O/2015	#N/A		Institute of Microbiology, Chinese Academy of Sciences
EPI661311	HA	China	2015-Apr-23	EPI_ISL_199370	A/duck/Guangdong/04.23_DGQTXC204-O/2015	#N/A		Institute of Microbiology, Chinese Academy of Sciences
EPI661319	HA	China	2015-Apr-23	EPI_ISL_199371	A/duck/Guangdong/04.23_DGQTSJ135-P/2015	#N/A		Institute of Microbiology, Chinese Academy of Sciences
EPI661327	HA	China	2015-Apr-23	EPI_ISL_199372	A/duck/Guangdong/04.23_DGQTSJ135-O/2015	#N/A		Institute of Microbiology, Chinese Academy of Sciences
EPI661335	HA	China	2015-Apr-23	EPI_ISL_199373	A/duck/Guangdong/04.23_DGQTSJ138-P/2015	#N/A		Institute of Microbiology, Chinese Academy of Sciences
EPI661343	HA	China	2015-Mar-27	EPI_ISL_199374	A/duck/Guangdong/03.27_DGQTXC203-O/2015	#N/A		Institute of Microbiology, Chinese Academy of Sciences
EPI661351	HA	China	2015-Apr-23	EPI_ISL_199375	A/duck/Guangdong/04.23_DGQTSJ138-O/2015	#N/A		Institute of Microbiology, Chinese Academy of Sciences
EPI661359	HA	China	2015-Apr-23	EPI_ISL_199376	A/duck/Guangdong/04.23_DGQTXC187-P/2015	#N/A		Institute of Microbiology, Chinese Academy of Sciences
EPI661367	HA	China	2015-Mar-27	EPI_ISL_199377	A/duck/Guangdong/03.27_DGQTXC190-P/2015	#N/A		Institute of Microbiology, Chinese Academy of Sciences
EPI661375	HA	China	2015-Apr-23	EPI_ISL_199378	A/duck/Guangdong/04.23_DGQTXC201-O/2015	#N/A		Institute of Microbiology, Chinese Academy of Sciences
EPI661383	HA	China	2015-Apr-23	EPI_ISL_199379	A/duck/Guangdong/04.23_DGQTXC188-P/2015	#N/A		Institute of Microbiology, Chinese Academy of Sciences
EPI661391	HA	China	2015-Apr-23	EPI_ISL_199380	A/duck/Guangdong/04.23_DGQTXC235-P/2015	#N/A		Institute of Microbiology, Chinese Academy of Sciences
EPI661399	HA	China	2015-Apr-16	EPI_ISL_199381	A/duck/Guangdong/04.16_LGDBL001/2015	#N/A		Institute of Microbiology, Chinese Academy of Sciences
EPI661407	HA	China	2015-Apr-16	EPI_ISL_199382	A/duck/Guangdong/04.16_LGDBL007/2015	#N/A		Institute of Microbiology, Chinese Academy of Sciences
EPI661415	HA	China	2015-Apr-16	EPI_ISL_199383	A/duck/Guangdong/04.16_LGDBL004/2015	#N/A		Institute of Microbiology, Chinese Academy of Sciences
EPI661479	HA	China	2015-Mar-27	EPI_ISL_199391	A/duck/Guangdong/03.27_DGQTSJ129-O/2015	#N/A		Institute of Microbiology, Chinese Academy of Sciences
EPI661535	HA	China	2015-Feb-06	EPI_ISL_199398	A/duck/Jiangxi/02.06_NCJD039-P/2015	#N/A		Institute of Microbiology, Chinese Academy of Sciences
EPI661543	HA	China	2015-Feb-06	EPI_ISL_199399	A/duck/Jiangxi/02.06_NCJD036-P/2015	#N/A		Institute of Microbiology, Chinese Academy of Sciences
EPI661567	HA	China	2015-Feb-05	EPI_ISL_199402	A/duck/Jiangxi/02.05_YGYXG038-P/2015	#N/A		Institute of Microbiology, Chinese Academy of Sciences
EPI661575	HA	China	2015-Mar-26	EPI_ISL_199403	A/duck/Guangdong/03.26_DGCP062-P/2015	#N/A		Institute of Microbiology, Chinese Academy of Sciences
EPI661583	HA	China	2015-Mar-26	EPI_ISL_199404	A/duck/Guangdong/03.26_DGCPLB007-O/2015	#N/A		Institute of Microbiology, Chinese Academy of Sciences
EPI661591	HA	China	2015-Mar-26	EPI_ISL_199405	A/duck/Guangdong/03.26_DGCPLB022-O/2015	#N/A		Institute of Microbiology, Chinese Academy of Sciences
EPI661599	HA	China	2015-Mar-26	EPI_ISL_199406	A/duck/Guangdong/03.26_DGCP076-P/2015	#N/A		Institute of Microbiology, Chinese Academy of Sciences
EPI661607	HA	China	2015-Mar-26	EPI_ISL_199407	A/duck/Guangdong/03.26_DGCP077-O/2015	#N/A		Institute of Microbiology, Chinese Academy of Sciences
EPI661615	HA	China	2015-Mar-26	EPI_ISL_199408	A/duck/Guangdong/03.26_DGCP075-O/2015	#N/A		Institute of Microbiology, Chinese Academy of Sciences
EPI661623	HA	China	2015-Mar-26	EPI_ISL_199409	A/duck/Guangdong/03.26_DGCP082-O/2015	#N/A		Institute of Microbiology, Chinese Academy of Sciences
EPI661671	HA	China	2015-Mar-26	EPI_ISL_199415	A/duck/Guangdong/03.26_DGCPLB023-O/2015	#N/A		Institute of Microbiology, Chinese Academy of Sciences
EPI661679	HA	China	2015-Mar-26	EPI_ISL_199416	A/duck/Guangdong/03.26_DGCPLB024-O/2015	#N/A		Institute of Microbiology, Chinese Academy of Sciences
EPI661687	HA	China	2015-Mar-26	EPI_ISL_199417	A/duck/Guangdong/03.26_DGCP062-O/2015	#N/A		Institute of Microbiology, Chinese Academy of Sciences
EPI661703	HA	China	2015-Apr-10	EPI_ISL_199419	A/duck/Guangxi/04.10_JX046/2015	#N/A		Institute of Microbiology, Chinese Academy of Sciences
EPI661719	HA	China	2015-Feb-11	EPI_ISL_199421	A/duck/Guangdong/02.11_DGCP102-P/2015	#N/A		Institute of Microbiology, Chinese Academy of Sciences
EPI661727	HA	China	2015-Feb-11	EPI_ISL_199422	A/duck/Guangdong/02.11_DGCP103-P/2015	#N/A		Institute of Microbiology, Chinese Academy of Sciences
EPI661735	HA	China	2015-Feb-11	EPI_ISL_199423	A/duck/Guangdong/02.11_DGCP104-P/2015	#N/A		Institute of Microbiology, Chinese Academy of Sciences
EPI661831	HA	China	2015-Feb-11	EPI_ISL_199435	A/duck/Guangdong/02.11_DGCP092-P/2015	#N/A		Institute of Microbiology, Chinese Academy of Sciences
EPI661839	HA	China	2015-Feb-11	EPI_ISL_199436	A/duck/Guangdong/02.11_DGCP093-P/2015	#N/A		Institute of Microbiology, Chinese Academy of Sciences
EPI661847	HA	China	2015-Feb-11	EPI_ISL_199437	A/duck/Guangdong/02.11_DGCP094-P/2015	#N/A		Institute of Microbiology, Chinese Academy of Sciences
EPI661943	HA	China	2015-Apr-15	EPI_ISL_199449	A/duck/Guangdong/04.15_SZBAXQ011/2015	#N/A		Institute of Microbiology, Chinese Academy of Sciences
EPI661951	HA	China	2015-Apr-15	EPI_ISL_199450	A/duck/Guangdong/04.15_SZBAXQ017/2015	#N/A		Institute of Microbiology, Chinese Academy of Sciences
EPI661959	HA	China	2015-Apr-15	EPI_ISL_199451	A/duck/Guangdong/04.15_SZBAXQ020/2015	#N/A		Institute of Microbiology, Chinese Academy of Sciences
EPI661967	HA	China	2015-Apr-15	EPI_ISL_199452	A/duck/Guangdong/04.15_SZBAXQ021/2015	#N/A		Institute of Microbiology, Chinese Academy of Sciences
EPI661975	HA	China	2015-Apr-15	EPI_ISL_199453	A/duck/Guangdong/04.15_SZBAXQ003/2015	#N/A		Institute of Microbiology, Chinese Academy of Sciences
EPI662015	HA	China	2015-Apr-16	EPI_ISL_199458	A/duck/Guangdong/04.16_SZLGDBL013/2015	#N/A		Institute of Microbiology, Chinese Academy of Sciences
EPI662023	HA	China	2015-Apr-16	EPI_ISL_199459	A/duck/Guangdong/04.16_SZLGDBL002/2015	#N/A		Institute of Microbiology, Chinese Academy of Sciences
EPI662031	HA	China	2015-Apr-16	EPI_ISL_199460	A/duck/Guangdong/04.16_SZLGDBL003/2015	#N/A		Institute of Microbiology, Chinese Academy of Sciences
EPI662039	HA	China	2015-Apr-16	EPI_ISL_199461	A/duck/Guangdong/04.16_SZLGDBL005/2015	#N/A		Institute of Microbiology, Chinese Academy of Sciences
EPI662047	HA	China	2015-Apr-16	EPI_ISL_199462	A/duck/Guangdong/04.16_SZLGDBL009/2015	#N/A		Institute of Microbiology, Chinese Academy of Sciences
EPI662055	HA	China	2015-Apr-16	EPI_ISL_199463	A/duck/Guangdong/04.16_SZLGWL002/2015	#N/A		Institute of Microbiology, Chinese Academy of Sciences
EPI823940	HA	China	2016-Apr-21	EPI_ISL_231747	A/duck/Hubei/SZY250/2016	#N/A		Import from public-domain	Yao,Y.; Chen,J.
EPI1168862	HA	Egypt	2016-Jan-01	EPI_ISL_297136	A/duck/Egypt/HASHF1/2016	#N/A		Import from public-domain	Tolba,H.M.N.; Abou Elez,R.M.M.; Elsohaby,I.; Ahmed,H.A.
EPI1168863	HA	Egypt	2016-Jan-01	EPI_ISL_297137	A/duck/Egypt/HASHM2/2016	#N/A		Import from public-domain	Ahmed,H.A.; Abou Elez,R.M.M.; Elsohaby,I.; Tolba,H.M.N.
EPI1209058	HA	Cameroon	2016-May-30	EPI_ISL_305601	A/duck/Cameroon/16VIR3791-21/2016	#N/A		Import from public-domain	Wade,A.; Monne,I.; Taiga; Fouda,M.; Abari,M.; Feussom,J.M.; Zecchin,B.; Fusaro,A.; Milani,A.; Terregino,C.
EPI1521577	HA	Japan	2017-Oct-27	EPI_ISL_370661	A/duck/Akita/51019/2017	#N/A		Import from public-domain	Sakoda,Y.; Okamatsu,M.; Matsuno,K.
EPI1521609	HA	Japan	2017-Oct-26	EPI_ISL_370665	A/duck/Hokkaido/W103/2017	#N/A		Import from public-domain	Sakoda,Y.; Okamatsu,M.; Matsuno,K.
EPI1521617	HA	Japan	2017-Oct-26	EPI_ISL_370666	A/duck/Hokkaido/W105/2017	#N/A		Import from public-domain	Sakoda,Y.; Okamatsu,M.; Matsuno,K.
EPI1553401	HA	Uganda	2017-Jan-01	EPI_ISL_379228	A/duck/Uganda/17RS115-9/2017	#N/A		Import from public-domain	Ndumu,D.; Zecchin,B.; Fusaro,A.; Arinaitwe,E.; Erechu,R.; Kidega,E.; Kayiwa,J.; Muwanga,E.; Kirumira,M.; Kirembe,G.; Lutwama,J.; Monne,I.
EPI1555417	HA	Egypt	2016-Aug-12	EPI_ISL_379575	A/duck/Egypt/16EG-BSD/2016	#N/A		Import from public-domain	El-Kady,M.F.; Hassan,K.E.; Shany,S.A.S.; Afifi,M.A.
EPI1555419	HA	Egypt	2017-Mar-18	EPI_ISL_379577	A/duck/Egypt/17EG-BS1/2017	#N/A		Import from public-domain	El-Kady,M.F.; Hassan,K.E.; Shany,S.A.S.; Afifi,M.A.
EPI1555422	HA	Egypt	2017-Feb-16	EPI_ISL_379580	A/duck/Egypt/17EG-FA2/2017	#N/A		Import from public-domain	El-Kady,M.F.; Hassan,K.E.; Shany,S.A.S.; Afifi,M.A.
EPI1555423	HA	Egypt	2017-Feb-21	EPI_ISL_379581	A/duck/Egypt/17EG-GZD1/2017	#N/A		Import from public-domain	El-Kady,M.F.; Hassan,K.E.; Shany,S.A.S.; Afifi,M.A.
EPI1555425	HA	Egypt	2017-Mar-08	EPI_ISL_379583	A/duck/Egypt/17EG-GZD2/2017	#N/A		Import from public-domain	El-Kady,M.F.; Hassan,K.E.; Shany,S.A.S.; Afifi,M.A.
EPI1555426	HA	Egypt	2017-Mar-15	EPI_ISL_379584	A/duck/Egypt/17EG-GZD3/2017	#N/A		Import from public-domain	El-Kady,M.F.; Hassan,K.E.; Shany,S.A.S.; Afifi,M.A.
EPI1555427	HA	Egypt	2017-Mar-24	EPI_ISL_379585	A/duck/Egypt/17EG-BS4/2017	#N/A		Import from public-domain	El-Kady,M.F.; Hassan,K.E.; Shany,S.A.S.; Afifi,M.A.
EPI1555832	HA	China	2016-Jan-01	EPI_ISL_379683	A/duck/China/YD1516/2016	#N/A		Import from public-domain	Liu,K.; Gao,R.; Gu,M.; Li,J.; Shi,L.; Sun,W.; Liu,D.; Gao,Z.; Wang,X.; Hu,J.; Liu,X.; Hu,S.; Chen,S.; Gao,S.; Peng,D.; Jiao,X.A.
EPI1556265	HA	Egypt	2016-Nov-01	EPI_ISL_379745	A/Duck/Egypt/Elmathany/2016	#N/A		Import from public-domain	El-Kersh,M.F.; Abd Allah,F.M.; Kotb,G.; Abdelwanis,S.A.; Ali,A.
EPI1556524	HA	Bangladesh	2015-May-16	EPI_ISL_379822	A/Duck/Bangladesh/D4/2015	#N/A		Import from public-domain	Nooruzzaman,M.; Mumu,T.T.; Hasnat,A.; Akter,M.N.; Rasel,M.S.U.; Rahman,M.M.; Parvin,R.; Chowdhury,E.H.; Islam,M.R.
EPI1556528	HA	Bangladesh	2017-Apr-16	EPI_ISL_379823	A/Duck/Bangladesh/D5/2017	#N/A		Import from public-domain	Nooruzzaman,M.; Mumu,T.T.; Hasnat,A.; Akter,M.N.; Rasel,M.S.U.; Rahman,M.M.; Parvin,R.; Chowdhury,E.H.; Islam,M.R.
EPI1556533	HA	Bangladesh	2017-May-11	EPI_ISL_379824	A/Duck/Bangladesh/D6/2017	#N/A		Import from public-domain	Nooruzzaman,M.; Mumu,T.T.; Hasnat,A.; Akter,M.N.; Rasel,M.S.U.; Rahman,M.M.; Parvin,R.; Chowdhury,E.H.; Islam,M.R.
EPI1556538	HA	Bangladesh	2017-Jun-04	EPI_ISL_379825	A/Duck/Bangladesh/D7/2017	#N/A		Import from public-domain	Nooruzzaman,M.; Mumu,T.T.; Hasnat,A.; Akter,M.N.; Rasel,M.S.U.; Rahman,M.M.; Parvin,R.; Chowdhury,E.H.; Islam,M.R.
EPI1556546	HA	Bangladesh	2017-May-25	EPI_ISL_379826	A/Duck/Bangladesh/D8/2017	#N/A		Import from public-domain	Nooruzzaman,M.; Mumu,T.T.; Hasnat,A.; Akter,M.N.; Rasel,M.S.U.; Rahman,M.M.; Parvin,R.; Chowdhury,E.H.; Islam,M.R.
EPI1556554	HA	Bangladesh	2017-May-31	EPI_ISL_379827	A/Duck/Bangladesh/D9/2017	#N/A		Import from public-domain	Nooruzzaman,M.; Mumu,T.T.; Hasnat,A.; Akter,M.N.; Rasel,M.S.U.; Rahman,M.M.; Parvin,R.; Chowdhury,E.H.; Islam,M.R.
EPI1556562	HA	Bangladesh	2017-May-09	EPI_ISL_379828	A/Duck/Bangladesh/D10/2017	#N/A		Import from public-domain	Nooruzzaman,M.; Mumu,T.T.; Hasnat,A.; Akter,M.N.; Rasel,M.S.U.; Rahman,M.M.; Parvin,R.; Chowdhury,E.H.; Islam,M.R.
EPI1576822	HA	Vietnam	2015-Jan-10	EPI_ISL_387351	A/duck/Viet_Nam/HN-2431/2015	#N/A		Import from public-domain	Tan,G.; Pickett,B.; Fedorova,N.; Amedeo,P.; Isom,R.; Hu,L.; Christensen,J.; Miller,J.; Durbin,A.; Williams,T.; Arumemi,F.; Kawaoka,Y.; Zhong,G.; Neumann,G.
EPI1576830	HA	Vietnam	2015-Oct-25	EPI_ISL_387352	A/duck/Viet_Nam/HN-2512/2015	#N/A		Import from public-domain	Tan,G.; Pickett,B.; Fedorova,N.; Amedeo,P.; Isom,R.; Hu,L.; Christensen,J.; Miller,J.; Durbin,A.; Williams,T.; Arumemi,F.; Kawaoka,Y.; Zhong,G.; Neumann,G.
EPI1576838	HA	Vietnam	2015-Oct-25	EPI_ISL_387353	A/duck/Viet_Nam/HN-2520/2015	#N/A		Import from public-domain	Tan,G.; Pickett,B.; Fedorova,N.; Amedeo,P.; Isom,R.; Hu,L.; Christensen,J.; Miller,J.; Durbin,A.; Williams,T.; Arumemi,F.; Kawaoka,Y.; Zhong,G.; Neumann,G.
EPI1576846	HA	Vietnam	2015-Oct-25	EPI_ISL_387354	A/duck/Viet_Nam/HN-2522/2015	#N/A		Import from public-domain	Tan,G.; Pickett,B.; Fedorova,N.; Amedeo,P.; Isom,R.; Hu,L.; Christensen,J.; Miller,J.; Durbin,A.; Williams,T.; Arumemi,F.; Kawaoka,Y.; Zhong,G.; Neumann,G.
EPI1576915	HA	Vietnam	2016-Jan-05	EPI_ISL_387362	A/duck/Viet_Nam/QN-2624/2016	#N/A		Import from public-domain	Tan,G.; Pickett,B.; Fedorova,N.; Amedeo,P.; Isom,R.; Hu,L.; Christensen,J.; Miller,J.; Durbin,A.; Williams,T.; Arumemi,F.; Kawaoka,Y.; Zhong,G.; Neumann,G.
EPI1833687	HA	China	2017-Jan-17	EPI_ISL_707384	A/duck/Fujian/1.17_FZHX0123-C/2017	#N/A		Import from public-domain	Bi,Y.; Li,J.; Li,S.; Fu,G.; Jin,T.; Zhang,C.; Yang,Y.; Ma,Z.; Tian,W.; Xiao,S.; Li,L.; Yin,R.; Zhang,Y.; Wang,L.; Qin,Y.; Yao,Z.; Meng,F.; Hu,D.; Li,D.; Wong,G.; Liu,F.; Lv,N.; Fu,L.; Peng,Y.; Ma,J.; Sharshov,K.; Shestopalov,A.; Gulyaeva,M.; Gao,G.F.; Chen,J.; Shi,Y.; Liu,W.J.; Chu,D.; Huang,Y.; Liu,Y.; Liu,L.; Chen,Q.; Shi,W.
EPI1833927	HA	China	2017-Oct-26	EPI_ISL_707414	A/duck/Fujian/10.26_FZHX0002-O/2017	#N/A		Import from public-domain	Bi,Y.; Li,J.; Li,S.; Fu,G.; Jin,T.; Zhang,C.; Yang,Y.; Ma,Z.; Tian,W.; Xiao,S.; Li,L.; Yin,R.; Zhang,Y.; Wang,L.; Qin,Y.; Yao,Z.; Meng,F.; Hu,D.; Li,D.; Wong,G.; Liu,F.; Lv,N.; Fu,L.; Peng,Y.; Ma,J.; Sharshov,K.; Shestopalov,A.; Gulyaeva,M.; Gao,G.F.; Chen,J.; Shi,Y.; Liu,W.J.; Chu,D.; Huang,Y.; Liu,Y.; Liu,L.; Chen,Q.; Shi,W.
EPI1833935	HA	China	2017-Oct-26	EPI_ISL_707415	A/duck/Fujian/10.26_FZHX0010-O/2017	#N/A		Import from public-domain	Bi,Y.; Li,J.; Li,S.; Fu,G.; Jin,T.; Zhang,C.; Yang,Y.; Ma,Z.; Tian,W.; Xiao,S.; Li,L.; Yin,R.; Zhang,Y.; Wang,L.; Qin,Y.; Yao,Z.; Meng,F.; Hu,D.; Li,D.; Wong,G.; Liu,F.; Lv,N.; Fu,L.; Peng,Y.; Ma,J.; Sharshov,K.; Shestopalov,A.; Gulyaeva,M.; Gao,G.F.; Chen,J.; Shi,Y.; Liu,W.J.; Chu,D.; Huang,Y.; Liu,Y.; Liu,L.; Chen,Q.; Shi,W.
EPI1833951	HA	China	2017-Nov-23	EPI_ISL_707417	A/duck/Fujian/11.23_FZHX0009-C/2017	#N/A		Import from public-domain	Bi,Y.; Li,J.; Li,S.; Fu,G.; Jin,T.; Zhang,C.; Yang,Y.; Ma,Z.; Tian,W.; Xiao,S.; Li,L.; Yin,R.; Zhang,Y.; Wang,L.; Qin,Y.; Yao,Z.; Meng,F.; Hu,D.; Li,D.; Wong,G.; Liu,F.; Lv,N.; Fu,L.; Peng,Y.; Ma,J.; Sharshov,K.; Shestopalov,A.; Gulyaeva,M.; Gao,G.F.; Chen,J.; Shi,Y.; Liu,W.J.; Chu,D.; Huang,Y.; Liu,Y.; Liu,L.; Chen,Q.; Shi,W.
EPI1833959	HA	China	2017-Nov-23	EPI_ISL_707418	A/duck/Fujian/11.23_FZHX0014-C/2017	#N/A		Import from public-domain	Bi,Y.; Li,J.; Li,S.; Fu,G.; Jin,T.; Zhang,C.; Yang,Y.; Ma,Z.; Tian,W.; Xiao,S.; Li,L.; Yin,R.; Zhang,Y.; Wang,L.; Qin,Y.; Yao,Z.; Meng,F.; Hu,D.; Li,D.; Wong,G.; Liu,F.; Lv,N.; Fu,L.; Peng,Y.; Ma,J.; Sharshov,K.; Shestopalov,A.; Gulyaeva,M.; Gao,G.F.; Chen,J.; Shi,Y.; Liu,W.J.; Chu,D.; Huang,Y.; Liu,Y.; Liu,L.; Chen,Q.; Shi,W.
EPI1833967	HA	China	2017-Nov-23	EPI_ISL_707419	A/duck/Fujian/11.23_FZHX0015-C/2017	#N/A		Import from public-domain	Bi,Y.; Li,J.; Li,S.; Fu,G.; Jin,T.; Zhang,C.; Yang,Y.; Ma,Z.; Tian,W.; Xiao,S.; Li,L.; Yin,R.; Zhang,Y.; Wang,L.; Qin,Y.; Yao,Z.; Meng,F.; Hu,D.; Li,D.; Wong,G.; Liu,F.; Lv,N.; Fu,L.; Peng,Y.; Ma,J.; Sharshov,K.; Shestopalov,A.; Gulyaeva,M.; Gao,G.F.; Chen,J.; Shi,Y.; Liu,W.J.; Chu,D.; Huang,Y.; Liu,Y.; Liu,L.; Chen,Q.; Shi,W.
EPI1834007	HA	China	2016-Nov-03	EPI_ISL_707421	A/duck/Fujian/11.3_FZHX1132-O/2016	#N/A		Import from public-domain	Bi,Y.; Li,J.; Li,S.; Fu,G.; Jin,T.; Zhang,C.; Yang,Y.; Ma,Z.; Tian,W.; Xiao,S.; Li,L.; Yin,R.; Zhang,Y.; Wang,L.; Qin,Y.; Yao,Z.; Meng,F.; Hu,D.; Li,D.; Wong,G.; Liu,F.; Lv,N.; Fu,L.; Peng,Y.; Ma,J.; Sharshov,K.; Shestopalov,A.; Gulyaeva,M.; Gao,G.F.; Chen,J.; Shi,Y.; Liu,W.J.; Chu,D.; Huang,Y.; Liu,Y.; Liu,L.; Chen,Q.; Shi,W.
EPI1834015	HA	China	2016-Nov-03	EPI_ISL_707422	A/duck/Fujian/11.3_FZHX1141-C/2016	#N/A		Import from public-domain	Bi,Y.; Li,J.; Li,S.; Fu,G.; Jin,T.; Zhang,C.; Yang,Y.; Ma,Z.; Tian,W.; Xiao,S.; Li,L.; Yin,R.; Zhang,Y.; Wang,L.; Qin,Y.; Yao,Z.; Meng,F.; Hu,D.; Li,D.; Wong,G.; Liu,F.; Lv,N.; Fu,L.; Peng,Y.; Ma,J.; Sharshov,K.; Shestopalov,A.; Gulyaeva,M.; Gao,G.F.; Chen,J.; Shi,Y.; Liu,W.J.; Chu,D.; Huang,Y.; Liu,Y.; Liu,L.; Chen,Q.; Shi,W.
EPI1834039	HA	China	2016-Dec-07	EPI_ISL_707425	A/duck/Fujian/12.7_FZHX1202-O/2016	#N/A		Import from public-domain	Bi,Y.; Li,J.; Li,S.; Fu,G.; Jin,T.; Zhang,C.; Yang,Y.; Ma,Z.; Tian,W.; Xiao,S.; Li,L.; Yin,R.; Zhang,Y.; Wang,L.; Qin,Y.; Yao,Z.; Meng,F.; Hu,D.; Li,D.; Wong,G.; Liu,F.; Lv,N.; Fu,L.; Peng,Y.; Ma,J.; Sharshov,K.; Shestopalov,A.; Gulyaeva,M.; Gao,G.F.; Chen,J.; Shi,Y.; Liu,W.J.; Chu,D.; Huang,Y.; Liu,Y.; Liu,L.; Chen,Q.; Shi,W.
EPI1834047	HA	China	2016-Dec-07	EPI_ISL_707426	A/duck/Fujian/12.7_FZHX1218-C/2016	#N/A		Import from public-domain	Bi,Y.; Li,J.; Li,S.; Fu,G.; Jin,T.; Zhang,C.; Yang,Y.; Ma,Z.; Tian,W.; Xiao,S.; Li,L.; Yin,R.; Zhang,Y.; Wang,L.; Qin,Y.; Yao,Z.; Meng,F.; Hu,D.; Li,D.; Wong,G.; Liu,F.; Lv,N.; Fu,L.; Peng,Y.; Ma,J.; Sharshov,K.; Shestopalov,A.; Gulyaeva,M.; Gao,G.F.; Chen,J.; Shi,Y.; Liu,W.J.; Chu,D.; Huang,Y.; Liu,Y.; Liu,L.; Chen,Q.; Shi,W.
EPI1834055	HA	China	2016-Dec-07	EPI_ISL_707427	A/duck/Fujian/12.7_FZHX1219-O/2016	#N/A		Import from public-domain	Bi,Y.; Li,J.; Li,S.; Fu,G.; Jin,T.; Zhang,C.; Yang,Y.; Ma,Z.; Tian,W.; Xiao,S.; Li,L.; Yin,R.; Zhang,Y.; Wang,L.; Qin,Y.; Yao,Z.; Meng,F.; Hu,D.; Li,D.; Wong,G.; Liu,F.; Lv,N.; Fu,L.; Peng,Y.; Ma,J.; Sharshov,K.; Shestopalov,A.; Gulyaeva,M.; Gao,G.F.; Chen,J.; Shi,Y.; Liu,W.J.; Chu,D.; Huang,Y.; Liu,Y.; Liu,L.; Chen,Q.; Shi,W.
EPI1834063	HA	China	2016-Dec-07	EPI_ISL_707428	A/duck/Fujian/12.7_FZHX1221-C/2016	#N/A		Import from public-domain	Bi,Y.; Li,J.; Li,S.; Fu,G.; Jin,T.; Zhang,C.; Yang,Y.; Ma,Z.; Tian,W.; Xiao,S.; Li,L.; Yin,R.; Zhang,Y.; Wang,L.; Qin,Y.; Yao,Z.; Meng,F.; Hu,D.; Li,D.; Wong,G.; Liu,F.; Lv,N.; Fu,L.; Peng,Y.; Ma,J.; Sharshov,K.; Shestopalov,A.; Gulyaeva,M.; Gao,G.F.; Chen,J.; Shi,Y.; Liu,W.J.; Chu,D.; Huang,Y.; Liu,Y.; Liu,L.; Chen,Q.; Shi,W.
EPI1834263	HA	China	2016-Nov-18	EPI_ISL_707453	A/duck/Guangdong/11.18_SZBJ003-C/2016	#N/A		Import from public-domain	Bi,Y.; Li,J.; Li,S.; Fu,G.; Jin,T.; Zhang,C.; Yang,Y.; Ma,Z.; Tian,W.; Xiao,S.; Li,L.; Yin,R.; Zhang,Y.; Wang,L.; Qin,Y.; Yao,Z.; Meng,F.; Hu,D.; Li,D.; Wong,G.; Liu,F.; Lv,N.; Fu,L.; Peng,Y.; Ma,J.; Sharshov,K.; Shestopalov,A.; Gulyaeva,M.; Gao,G.F.; Chen,J.; Shi,Y.; Liu,W.J.; Chu,D.; Huang,Y.; Liu,Y.; Liu,L.; Chen,Q.; Shi,W.
EPI1834271	HA	China	2016-Nov-18	EPI_ISL_707454	A/duck/Guangdong/11.18_SZBJ003-O/2016	#N/A		Import from public-domain	Bi,Y.; Li,J.; Li,S.; Fu,G.; Jin,T.; Zhang,C.; Yang,Y.; Ma,Z.; Tian,W.; Xiao,S.; Li,L.; Yin,R.; Zhang,Y.; Wang,L.; Qin,Y.; Yao,Z.; Meng,F.; Hu,D.; Li,D.; Wong,G.; Liu,F.; Lv,N.; Fu,L.; Peng,Y.; Ma,J.; Sharshov,K.; Shestopalov,A.; Gulyaeva,M.; Gao,G.F.; Chen,J.; Shi,Y.; Liu,W.J.; Chu,D.; Huang,Y.; Liu,Y.; Liu,L.; Chen,Q.; Shi,W.
EPI1834279	HA	China	2016-Nov-18	EPI_ISL_707455	A/duck/Guangdong/11.18_SZBJ007-O/2016	#N/A		Import from public-domain	Bi,Y.; Li,J.; Li,S.; Fu,G.; Jin,T.; Zhang,C.; Yang,Y.; Ma,Z.; Tian,W.; Xiao,S.; Li,L.; Yin,R.; Zhang,Y.; Wang,L.; Qin,Y.; Yao,Z.; Meng,F.; Hu,D.; Li,D.; Wong,G.; Liu,F.; Lv,N.; Fu,L.; Peng,Y.; Ma,J.; Sharshov,K.; Shestopalov,A.; Gulyaeva,M.; Gao,G.F.; Chen,J.; Shi,Y.; Liu,W.J.; Chu,D.; Huang,Y.; Liu,Y.; Liu,L.; Chen,Q.; Shi,W.
EPI1834359	HA	China	2018-Aug-26	EPI_ISL_707465	A/duck/Guizhou/8.26_ZYLJJ017-O/2018	#N/A		Import from public-domain	Bi,Y.; Li,J.; Li,S.; Fu,G.; Jin,T.; Zhang,C.; Yang,Y.; Ma,Z.; Tian,W.; Xiao,S.; Li,L.; Yin,R.; Zhang,Y.; Wang,L.; Qin,Y.; Yao,Z.; Meng,F.; Hu,D.; Li,D.; Wong,G.; Liu,F.; Lv,N.; Fu,L.; Peng,Y.; Ma,J.; Sharshov,K.; Shestopalov,A.; Gulyaeva,M.; Gao,G.F.; Chen,J.; Shi,Y.; Liu,W.J.; Chu,D.; Huang,Y.; Liu,Y.; Liu,L.; Chen,Q.; Shi,W.
EPI1834391	HA	China	2017-Dec-29	EPI_ISL_707469	A/duck/Hainan/12.29_HKPL002-C/2017	#N/A		Import from public-domain	Bi,Y.; Li,J.; Li,S.; Fu,G.; Jin,T.; Zhang,C.; Yang,Y.; Ma,Z.; Tian,W.; Xiao,S.; Li,L.; Yin,R.; Zhang,Y.; Wang,L.; Qin,Y.; Yao,Z.; Meng,F.; Hu,D.; Li,D.; Wong,G.; Liu,F.; Lv,N.; Fu,L.; Peng,Y.; Ma,J.; Sharshov,K.; Shestopalov,A.; Gulyaeva,M.; Gao,G.F.; Chen,J.; Shi,Y.; Liu,W.J.; Chu,D.; Huang,Y.; Liu,Y.; Liu,L.; Chen,Q.; Shi,W.
EPI1834447	HA	China	2018-Jan-12	EPI_ISL_707475	A/duck/Hunan/01.12_YYGK82H3-OC/2018	#N/A		Import from public-domain	Bi,Y.; Li,J.; Li,S.; Fu,G.; Jin,T.; Zhang,C.; Yang,Y.; Ma,Z.; Tian,W.; Xiao,S.; Li,L.; Yin,R.; Zhang,Y.; Wang,L.; Qin,Y.; Yao,Z.; Meng,F.; Hu,D.; Li,D.; Wong,G.; Liu,F.; Lv,N.; Fu,L.; Peng,Y.; Ma,J.; Sharshov,K.; Shestopalov,A.; Gulyaeva,M.; Gao,G.F.; Chen,J.; Shi,Y.; Liu,W.J.; Chu,D.; Huang,Y.; Liu,Y.; Liu,L.; Chen,Q.; Shi,W.
EPI1834479	HA	China	2018-Mar-07	EPI_ISL_707477	A/duck/Hunan/03.07_YYGK4L3-OC/2018	#N/A		Import from public-domain	Bi,Y.; Li,J.; Li,S.; Fu,G.; Jin,T.; Zhang,C.; Yang,Y.; Ma,Z.; Tian,W.; Xiao,S.; Li,L.; Yin,R.; Zhang,Y.; Wang,L.; Qin,Y.; Yao,Z.; Meng,F.; Hu,D.; Li,D.; Wong,G.; Liu,F.; Lv,N.; Fu,L.; Peng,Y.; Ma,J.; Sharshov,K.; Shestopalov,A.; Gulyaeva,M.; Gao,G.F.; Chen,J.; Shi,Y.; Liu,W.J.; Chu,D.; Huang,Y.; Liu,Y.; Liu,L.; Chen,Q.; Shi,W.
EPI1834487	HA	China	2017-Mar-24	EPI_ISL_707478	A/duck/Hunan/03.24_YYGK174M2-C/2017	#N/A		Import from public-domain	Bi,Y.; Li,J.; Li,S.; Fu,G.; Jin,T.; Zhang,C.; Yang,Y.; Ma,Z.; Tian,W.; Xiao,S.; Li,L.; Yin,R.; Zhang,Y.; Wang,L.; Qin,Y.; Yao,Z.; Meng,F.; Hu,D.; Li,D.; Wong,G.; Liu,F.; Lv,N.; Fu,L.; Peng,Y.; Ma,J.; Sharshov,K.; Shestopalov,A.; Gulyaeva,M.; Gao,G.F.; Chen,J.; Shi,Y.; Liu,W.J.; Chu,D.; Huang,Y.; Liu,Y.; Liu,L.; Chen,Q.; Shi,W.
EPI1834495	HA	China	2017-Mar-24	EPI_ISL_707479	A/duck/Hunan/03.24_YYGK178M2-C/2017	#N/A		Import from public-domain	Bi,Y.; Li,J.; Li,S.; Fu,G.; Jin,T.; Zhang,C.; Yang,Y.; Ma,Z.; Tian,W.; Xiao,S.; Li,L.; Yin,R.; Zhang,Y.; Wang,L.; Qin,Y.; Yao,Z.; Meng,F.; Hu,D.; Li,D.; Wong,G.; Liu,F.; Lv,N.; Fu,L.; Peng,Y.; Ma,J.; Sharshov,K.; Shestopalov,A.; Gulyaeva,M.; Gao,G.F.; Chen,J.; Shi,Y.; Liu,W.J.; Chu,D.; Huang,Y.; Liu,Y.; Liu,L.; Chen,Q.; Shi,W.
EPI1834503	HA	China	2017-Mar-24	EPI_ISL_707480	A/duck/Hunan/03.24_YYGK18M2-O/2017	#N/A		Import from public-domain	Bi,Y.; Li,J.; Li,S.; Fu,G.; Jin,T.; Zhang,C.; Yang,Y.; Ma,Z.; Tian,W.; Xiao,S.; Li,L.; Yin,R.; Zhang,Y.; Wang,L.; Qin,Y.; Yao,Z.; Meng,F.; Hu,D.; Li,D.; Wong,G.; Liu,F.; Lv,N.; Fu,L.; Peng,Y.; Ma,J.; Sharshov,K.; Shestopalov,A.; Gulyaeva,M.; Gao,G.F.; Chen,J.; Shi,Y.; Liu,W.J.; Chu,D.; Huang,Y.; Liu,Y.; Liu,L.; Chen,Q.; Shi,W.
EPI1834511	HA	China	2017-Mar-24	EPI_ISL_707481	A/duck/Hunan/03.24_YYGK21M2-O/2017	#N/A		Import from public-domain	Bi,Y.; Li,J.; Li,S.; Fu,G.; Jin,T.; Zhang,C.; Yang,Y.; Ma,Z.; Tian,W.; Xiao,S.; Li,L.; Yin,R.; Zhang,Y.; Wang,L.; Qin,Y.; Yao,Z.; Meng,F.; Hu,D.; Li,D.; Wong,G.; Liu,F.; Lv,N.; Fu,L.; Peng,Y.; Ma,J.; Sharshov,K.; Shestopalov,A.; Gulyaeva,M.; Gao,G.F.; Chen,J.; Shi,Y.; Liu,W.J.; Chu,D.; Huang,Y.; Liu,Y.; Liu,L.; Chen,Q.; Shi,W.
EPI1834583	HA	China	2018-Jan-12	EPI_ISL_707489	A/duck/Hunan/1.12_YYGK68H3-OC/2018	#N/A		Import from public-domain	Bi,Y.; Li,J.; Li,S.; Fu,G.; Jin,T.; Zhang,C.; Yang,Y.; Ma,Z.; Tian,W.; Xiao,S.; Li,L.; Yin,R.; Zhang,Y.; Wang,L.; Qin,Y.; Yao,Z.; Meng,F.; Hu,D.; Li,D.; Wong,G.; Liu,F.; Lv,N.; Fu,L.; Peng,Y.; Ma,J.; Sharshov,K.; Shestopalov,A.; Gulyaeva,M.; Gao,G.F.; Chen,J.; Shi,Y.; Liu,W.J.; Chu,D.; Huang,Y.; Liu,Y.; Liu,L.; Chen,Q.; Shi,W.
EPI1834591	HA	China	2018-Jan-12	EPI_ISL_707490	A/duck/Hunan/1.12_YYGK72H3-OC/2018	#N/A		Import from public-domain	Bi,Y.; Li,J.; Li,S.; Fu,G.; Jin,T.; Zhang,C.; Yang,Y.; Ma,Z.; Tian,W.; Xiao,S.; Li,L.; Yin,R.; Zhang,Y.; Wang,L.; Qin,Y.; Yao,Z.; Meng,F.; Hu,D.; Li,D.; Wong,G.; Liu,F.; Lv,N.; Fu,L.; Peng,Y.; Ma,J.; Sharshov,K.; Shestopalov,A.; Gulyaeva,M.; Gao,G.F.; Chen,J.; Shi,Y.; Liu,W.J.; Chu,D.; Huang,Y.; Liu,Y.; Liu,L.; Chen,Q.; Shi,W.
EPI1834599	HA	China	2018-Jan-12	EPI_ISL_707491	A/duck/Hunan/1.12_YYGK74H3-OC/2018	#N/A		Import from public-domain	Bi,Y.; Li,J.; Li,S.; Fu,G.; Jin,T.; Zhang,C.; Yang,Y.; Ma,Z.; Tian,W.; Xiao,S.; Li,L.; Yin,R.; Zhang,Y.; Wang,L.; Qin,Y.; Yao,Z.; Meng,F.; Hu,D.; Li,D.; Wong,G.; Liu,F.; Lv,N.; Fu,L.; Peng,Y.; Ma,J.; Sharshov,K.; Shestopalov,A.; Gulyaeva,M.; Gao,G.F.; Chen,J.; Shi,Y.; Liu,W.J.; Chu,D.; Huang,Y.; Liu,Y.; Liu,L.; Chen,Q.; Shi,W.
EPI1834615	HA	China	2017-Jan-17	EPI_ISL_707493	A/duck/Hunan/1.17_YYGKK80-OC/2017	#N/A		Import from public-domain	Bi,Y.; Li,J.; Li,S.; Fu,G.; Jin,T.; Zhang,C.; Yang,Y.; Ma,Z.; Tian,W.; Xiao,S.; Li,L.; Yin,R.; Zhang,Y.; Wang,L.; Qin,Y.; Yao,Z.; Meng,F.; Hu,D.; Li,D.; Wong,G.; Liu,F.; Lv,N.; Fu,L.; Peng,Y.; Ma,J.; Sharshov,K.; Shestopalov,A.; Gulyaeva,M.; Gao,G.F.; Chen,J.; Shi,Y.; Liu,W.J.; Chu,D.; Huang,Y.; Liu,Y.; Liu,L.; Chen,Q.; Shi,W.
EPI1834687	HA	China	2017-Nov-03	EPI_ISL_707500	A/duck/Hunan/11.30_YYGK59E3-OC/2017	#N/A		Import from public-domain	Bi,Y.; Li,J.; Li,S.; Fu,G.; Jin,T.; Zhang,C.; Yang,Y.; Ma,Z.; Tian,W.; Xiao,S.; Li,L.; Yin,R.; Zhang,Y.; Wang,L.; Qin,Y.; Yao,Z.; Meng,F.; Hu,D.; Li,D.; Wong,G.; Liu,F.; Lv,N.; Fu,L.; Peng,Y.; Ma,J.; Sharshov,K.; Shestopalov,A.; Gulyaeva,M.; Gao,G.F.; Chen,J.; Shi,Y.; Liu,W.J.; Chu,D.; Huang,Y.; Liu,Y.; Liu,L.; Chen,Q.; Shi,W.
EPI1834695	HA	China	2017-Nov-03	EPI_ISL_707501	A/duck/Hunan/11.30_YYGK62E3-OC/2017	#N/A		Import from public-domain	Bi,Y.; Li,J.; Li,S.; Fu,G.; Jin,T.; Zhang,C.; Yang,Y.; Ma,Z.; Tian,W.; Xiao,S.; Li,L.; Yin,R.; Zhang,Y.; Wang,L.; Qin,Y.; Yao,Z.; Meng,F.; Hu,D.; Li,D.; Wong,G.; Liu,F.; Lv,N.; Fu,L.; Peng,Y.; Ma,J.; Sharshov,K.; Shestopalov,A.; Gulyaeva,M.; Gao,G.F.; Chen,J.; Shi,Y.; Liu,W.J.; Chu,D.; Huang,Y.; Liu,Y.; Liu,L.; Chen,Q.; Shi,W.
EPI1834703	HA	China	2017-Nov-03	EPI_ISL_707502	A/duck/Hunan/11.30_YYGK63E3-OC/2017	#N/A		Import from public-domain	Bi,Y.; Li,J.; Li,S.; Fu,G.; Jin,T.; Zhang,C.; Yang,Y.; Ma,Z.; Tian,W.; Xiao,S.; Li,L.; Yin,R.; Zhang,Y.; Wang,L.; Qin,Y.; Yao,Z.; Meng,F.; Hu,D.; Li,D.; Wong,G.; Liu,F.; Lv,N.; Fu,L.; Peng,Y.; Ma,J.; Sharshov,K.; Shestopalov,A.; Gulyaeva,M.; Gao,G.F.; Chen,J.; Shi,Y.; Liu,W.J.; Chu,D.; Huang,Y.; Liu,Y.; Liu,L.; Chen,Q.; Shi,W.
EPI1834711	HA	China	2017-Nov-03	EPI_ISL_707503	A/duck/Hunan/11.30_YYGK74E3-OC/2017	#N/A		Import from public-domain	Bi,Y.; Li,J.; Li,S.; Fu,G.; Jin,T.; Zhang,C.; Yang,Y.; Ma,Z.; Tian,W.; Xiao,S.; Li,L.; Yin,R.; Zhang,Y.; Wang,L.; Qin,Y.; Yao,Z.; Meng,F.; Hu,D.; Li,D.; Wong,G.; Liu,F.; Lv,N.; Fu,L.; Peng,Y.; Ma,J.; Sharshov,K.; Shestopalov,A.; Gulyaeva,M.; Gao,G.F.; Chen,J.; Shi,Y.; Liu,W.J.; Chu,D.; Huang,Y.; Liu,Y.; Liu,L.; Chen,Q.; Shi,W.
EPI1834767	HA	China	2016-Dec-27	EPI_ISL_707504	A/duck/Hunan/12.27_YYGK100J2-C/2016	#N/A		Import from public-domain	Bi,Y.; Li,J.; Li,S.; Fu,G.; Jin,T.; Zhang,C.; Yang,Y.; Ma,Z.; Tian,W.; Xiao,S.; Li,L.; Yin,R.; Zhang,Y.; Wang,L.; Qin,Y.; Yao,Z.; Meng,F.; Hu,D.; Li,D.; Wong,G.; Liu,F.; Lv,N.; Fu,L.; Peng,Y.; Ma,J.; Sharshov,K.; Shestopalov,A.; Gulyaeva,M.; Gao,G.F.; Chen,J.; Shi,Y.; Liu,W.J.; Chu,D.; Huang,Y.; Liu,Y.; Liu,L.; Chen,Q.; Shi,W.
EPI1834783	HA	China	2016-Dec-27	EPI_ISL_707506	A/duck/Hunan/12.27_YYGK60J2-C/2016	#N/A		Import from public-domain	Bi,Y.; Li,J.; Li,S.; Fu,G.; Jin,T.; Zhang,C.; Yang,Y.; Ma,Z.; Tian,W.; Xiao,S.; Li,L.; Yin,R.; Zhang,Y.; Wang,L.; Qin,Y.; Yao,Z.; Meng,F.; Hu,D.; Li,D.; Wong,G.; Liu,F.; Lv,N.; Fu,L.; Peng,Y.; Ma,J.; Sharshov,K.; Shestopalov,A.; Gulyaeva,M.; Gao,G.F.; Chen,J.; Shi,Y.; Liu,W.J.; Chu,D.; Huang,Y.; Liu,Y.; Liu,L.; Chen,Q.; Shi,W.
EPI1834791	HA	China	2016-Dec-27	EPI_ISL_707507	A/duck/Hunan/12.27_YYGK71J2-O/2016	#N/A		Import from public-domain	Bi,Y.; Li,J.; Li,S.; Fu,G.; Jin,T.; Zhang,C.; Yang,Y.; Ma,Z.; Tian,W.; Xiao,S.; Li,L.; Yin,R.; Zhang,Y.; Wang,L.; Qin,Y.; Yao,Z.; Meng,F.; Hu,D.; Li,D.; Wong,G.; Liu,F.; Lv,N.; Fu,L.; Peng,Y.; Ma,J.; Sharshov,K.; Shestopalov,A.; Gulyaeva,M.; Gao,G.F.; Chen,J.; Shi,Y.; Liu,W.J.; Chu,D.; Huang,Y.; Liu,Y.; Liu,L.; Chen,Q.; Shi,W.
EPI1834799	HA	China	2016-Dec-27	EPI_ISL_707508	A/duck/Hunan/12.27_YYGK73J2-O/2016	#N/A		Import from public-domain	Bi,Y.; Li,J.; Li,S.; Fu,G.; Jin,T.; Zhang,C.; Yang,Y.; Ma,Z.; Tian,W.; Xiao,S.; Li,L.; Yin,R.; Zhang,Y.; Wang,L.; Qin,Y.; Yao,Z.; Meng,F.; Hu,D.; Li,D.; Wong,G.; Liu,F.; Lv,N.; Fu,L.; Peng,Y.; Ma,J.; Sharshov,K.; Shestopalov,A.; Gulyaeva,M.; Gao,G.F.; Chen,J.; Shi,Y.; Liu,W.J.; Chu,D.; Huang,Y.; Liu,Y.; Liu,L.; Chen,Q.; Shi,W.
EPI1834815	HA	China	2016-Dec-27	EPI_ISL_707510	A/duck/Hunan/12.27_YYGK81J2-O/2016	#N/A		Import from public-domain	Bi,Y.; Li,J.; Li,S.; Fu,G.; Jin,T.; Zhang,C.; Yang,Y.; Ma,Z.; Tian,W.; Xiao,S.; Li,L.; Yin,R.; Zhang,Y.; Wang,L.; Qin,Y.; Yao,Z.; Meng,F.; Hu,D.; Li,D.; Wong,G.; Liu,F.; Lv,N.; Fu,L.; Peng,Y.; Ma,J.; Sharshov,K.; Shestopalov,A.; Gulyaeva,M.; Gao,G.F.; Chen,J.; Shi,Y.; Liu,W.J.; Chu,D.; Huang,Y.; Liu,Y.; Liu,L.; Chen,Q.; Shi,W.
EPI1834831	HA	China	2016-Dec-27	EPI_ISL_707512	A/duck/Hunan/12.27_YYGK86J2-C/2016	#N/A		Import from public-domain	Bi,Y.; Li,J.; Li,S.; Fu,G.; Jin,T.; Zhang,C.; Yang,Y.; Ma,Z.; Tian,W.; Xiao,S.; Li,L.; Yin,R.; Zhang,Y.; Wang,L.; Qin,Y.; Yao,Z.; Meng,F.; Hu,D.; Li,D.; Wong,G.; Liu,F.; Lv,N.; Fu,L.; Peng,Y.; Ma,J.; Sharshov,K.; Shestopalov,A.; Gulyaeva,M.; Gao,G.F.; Chen,J.; Shi,Y.; Liu,W.J.; Chu,D.; Huang,Y.; Liu,Y.; Liu,L.; Chen,Q.; Shi,W.
EPI1834855	HA	China	2016-Dec-27	EPI_ISL_707515	A/duck/Hunan/12.27_YYGK89J2-O/2016	#N/A		Import from public-domain	Bi,Y.; Li,J.; Li,S.; Fu,G.; Jin,T.; Zhang,C.; Yang,Y.; Ma,Z.; Tian,W.; Xiao,S.; Li,L.; Yin,R.; Zhang,Y.; Wang,L.; Qin,Y.; Yao,Z.; Meng,F.; Hu,D.; Li,D.; Wong,G.; Liu,F.; Lv,N.; Fu,L.; Peng,Y.; Ma,J.; Sharshov,K.; Shestopalov,A.; Gulyaeva,M.; Gao,G.F.; Chen,J.; Shi,Y.; Liu,W.J.; Chu,D.; Huang,Y.; Liu,Y.; Liu,L.; Chen,Q.; Shi,W.
EPI1834863	HA	China	2016-Dec-27	EPI_ISL_707516	A/duck/Hunan/12.27_YYGK91J2-O/2016	#N/A		Import from public-domain	Bi,Y.; Li,J.; Li,S.; Fu,G.; Jin,T.; Zhang,C.; Yang,Y.; Ma,Z.; Tian,W.; Xiao,S.; Li,L.; Yin,R.; Zhang,Y.; Wang,L.; Qin,Y.; Yao,Z.; Meng,F.; Hu,D.; Li,D.; Wong,G.; Liu,F.; Lv,N.; Fu,L.; Peng,Y.; Ma,J.; Sharshov,K.; Shestopalov,A.; Gulyaeva,M.; Gao,G.F.; Chen,J.; Shi,Y.; Liu,W.J.; Chu,D.; Huang,Y.; Liu,Y.; Liu,L.; Chen,Q.; Shi,W.
EPI1834871	HA	China	2016-Dec-27	EPI_ISL_707517	A/duck/Hunan/12.27_YYGK93J2-O/2016	#N/A		Import from public-domain	Bi,Y.; Li,J.; Li,S.; Fu,G.; Jin,T.; Zhang,C.; Yang,Y.; Ma,Z.; Tian,W.; Xiao,S.; Li,L.; Yin,R.; Zhang,Y.; Wang,L.; Qin,Y.; Yao,Z.; Meng,F.; Hu,D.; Li,D.; Wong,G.; Liu,F.; Lv,N.; Fu,L.; Peng,Y.; Ma,J.; Sharshov,K.; Shestopalov,A.; Gulyaeva,M.; Gao,G.F.; Chen,J.; Shi,Y.; Liu,W.J.; Chu,D.; Huang,Y.; Liu,Y.; Liu,L.; Chen,Q.; Shi,W.
EPI1834887	HA	China	2016-Dec-27	EPI_ISL_707519	A/duck/Hunan/12.27_YYGK95J2-O/2016	#N/A		Import from public-domain	Bi,Y.; Li,J.; Li,S.; Fu,G.; Jin,T.; Zhang,C.; Yang,Y.; Ma,Z.; Tian,W.; Xiao,S.; Li,L.; Yin,R.; Zhang,Y.; Wang,L.; Qin,Y.; Yao,Z.; Meng,F.; Hu,D.; Li,D.; Wong,G.; Liu,F.; Lv,N.; Fu,L.; Peng,Y.; Ma,J.; Sharshov,K.; Shestopalov,A.; Gulyaeva,M.; Gao,G.F.; Chen,J.; Shi,Y.; Liu,W.J.; Chu,D.; Huang,Y.; Liu,Y.; Liu,L.; Chen,Q.; Shi,W.
EPI1834895	HA	China	2016-Dec-27	EPI_ISL_707520	A/duck/Hunan/12.27_YYGK96J2-O/2016	#N/A		Import from public-domain	Bi,Y.; Li,J.; Li,S.; Fu,G.; Jin,T.; Zhang,C.; Yang,Y.; Ma,Z.; Tian,W.; Xiao,S.; Li,L.; Yin,R.; Zhang,Y.; Wang,L.; Qin,Y.; Yao,Z.; Meng,F.; Hu,D.; Li,D.; Wong,G.; Liu,F.; Lv,N.; Fu,L.; Peng,Y.; Ma,J.; Sharshov,K.; Shestopalov,A.; Gulyaeva,M.; Gao,G.F.; Chen,J.; Shi,Y.; Liu,W.J.; Chu,D.; Huang,Y.; Liu,Y.; Liu,L.; Chen,Q.; Shi,W.
EPI1834903	HA	China	2016-Dec-27	EPI_ISL_707521	A/duck/Hunan/12.27_YYGK97J2-O/2016	#N/A		Import from public-domain	Bi,Y.; Li,J.; Li,S.; Fu,G.; Jin,T.; Zhang,C.; Yang,Y.; Ma,Z.; Tian,W.; Xiao,S.; Li,L.; Yin,R.; Zhang,Y.; Wang,L.; Qin,Y.; Yao,Z.; Meng,F.; Hu,D.; Li,D.; Wong,G.; Liu,F.; Lv,N.; Fu,L.; Peng,Y.; Ma,J.; Sharshov,K.; Shestopalov,A.; Gulyaeva,M.; Gao,G.F.; Chen,J.; Shi,Y.; Liu,W.J.; Chu,D.; Huang,Y.; Liu,Y.; Liu,L.; Chen,Q.; Shi,W.
EPI1834919	HA	China	2018-Feb-06	EPI_ISL_707523	A/duck/Hunan/2.06_YYGK77J3-OC/2018	#N/A		Import from public-domain	Bi,Y.; Li,J.; Li,S.; Fu,G.; Jin,T.; Zhang,C.; Yang,Y.; Ma,Z.; Tian,W.; Xiao,S.; Li,L.; Yin,R.; Zhang,Y.; Wang,L.; Qin,Y.; Yao,Z.; Meng,F.; Hu,D.; Li,D.; Wong,G.; Liu,F.; Lv,N.; Fu,L.; Peng,Y.; Ma,J.; Sharshov,K.; Shestopalov,A.; Gulyaeva,M.; Gao,G.F.; Chen,J.; Shi,Y.; Liu,W.J.; Chu,D.; Huang,Y.; Liu,Y.; Liu,L.; Chen,Q.; Shi,W.
EPI1834927	HA	China	2018-Feb-06	EPI_ISL_707524	A/duck/Hunan/2.06_YYGK78J3-OC/2018	#N/A		Import from public-domain	Bi,Y.; Li,J.; Li,S.; Fu,G.; Jin,T.; Zhang,C.; Yang,Y.; Ma,Z.; Tian,W.; Xiao,S.; Li,L.; Yin,R.; Zhang,Y.; Wang,L.; Qin,Y.; Yao,Z.; Meng,F.; Hu,D.; Li,D.; Wong,G.; Liu,F.; Lv,N.; Fu,L.; Peng,Y.; Ma,J.; Sharshov,K.; Shestopalov,A.; Gulyaeva,M.; Gao,G.F.; Chen,J.; Shi,Y.; Liu,W.J.; Chu,D.; Huang,Y.; Liu,Y.; Liu,L.; Chen,Q.; Shi,W.
EPI1834935	HA	China	2018-Feb-06	EPI_ISL_707525	A/duck/Hunan/2.06_YYGK84J3-OC/2018	#N/A		Import from public-domain	Bi,Y.; Li,J.; Li,S.; Fu,G.; Jin,T.; Zhang,C.; Yang,Y.; Ma,Z.; Tian,W.; Xiao,S.; Li,L.; Yin,R.; Zhang,Y.; Wang,L.; Qin,Y.; Yao,Z.; Meng,F.; Hu,D.; Li,D.; Wong,G.; Liu,F.; Lv,N.; Fu,L.; Peng,Y.; Ma,J.; Sharshov,K.; Shestopalov,A.; Gulyaeva,M.; Gao,G.F.; Chen,J.; Shi,Y.; Liu,W.J.; Chu,D.; Huang,Y.; Liu,Y.; Liu,L.; Chen,Q.; Shi,W.
EPI1834951	HA	China	2018-Feb-06	EPI_ISL_707527	A/duck/Hunan/2.06_YYGK92J3-OC/2018	#N/A		Import from public-domain	Bi,Y.; Li,J.; Li,S.; Fu,G.; Jin,T.; Zhang,C.; Yang,Y.; Ma,Z.; Tian,W.; Xiao,S.; Li,L.; Yin,R.; Zhang,Y.; Wang,L.; Qin,Y.; Yao,Z.; Meng,F.; Hu,D.; Li,D.; Wong,G.; Liu,F.; Lv,N.; Fu,L.; Peng,Y.; Ma,J.; Sharshov,K.; Shestopalov,A.; Gulyaeva,M.; Gao,G.F.; Chen,J.; Shi,Y.; Liu,W.J.; Chu,D.; Huang,Y.; Liu,Y.; Liu,L.; Chen,Q.; Shi,W.
EPI1835055	HA	China	2017-Jan-11	EPI_ISL_707533	A/duck/Jiangxi/01.11_NCNP101G2-OC/2017	#N/A		Import from public-domain	Bi,Y.; Li,J.; Li,S.; Fu,G.; Jin,T.; Zhang,C.; Yang,Y.; Ma,Z.; Tian,W.; Xiao,S.; Li,L.; Yin,R.; Zhang,Y.; Wang,L.; Qin,Y.; Yao,Z.; Meng,F.; Hu,D.; Li,D.; Wong,G.; Liu,F.; Lv,N.; Fu,L.; Peng,Y.; Ma,J.; Sharshov,K.; Shestopalov,A.; Gulyaeva,M.; Gao,G.F.; Chen,J.; Shi,Y.; Liu,W.J.; Chu,D.; Huang,Y.; Liu,Y.; Liu,L.; Chen,Q.; Shi,W.
EPI1835183	HA	China	2016-Nov-17	EPI_ISL_707543	A/duck/Jiangxi/11.17_NCNP30Y2-O/2016	#N/A		Import from public-domain	Bi,Y.; Li,J.; Li,S.; Fu,G.; Jin,T.; Zhang,C.; Yang,Y.; Ma,Z.; Tian,W.; Xiao,S.; Li,L.; Yin,R.; Zhang,Y.; Wang,L.; Qin,Y.; Yao,Z.; Meng,F.; Hu,D.; Li,D.; Wong,G.; Liu,F.; Lv,N.; Fu,L.; Peng,Y.; Ma,J.; Sharshov,K.; Shestopalov,A.; Gulyaeva,M.; Gao,G.F.; Chen,J.; Shi,Y.; Liu,W.J.; Chu,D.; Huang,Y.; Liu,Y.; Liu,L.; Chen,Q.; Shi,W.
EPI1835191	HA	China	2016-Nov-17	EPI_ISL_707544	A/duck/Jiangxi/11.17_NCNP48Y2-C/2016	#N/A		Import from public-domain	Bi,Y.; Li,J.; Li,S.; Fu,G.; Jin,T.; Zhang,C.; Yang,Y.; Ma,Z.; Tian,W.; Xiao,S.; Li,L.; Yin,R.; Zhang,Y.; Wang,L.; Qin,Y.; Yao,Z.; Meng,F.; Hu,D.; Li,D.; Wong,G.; Liu,F.; Lv,N.; Fu,L.; Peng,Y.; Ma,J.; Sharshov,K.; Shestopalov,A.; Gulyaeva,M.; Gao,G.F.; Chen,J.; Shi,Y.; Liu,W.J.; Chu,D.; Huang,Y.; Liu,Y.; Liu,L.; Chen,Q.; Shi,W.
EPI1835215	HA	China	2016-Nov-29	EPI_ISL_707546	A/duck/Jiangxi/11.29_NCDZT71H2-O/2016	#N/A		Import from public-domain	Bi,Y.; Li,J.; Li,S.; Fu,G.; Jin,T.; Zhang,C.; Yang,Y.; Ma,Z.; Tian,W.; Xiao,S.; Li,L.; Yin,R.; Zhang,Y.; Wang,L.; Qin,Y.; Yao,Z.; Meng,F.; Hu,D.; Li,D.; Wong,G.; Liu,F.; Lv,N.; Fu,L.; Peng,Y.; Ma,J.; Sharshov,K.; Shestopalov,A.; Gulyaeva,M.; Gao,G.F.; Chen,J.; Shi,Y.; Liu,W.J.; Chu,D.; Huang,Y.; Liu,Y.; Liu,L.; Chen,Q.; Shi,W.
EPI1835287	HA	China	2018-Feb-28	EPI_ISL_707554	A/duck/Jiangxi/2.28NCNP23K3-OC/2018	#N/A		Import from public-domain	Bi,Y.; Li,J.; Li,S.; Fu,G.; Jin,T.; Zhang,C.; Yang,Y.; Ma,Z.; Tian,W.; Xiao,S.; Li,L.; Yin,R.; Zhang,Y.; Wang,L.; Qin,Y.; Yao,Z.; Meng,F.; Hu,D.; Li,D.; Wong,G.; Liu,F.; Lv,N.; Fu,L.; Peng,Y.; Ma,J.; Sharshov,K.; Shestopalov,A.; Gulyaeva,M.; Gao,G.F.; Chen,J.; Shi,Y.; Liu,W.J.; Chu,D.; Huang,Y.; Liu,Y.; Liu,L.; Chen,Q.; Shi,W.
EPI1835295	HA	China	2018-Feb-28	EPI_ISL_707555	A/duck/Jiangxi/2.28_NCNP25K3-OC/2018	#N/A		Import from public-domain	Bi,Y.; Li,J.; Li,S.; Fu,G.; Jin,T.; Zhang,C.; Yang,Y.; Ma,Z.; Tian,W.; Xiao,S.; Li,L.; Yin,R.; Zhang,Y.; Wang,L.; Qin,Y.; Yao,Z.; Meng,F.; Hu,D.; Li,D.; Wong,G.; Liu,F.; Lv,N.; Fu,L.; Peng,Y.; Ma,J.; Sharshov,K.; Shestopalov,A.; Gulyaeva,M.; Gao,G.F.; Chen,J.; Shi,Y.; Liu,W.J.; Chu,D.; Huang,Y.; Liu,Y.; Liu,L.; Chen,Q.; Shi,W.
EPI961935	HA	Cambodia	2015-Nov-13	EPI_ISL_256397	A/duck/Cambodia/Z1120502/2015	#N/A	Institut Pasteur du Cambodia	Institut Pasteur du Cambodia	Horm, S-V; Dussart,P
EPI961944	HA	Cambodia	2015-Nov-13	EPI_ISL_256399	A/duck/Cambodia/Z1120503/2015	#N/A	Institut Pasteur du Cambodia	Institut Pasteur du Cambodia	Horm, S-V; Dussart,P
EPI961949	HA	Cambodia	2015-Nov-13	EPI_ISL_256400	A/duck/Cambodia/Z1120504/2015	#N/A	Institut Pasteur du Cambodia	Institut Pasteur du Cambodia	Horm, S-V; Dussart,P
EPI961954	HA	Cambodia	2015-Nov-13	EPI_ISL_256401	A/duck/Cambodia/Z1120505/2015	#N/A	Institut Pasteur du Cambodia	Institut Pasteur du Cambodia	Horm, S-V; Dussart,P
EPI962100	HA	Cambodia	2015-Nov-16	EPI_ISL_256465	A/duck/Cambodia/Z1120508/2015	#N/A	Institut Pasteur du Cambodia	Institut Pasteur du Cambodia	Horm, S-V; Dussart,P
EPI962361	HA	Cambodia	2015-Nov-16	EPI_ISL_256502	A/duck/Cambodia/Z1120509/2015	#N/A	Institut Pasteur du Cambodia	Institut Pasteur du Cambodia	Horm, S-V; Dussart,P
EPI866993	HA	Japan	2016-Nov-28	EPI_ISL_239421	A/muscovy_duck/Aomori/1-2T/2016	#N/A	National Institute of Animal Health	National Institute of Animal Health	Uchida, Y.
EPI867001	HA	Japan	2016-Dec-02	EPI_ISL_239422	A/muscovy_duck/Aomori/2-4T/2016	#N/A	National Institute of Animal Health	National Institute of Animal Health	Uchida, Y.
EPI867017	HA	Japan	2016-Nov-28	EPI_ISL_239424	A/muscovy_duck/Aomori/1-10C/2016	#N/A	National Institute of Animal Health	National Institute of Animal Health	Uchida, Y.
EPI867049	HA	Japan	2016-Dec-02	EPI_ISL_239428	A/muscovy_duck/Aomori/2-2T/2016	#N/A	National Institute of Animal Health	National Institute of Animal Health	Uchida, Y.
EPI867057	HA	Japan	2016-Nov-28	EPI_ISL_239429	A/muscovy_duck/Aomori/1-7T/2016	#N/A	National Institute of Animal Health	National Institute of Animal Health	Uchida, Y.
EPI867065	HA	Japan	2016-Dec-02	EPI_ISL_239430	A/muscovy_duck/Aomori/2-1C/2016	#N/A	National Institute of Animal Health	National Institute of Animal Health	Uchida, Y.
EPI867073	HA	Japan	2016-Dec-02	EPI_ISL_239431	A/muscovy_duck/Aomori/2-3T/2016	#N/A	National Institute of Animal Health	National Institute of Animal Health	Uchida, Y.
EPI867089	HA	Japan	2016-Nov-28	EPI_ISL_239433	A/muscovy_duck/Aomori/1-3T/2016	#N/A	National Institute of Animal Health	National Institute of Animal Health	Uchida, Y.
EPI872987	HA	Japan	2016-Nov-28	EPI_ISL_240529	A/muscovy_duck/Aomori/1-3T/2016s	#N/A	National Institute of Animal Health	National Institute of Animal Health	Uchida, Y.
EPI873011	HA	Japan	2016-Nov-28	EPI_ISL_240532	A/muscovy_duck/Aomori/1-1T/2016	#N/A	National Institute of Animal Health	National Institute of Animal Health	Uchida, Y.
EPI873019	HA	Japan	2016-Nov-28	EPI_ISL_240533	A/muscovy_duck/Aomori/1-7T/2016	#N/A	National Institute of Animal Health	National Institute of Animal Health	Uchida, Y.
EPI873440	HA	Japan	2016-Dec-14	EPI_ISL_240616	A/duck/Ibaraki/22/2016	#N/A	National Institute of Animal Health	National Institute of Animal Health	Uchida,Y.
EPI866708	HA	Japan	2016-Nov-14	EPI_ISL_239351	A/duck/Hyogo/1/2016	#N/A	Hyogo Prefectural Institute of Public Health and Consumer Sciences	National Institute of Infectious Diseases (NIID)	Nakauchi,Mina; Saito,Shinji; Takayama,Ikuyo; Kageyama,Tsutomu; Odagiri,Takato
EPI1435113	HA	China	2016-May-21	EPI_ISL_354553	A/Duck/Jiangxi/50455/2016	#N/A	WHO Chinese National Influenza Center	WHO Chinese National Influenza Center	Xiaoxu,Zeng;Xiyan,Li;Weijuan,Huang;Lei,Yang;Dayan,Wang;Yuelong,Shu
EPI1435137	HA	China	2016-May-20	EPI_ISL_354556	A/Duck/Jiangxi/50446/2016	#N/A	WHO Chinese National Influenza Center	WHO Chinese National Influenza Center	Xiaoxu,Zeng;Xiyan,Li;Weijuan,Huang;Lei,Yang;Dayan,Wang;Yuelong,Shu
EPI962321	HA	Japan	2016-Dec-19	EPI_ISL_256497	A/pintail/Hokkaido/X8/2016	#N/A	Graduate School of Veterinary Medicine, Hokkaido University	Hokkaido University
EPI1074706	HA	China	2016-Nov-03	EPI_ISL_280491	A/shoveller_duck/Shanghai/JDS90/2016	#N/A		Import from public-domain	He,G.; Zhou,L.; Zhu,C.; Shi,H.; Li,X.; Wu,D.; Liu,J.; Lv,J.; Hu,C.; Li,Z.; Wang,Z.; Wang,T.
EPI1575323	HA	Egypt	2016-Dec-01	EPI_ISL_387141	A/northern_shoveler/Egypt/813C/2016	#N/A		Import from public-domain	Kandeil,A.; Webby,R.; McKenzie,P.; Kayali,G.; Ali,M.A.
EPI1074700	HA	China	2016-Nov-03	EPI_ISL_280485	A/common_teal/Shanghai/JDS36/2016	#N/A		Import from public-domain	He,G.; Zhou,L.; Zhu,C.; Shi,H.; Li,X.; Wu,D.; Liu,J.; Lv,J.; Hu,C.; Li,Z.; Wang,Z.; Wang,T.
EPI1074701	HA	China	2016-Nov-03	EPI_ISL_280486	A/common_teal/Shanghai/JDS66/2016	#N/A		Import from public-domain	He,G.; Zhou,L.; Zhu,C.; Shi,H.; Li,X.; Wu,D.; Liu,J.; Lv,J.; Hu,C.; Li,Z.; Wang,Z.; Wang,T.
EPI1074702	HA	China	2016-Nov-03	EPI_ISL_280487	A/common_teal/Shanghai/JDS76/2016	#N/A		Import from public-domain	He,G.; Zhou,L.; Zhu,C.; Shi,H.; Li,X.; Wu,D.; Liu,J.; Lv,J.; Hu,C.; Li,Z.; Wang,Z.; Wang,T.
EPI1074703	HA	China	2016-Nov-03	EPI_ISL_280488	A/common_teal/Shanghai/JDS81/2016	#N/A		Import from public-domain	He,G.; Zhou,L.; Zhu,C.; Shi,H.; Li,X.; Wu,D.; Liu,J.; Lv,J.; Hu,C.; Li,Z.; Wang,Z.; Wang,T.
EPI1575322	HA	Egypt	2017-Feb-25	EPI_ISL_387136	A/teal/Egypt/1198C/2017	#N/A		Import from public-domain	Kandeil,A.; Webby,R.; McKenzie,P.; Kayali,G.; Ali,M.A.
EPI1575319	HA	Egypt	2016-Dec-01	EPI_ISL_387138	A/teal/Egypt_/823C/2016	#N/A		Import from public-domain	Kandeil,A.; Webby,R.; McKenzie,P.; Kayali,G.; Ali,M.A.
EPI1575353	HA	Egypt	2017-Feb-25	EPI_ISL_387140	A/teal/Egypt/1202C/2017	#N/A		Import from public-domain	Kandeil,A.; Webby,R.; McKenzie,P.; Kayali,G.; Ali,M.A.
EPI823451	HA	Vietnam	2015-Nov-10	EPI_ISL_231525	A/duck/Vietnam/LBM813/2015	#N/A		Import from public-domain	Soda,K.; Nguyen,K.H.; Le,Q.M.; Ito,T.; Maegaki,S.
EPI823453	HA	Vietnam	2015-Nov-10	EPI_ISL_231526	A/duck/Vietnam/LBM816/2015	#N/A		Import from public-domain	Soda,K.; Nguyen,K.H.; Le,Q.M.; Ito,T.; Maegaki,S.
EPI823455	HA	Vietnam	2015-Nov-10	EPI_ISL_231527	A/duck/Vietnam/LBM824/2015	#N/A		Import from public-domain	Soda,K.; Nguyen,K.H.; Le,Q.M.; Ito,T.; Maegaki,S.
EPI1036750	HA	Vietnam	2015-Dec-08	EPI_ISL_273359	A/duck/Vietnam/LBM835/2015	#N/A		Import from public-domain	Soda,K.; Nguyen,K.H.; Trang,H.U.; Le,Q.M.; Ito,T.; Le,Q.M.
EPI1036827	HA	Vietnam	2015-Nov-10	EPI_ISL_273360	A/duck/Vietnam/LBM806/2015	#N/A		Import from public-domain	Soda,K.; Nguyen,K.H.; Trang,H.U.; Le,Q.M.; Ito,T.; Le,Q.M.
EPI1205176	HA	Vietnam	2017-Jul-23	EPI_ISL_304956	A/duck/Vietnam/QuangBinh/DH130723/2017	#N/A		Import from public-domain	Pham,H.M.; Pham,H.K.; Nguyen,V.K.
EPI1205177	HA	Vietnam	2017-Jul-18	EPI_ISL_304957	A/duck/Vietnam/QuangBinh/DH330718/2017	#N/A		Import from public-domain	Pham,H.M.; Pham,H.K.; Nguyen,V.K.
EPI1205180	HA	Vietnam	2018-Feb-06	EPI_ISL_304960	A/duck/Vietnam/QuangBinh/QN530206/2018	#N/A		Import from public-domain	Pham,H.M.; Pham,H.K.; Nguyen,V.K.
EPI1309636	HA	Bangladesh	2017-Aug-17	EPI_ISL_329564	A/duck/Bangladesh/33415/2017	#N/A		Import from public-domain	Barman,S.; Turner,J.C.; Hasan,M.K.; Akhtar,S.; Franks,J.; El-Shesheny,R.; Walker,D.; Seiler,P.; Friedman,K.; Kercher,L.; Kayali,G.; Jones-Engel,L.; McKenzie,P.; Krauss,S.; Webby,R.J.; Feeroz,M.; Webster,R.G.
EPI1309601	HA	Bangladesh	2017-Oct-19	EPI_ISL_329565	A/duck/Bangladesh/33772/2017	#N/A		Import from public-domain	Barman,S.; Turner,J.C.; Hasan,M.K.; Akhtar,S.; Franks,J.; El-Shesheny,R.; Walker,D.; Seiler,P.; Friedman,K.; Kercher,L.; Kayali,G.; Jones-Engel,L.; McKenzie,P.; Krauss,S.; Webby,R.J.; Feeroz,M.; Webster,R.G.
EPI1309572	HA	Bangladesh	2017-Oct-19	EPI_ISL_329581	A/duck/Bangladesh/33775/2017	#N/A		Import from public-domain	Barman,S.; Turner,J.C.; Hasan,M.K.; Akhtar,S.; Franks,J.; El-Shesheny,R.; Walker,D.; Seiler,P.; Friedman,K.; Kercher,L.; Kayali,G.; Jones-Engel,L.; McKenzie,P.; Krauss,S.; Webby,R.J.; Feeroz,M.; Webster,R.G.
EPI1309552	HA	Bangladesh	2017-Oct-24	EPI_ISL_329582	A/duck/Bangladesh/33892/2017	#N/A		Import from public-domain	Barman,S.; Turner,J.C.; Hasan,M.K.; Akhtar,S.; Franks,J.; El-Shesheny,R.; Walker,D.; Seiler,P.; Friedman,K.; Kercher,L.; Kayali,G.; Jones-Engel,L.; McKenzie,P.; Krauss,S.; Webby,R.J.; Feeroz,M.; Webster,R.G.
EPI1309433	HA	Bangladesh	2017-Jul-22	EPI_ISL_329588	A/duck/Bangladesh/33287/2017	#N/A		Import from public-domain	Barman,S.; Turner,J.C.; Hasan,M.K.; Akhtar,S.; Franks,J.; El-Shesheny,R.; Walker,D.; Seiler,P.; Friedman,K.; Kercher,L.; Kayali,G.; Jones-Engel,L.; McKenzie,P.; Krauss,S.; Webby,R.J.; Feeroz,M.; Webster,R.G.
EPI1309692	HA	Bangladesh	2017-May-18	EPI_ISL_329590	A/duck/Bangladesh/32822/2017	#N/A		Import from public-domain	Barman,S.; Turner,J.C.; Hasan,M.K.; Akhtar,S.; Franks,J.; El-Shesheny,R.; Walker,D.; Seiler,P.; Friedman,K.; Kercher,L.; Kayali,G.; Jones-Engel,L.; McKenzie,P.; Krauss,S.; Webby,R.J.; Feeroz,M.; Webster,R.G.
EPI1309481	HA	Bangladesh	2017-Jun-11	EPI_ISL_329598	A/duck/Bangladesh/32914/2017	#N/A		Import from public-domain	Barman,S.; Turner,J.C.; Hasan,M.K.; Akhtar,S.; Franks,J.; El-Shesheny,R.; Walker,D.; Seiler,P.; Friedman,K.; Kercher,L.; Kayali,G.; Jones-Engel,L.; McKenzie,P.; Krauss,S.; Webby,R.J.; Feeroz,M.; Webster,R.G.
EPI1555992	HA	Bangladesh	2018-Jan-24	EPI_ISL_379691	A/duck/Bangladesh/34751/2018	#N/A		Import from public-domain	Barman,S.; Turner,J.C.; Hasan,M.K.; Akhtar,S.; Franks,J.; El-Shesheny,R.; Walker,D.; Seiler,P.; Friedman,K.; Kercher,L.; Kayali,G.; Jones-Engel,L.; McKenzie,P.; Krauss,S.; Webby,R.J.; Feeroz,M.M.; Webster,R.G.
EPI1556118	HA	Bangladesh	2018-Jan-24	EPI_ISL_379692	A/duck/Bangladesh/34745/2018	#N/A		Import from public-domain	Barman,S.; Turner,J.C.; Hasan,M.K.; Akhtar,S.; Franks,J.; El-Shesheny,R.; Walker,D.; Seiler,P.; Friedman,K.; Kercher,L.; Kayali,G.; Jones-Engel,L.; McKenzie,P.; Krauss,S.; Webby,R.J.; Feeroz,M.M.; Webster,R.G.
EPI1556001	HA	Bangladesh	2018-Jan-24	EPI_ISL_379695	A/duck/Bangladesh/34749/2018	#N/A		Import from public-domain	Barman,S.; Turner,J.C.; Hasan,M.K.; Akhtar,S.; Franks,J.; El-Shesheny,R.; Walker,D.; Seiler,P.; Friedman,K.; Kercher,L.; Kayali,G.; Jones-Engel,L.; McKenzie,P.; Krauss,S.; Webby,R.J.; Feeroz,M.M.; Webster,R.G.
EPI1556127	HA	Bangladesh	2018-Jan-24	EPI_ISL_379699	A/duck/Bangladesh/34744/2018	#N/A		Import from public-domain	Barman,S.; Turner,J.C.; Hasan,M.K.; Akhtar,S.; Franks,J.; El-Shesheny,R.; Walker,D.; Seiler,P.; Friedman,K.; Kercher,L.; Kayali,G.; Jones-Engel,L.; McKenzie,P.; Krauss,S.; Webby,R.J.; Feeroz,M.M.; Webster,R.G.
EPI1556097	HA	Bangladesh	2018-Jan-24	EPI_ISL_379709	A/duck/Bangladesh/34752/2018	#N/A		Import from public-domain	Barman,S.; Turner,J.C.; Hasan,M.K.; Akhtar,S.; Franks,J.; El-Shesheny,R.; Walker,D.; Seiler,P.; Friedman,K.; Kercher,L.; Kayali,G.; Jones-Engel,L.; McKenzie,P.; Krauss,S.; Webby,R.J.; Feeroz,M.M.; Webster,R.G.
EPI1556084	HA	Bangladesh	2018-Jan-23	EPI_ISL_379715	A/duck/Bangladesh/34590/2018	#N/A		Import from public-domain	Barman,S.; Turner,J.C.; Hasan,M.K.; Akhtar,S.; Franks,J.; El-Shesheny,R.; Walker,D.; Seiler,P.; Friedman,K.; Kercher,L.; Kayali,G.; Jones-Engel,L.; McKenzie,P.; Krauss,S.; Webby,R.J.; Feeroz,M.M.; Webster,R.G.
EPI1556197	HA	Bangladesh	2018-Jan-24	EPI_ISL_379720	A/duck/Bangladesh/34743/2018	#N/A		Import from public-domain	Barman,S.; Turner,J.C.; Hasan,M.K.; Akhtar,S.; Franks,J.; El-Shesheny,R.; Walker,D.; Seiler,P.; Friedman,K.; Kercher,L.; Kayali,G.; Jones-Engel,L.; McKenzie,P.; Krauss,S.; Webby,R.J.; Feeroz,M.M.; Webster,R.G.
EPI573672	HA	Japan	2015-Jan-14	EPI_ISL_174520	_A/mallard_duck/Kagoshima/KU70/2015	#N/A	Kagoshima University	Kagoshima University
EPI573680	HA	Japan	2015-Feb-13	EPI_ISL_174521	_A/mallard_duck/Kagoshima/KU116/2015	#N/A	Kagoshima University	Kagoshima University
EPI1387248	HA	Egypt	2018-Dec-31	EPI_ISL_346255	A/duck/Egypt/VG1099/2018	#N/A	National Laboratory for Veterinary Quality Control on Poultry production- Animal Health Research Inistitute	Animal Health Research Institute	´Hagag,Naglaa; Erfan,Ahmed; El-Husseiny,Mohamed; Shalaby,Azhar; Saif,Mohamed; Selim, Abdullah; Nour,Ahmed; Arafa,Abdel-ElSatar; Ibraheem, Essam; Hassan,Mohamed; Hassan, Wafaa; Abdel-Hakim,Mahmoud; Shaheen,Momtaz; Naguib,Mahmoud´
EPI1581333	HA	Bangladesh	2018-Apr-26	EPI_ISL_387980	A/duck/Bangladesh/35226/2018	#N/A		Import from public-domain	Barman,S.; Turner,J.C.; Hasan,M.; Akhtar,S.; Franks,J.; El-Shesheny,R.; Walker,D.; Seiler,P.; Friedman,K.; Kercher,L.; McKenzie,P.; Webby,R.J.; Feeroz,M.; Webster,R.G.
EPI1581349	HA	Bangladesh	2018-Apr-26	EPI_ISL_387982	A/duck/Bangladesh/35222/2018	#N/A		Import from public-domain	Barman,S.; Turner,J.C.; Hasan,M.; Akhtar,S.; Franks,J.; El-Shesheny,R.; Walker,D.; Seiler,P.; Friedman,K.; Kercher,L.; McKenzie,P.; Webby,R.J.; Feeroz,M.; Webster,R.G.
EPI1581407	HA	Bangladesh	2018-Dec-15	EPI_ISL_387992	A/duck/Bangladesh/36042/2018	#N/A		Import from public-domain	Barman,S.; Turner,J.C.; Hasan,M.; Akhtar,S.; Franks,J.; El-Shesheny,R.; Walker,D.; Seiler,P.; Friedman,K.; Kercher,L.; McKenzie,P.; Webby,R.J.; Feeroz,M.; Webster,R.G.
EPI1581416	HA	Bangladesh	2018-Dec-15	EPI_ISL_387993	A/duck/Bangladesh/36037/2018	#N/A		Import from public-domain	Barman,S.; Turner,J.C.; Hasan,M.; Akhtar,S.; Franks,J.; El-Shesheny,R.; Walker,D.; Seiler,P.; Friedman,K.; Kercher,L.; McKenzie,P.; Webby,R.J.; Feeroz,M.; Webster,R.G.
EPI1581469	HA	Bangladesh	2018-Dec-18	EPI_ISL_387997	A/duck/Bangladesh/35986/2018	#N/A		Import from public-domain	Barman,S.; Turner,J.C.; Hasan,M.; Akhtar,S.; Franks,J.; El-Shesheny,R.; Walker,D.; Seiler,P.; Friedman,K.; Kercher,L.; McKenzie,P.; Webby,R.J.; Feeroz,M.; Webster,R.G.
EPI1581522	HA	Bangladesh	2018-Dec-18	EPI_ISL_388001	A/duck/Bangladesh/35924/2018	#N/A		Import from public-domain	Barman,S.; Turner,J.C.; Hasan,M.; Akhtar,S.; Franks,J.; El-Shesheny,R.; Walker,D.; Seiler,P.; Friedman,K.; Kercher,L.; McKenzie,P.; Webby,R.J.; Feeroz,M.; Webster,R.G.
EPI1581539	HA	Bangladesh	2018-Oct-30	EPI_ISL_388003	A/duck/Bangladesh/35833/2018	#N/A		Import from public-domain	Barman,S.; Turner,J.C.; Hasan,M.; Akhtar,S.; Franks,J.; El-Shesheny,R.; Walker,D.; Seiler,P.; Friedman,K.; Kercher,L.; McKenzie,P.; Webby,R.J.; Feeroz,M.; Webster,R.G.
EPI1581552	HA	Bangladesh	2018-Oct-30	EPI_ISL_388004	A/duck/Bangladesh/35835/2018	#N/A		Import from public-domain	Barman,S.; Turner,J.C.; Hasan,M.; Akhtar,S.; Franks,J.; El-Shesheny,R.; Walker,D.; Seiler,P.; Friedman,K.; Kercher,L.; McKenzie,P.; Webby,R.J.; Feeroz,M.; Webster,R.G.
EPI1581566	HA	Bangladesh	2018-Oct-30	EPI_ISL_388007	A/duck/Bangladesh/35827/2018	#N/A		Import from public-domain	Barman,S.; Turner,J.C.; Hasan,M.; Akhtar,S.; Franks,J.; El-Shesheny,R.; Walker,D.; Seiler,P.; Friedman,K.; Kercher,L.; McKenzie,P.; Webby,R.J.; Feeroz,M.; Webster,R.G.
EPI1581581	HA	Bangladesh	2018-Dec-18	EPI_ISL_388009	A/duck/Bangladesh/35921/2018	#N/A		Import from public-domain	Barman,S.; Turner,J.C.; Hasan,M.; Akhtar,S.; Franks,J.; El-Shesheny,R.; Walker,D.; Seiler,P.; Friedman,K.; Kercher,L.; McKenzie,P.; Webby,R.J.; Feeroz,M.; Webster,R.G.
EPI1581597	HA	Bangladesh	2018-Aug-09	EPI_ISL_388011	A/duck/Bangladesh/35600/2018	#N/A		Import from public-domain	Barman,S.; Turner,J.C.; Hasan,M.; Akhtar,S.; Franks,J.; El-Shesheny,R.; Walker,D.; Seiler,P.; Friedman,K.; Kercher,L.; McKenzie,P.; Webby,R.J.; Feeroz,M.; Webster,R.G.
EPI1581626	HA	Bangladesh	2018-Aug-09	EPI_ISL_388014	A/duck/Bangladesh/35672/2018	#N/A		Import from public-domain	Barman,S.; Turner,J.C.; Hasan,M.; Akhtar,S.; Franks,J.; El-Shesheny,R.; Walker,D.; Seiler,P.; Friedman,K.; Kercher,L.; McKenzie,P.; Webby,R.J.; Feeroz,M.; Webster,R.G.
EPI1581630	HA	Bangladesh	2018-Jun-05	EPI_ISL_388015	A/duck/Bangladesh/35440/2018	#N/A		Import from public-domain	Barman,S.; Turner,J.C.; Hasan,M.; Akhtar,S.; Franks,J.; El-Shesheny,R.; Walker,D.; Seiler,P.; Friedman,K.; Kercher,L.; McKenzie,P.; Webby,R.J.; Feeroz,M.; Webster,R.G.
EPI1581635	HA	Bangladesh	2018-Aug-09	EPI_ISL_388016	A/duck/Bangladesh/35602/2018	#N/A		Import from public-domain	Barman,S.; Turner,J.C.; Hasan,M.; Akhtar,S.; Franks,J.; El-Shesheny,R.; Walker,D.; Seiler,P.; Friedman,K.; Kercher,L.; McKenzie,P.; Webby,R.J.; Feeroz,M.; Webster,R.G.
EPI1581644	HA	Bangladesh	2018-Oct-30	EPI_ISL_388017	A/duck/Bangladesh/35829/2018	#N/A		Import from public-domain	Barman,S.; Turner,J.C.; Hasan,M.; Akhtar,S.; Franks,J.; El-Shesheny,R.; Walker,D.; Seiler,P.; Friedman,K.; Kercher,L.; McKenzie,P.; Webby,R.J.; Feeroz,M.; Webster,R.G.
EPI1581652	HA	Bangladesh	2018-Jun-05	EPI_ISL_388018	A/duck/Bangladesh/35439/2018	#N/A		Import from public-domain	Barman,S.; Turner,J.C.; Hasan,M.; Akhtar,S.; Franks,J.; El-Shesheny,R.; Walker,D.; Seiler,P.; Friedman,K.; Kercher,L.; McKenzie,P.; Webby,R.J.; Feeroz,M.; Webster,R.G.
EPI1581655	HA	Bangladesh	2018-Aug-09	EPI_ISL_388019	A/duck/Bangladesh/35723/2018	#N/A		Import from public-domain	Barman,S.; Turner,J.C.; Hasan,M.; Akhtar,S.; Franks,J.; El-Shesheny,R.; Walker,D.; Seiler,P.; Friedman,K.; Kercher,L.; McKenzie,P.; Webby,R.J.; Feeroz,M.; Webster,R.G.
EPI1581665	HA	Bangladesh	2018-Apr-28	EPI_ISL_388020	A/duck/Bangladesh/35389/2018	#N/A		Import from public-domain	Barman,S.; Turner,J.C.; Hasan,M.; Akhtar,S.; Franks,J.; El-Shesheny,R.; Walker,D.; Seiler,P.; Friedman,K.; Kercher,L.; McKenzie,P.; Webby,R.J.; Feeroz,M.; Webster,R.G.
EPI1581671	HA	Bangladesh	2018-Jun-05	EPI_ISL_388021	A/duck/Bangladesh/35437/2018	#N/A		Import from public-domain	Barman,S.; Turner,J.C.; Hasan,M.; Akhtar,S.; Franks,J.; El-Shesheny,R.; Walker,D.; Seiler,P.; Friedman,K.; Kercher,L.; McKenzie,P.; Webby,R.J.; Feeroz,M.; Webster,R.G.
EPI1581704	HA	Bangladesh	2018-Apr-26	EPI_ISL_388025	A/duck/Bangladesh/35293/2018	#N/A		Import from public-domain	Barman,S.; Turner,J.C.; Hasan,M.; Akhtar,S.; Franks,J.; El-Shesheny,R.; Walker,D.; Seiler,P.; Friedman,K.; Kercher,L.; McKenzie,P.; Webby,R.J.; Feeroz,M.; Webster,R.G.
EPI1581721	HA	Bangladesh	2018-Jun-05	EPI_ISL_388027	A/duck/Bangladesh/35438/2018	#N/A		Import from public-domain	Barman,S.; Turner,J.C.; Hasan,M.; Akhtar,S.; Franks,J.; El-Shesheny,R.; Walker,D.; Seiler,P.; Friedman,K.; Kercher,L.; McKenzie,P.; Webby,R.J.; Feeroz,M.; Webster,R.G.
EPI1581728	HA	Bangladesh	2018-Apr-27	EPI_ISL_388028	A/duck/Bangladesh/35343/2018	#N/A		Import from public-domain	Barman,S.; Turner,J.C.; Hasan,M.; Akhtar,S.; Franks,J.; El-Shesheny,R.; Walker,D.; Seiler,P.; Friedman,K.; Kercher,L.; McKenzie,P.; Webby,R.J.; Feeroz,M.; Webster,R.G.
EPI1581730	HA	Bangladesh	2018-Jun-05	EPI_ISL_388029	A/duck/Bangladesh/35435/2018	#N/A		Import from public-domain	Barman,S.; Turner,J.C.; Hasan,M.; Akhtar,S.; Franks,J.; El-Shesheny,R.; Walker,D.; Seiler,P.; Friedman,K.; Kercher,L.; McKenzie,P.; Webby,R.J.; Feeroz,M.; Webster,R.G.
EPI1581743	HA	Bangladesh	2018-Apr-27	EPI_ISL_388030	A/duck/Bangladesh/35346/2018	#N/A		Import from public-domain	Barman,S.; Turner,J.C.; Hasan,M.; Akhtar,S.; Franks,J.; El-Shesheny,R.; Walker,D.; Seiler,P.; Friedman,K.; Kercher,L.; McKenzie,P.; Webby,R.J.; Feeroz,M.; Webster,R.G.
EPI1581764	HA	Bangladesh	2018-Jun-05	EPI_ISL_388033	A/duck/Bangladesh/35434/2018	#N/A		Import from public-domain	Barman,S.; Turner,J.C.; Hasan,M.; Akhtar,S.; Franks,J.; El-Shesheny,R.; Walker,D.; Seiler,P.; Friedman,K.; Kercher,L.; McKenzie,P.; Webby,R.J.; Feeroz,M.; Webster,R.G.
EPI1309609	HA	Bangladesh	2017-Oct-19	EPI_ISL_329570	A/duck/Bangladesh/33848/2017	#N/A		Import from public-domain	Barman,S.; Turner,J.C.; Hasan,M.K.; Akhtar,S.; Franks,J.; El-Shesheny,R.; Walker,D.; Seiler,P.; Friedman,K.; Kercher,L.; Kayali,G.; Jones-Engel,L.; McKenzie,P.; Krauss,S.; Webby,R.J.; Feeroz,M.; Webster,R.G.
EPI1309569	HA	Bangladesh	2017-Oct-19	EPI_ISL_329587	A/duck/Bangladesh/33841/2017	#N/A		Import from public-domain	Barman,S.; Turner,J.C.; Hasan,M.K.; Akhtar,S.; Franks,J.; El-Shesheny,R.; Walker,D.; Seiler,P.; Friedman,K.; Kercher,L.; Kayali,G.; Jones-Engel,L.; McKenzie,P.; Krauss,S.; Webby,R.J.; Feeroz,M.; Webster,R.G.
EPI1556076	HA	Bangladesh	2017-Nov-28	EPI_ISL_379693	A/duck/Bangladesh/34097/2017	#N/A		Import from public-domain	Barman,S.; Turner,J.C.; Hasan,M.K.; Akhtar,S.; Franks,J.; El-Shesheny,R.; Walker,D.; Seiler,P.; Friedman,K.; Kercher,L.; Kayali,G.; Jones-Engel,L.; McKenzie,P.; Krauss,S.; Webby,R.J.; Feeroz,M.M.; Webster,R.G.
EPI1555913	HA	Bangladesh	2017-Dec-25	EPI_ISL_379700	A/duck/Bangladesh/34285/2017	#N/A		Import from public-domain	Barman,S.; Turner,J.C.; Hasan,M.K.; Akhtar,S.; Franks,J.; El-Shesheny,R.; Walker,D.; Seiler,P.; Friedman,K.; Kercher,L.; Kayali,G.; Jones-Engel,L.; McKenzie,P.; Krauss,S.; Webby,R.J.; Feeroz,M.M.; Webster,R.G.
EPI1555987	HA	Bangladesh	2017-Nov-28	EPI_ISL_379704	A/duck/Bangladesh/34036/2017	#N/A		Import from public-domain	Barman,S.; Turner,J.C.; Hasan,M.K.; Akhtar,S.; Franks,J.; El-Shesheny,R.; Walker,D.; Seiler,P.; Friedman,K.; Kercher,L.; Kayali,G.; Jones-Engel,L.; McKenzie,P.; Krauss,S.; Webby,R.J.; Feeroz,M.M.; Webster,R.G.
EPI1555936	HA	Bangladesh	2017-Nov-28	EPI_ISL_379708	A/duck/Bangladesh/34104/2017	#N/A		Import from public-domain	Barman,S.; Turner,J.C.; Hasan,M.K.; Akhtar,S.; Franks,J.; El-Shesheny,R.; Walker,D.; Seiler,P.; Friedman,K.; Kercher,L.; Kayali,G.; Jones-Engel,L.; McKenzie,P.; Krauss,S.; Webby,R.J.; Feeroz,M.M.; Webster,R.G.
EPI1555894	HA	Bangladesh	2017-Nov-28	EPI_ISL_379714	A/duck/Bangladesh/34102/2017	#N/A		Import from public-domain	Barman,S.; Turner,J.C.; Hasan,M.K.; Akhtar,S.; Franks,J.; El-Shesheny,R.; Walker,D.; Seiler,P.; Friedman,K.; Kercher,L.; Kayali,G.; Jones-Engel,L.; McKenzie,P.; Krauss,S.; Webby,R.J.; Feeroz,M.M.; Webster,R.G.
EPI1555970	HA	Bangladesh	2017-Nov-25	EPI_ISL_379716	A/duck/Bangladesh/34199/2017	#N/A		Import from public-domain	Barman,S.; Turner,J.C.; Hasan,M.K.; Akhtar,S.; Franks,J.; El-Shesheny,R.; Walker,D.; Seiler,P.; Friedman,K.; Kercher,L.; Kayali,G.; Jones-Engel,L.; McKenzie,P.; Krauss,S.; Webby,R.J.; Feeroz,M.M.; Webster,R.G.
EPI1555983	HA	Bangladesh	2017-Nov-28	EPI_ISL_379717	A/duck/Bangladesh/34035/2017	#N/A		Import from public-domain	Barman,S.; Turner,J.C.; Hasan,M.K.; Akhtar,S.; Franks,J.; El-Shesheny,R.; Walker,D.; Seiler,P.; Friedman,K.; Kercher,L.; Kayali,G.; Jones-Engel,L.; McKenzie,P.; Krauss,S.; Webby,R.J.; Feeroz,M.M.; Webster,R.G.
EPI1556080	HA	Bangladesh	2017-Nov-28	EPI_ISL_379718	A/duck/Bangladesh/34100/2017	#N/A		Import from public-domain	Barman,S.; Turner,J.C.; Hasan,M.K.; Akhtar,S.; Franks,J.; El-Shesheny,R.; Walker,D.; Seiler,P.; Friedman,K.; Kercher,L.; Kayali,G.; Jones-Engel,L.; McKenzie,P.; Krauss,S.; Webby,R.J.; Feeroz,M.M.; Webster,R.G.
EPI1556014	HA	Bangladesh	2017-Nov-28	EPI_ISL_379719	A/duck/Bangladesh/34105/2017	#N/A		Import from public-domain	Barman,S.; Turner,J.C.; Hasan,M.K.; Akhtar,S.; Franks,J.; El-Shesheny,R.; Walker,D.; Seiler,P.; Friedman,K.; Kercher,L.; Kayali,G.; Jones-Engel,L.; McKenzie,P.; Krauss,S.; Webby,R.J.; Feeroz,M.M.; Webster,R.G.
EPI1555931	HA	Bangladesh	2017-Dec-25	EPI_ISL_379727	A/duck/Bangladesh/34283/2017	#N/A		Import from public-domain	Barman,S.; Turner,J.C.; Hasan,M.K.; Akhtar,S.; Franks,J.; El-Shesheny,R.; Walker,D.; Seiler,P.; Friedman,K.; Kercher,L.; Kayali,G.; Jones-Engel,L.; McKenzie,P.; Krauss,S.; Webby,R.J.; Feeroz,M.M.; Webster,R.G.
EPI1555989	HA	Bangladesh	2017-Nov-28	EPI_ISL_379729	A/duck/Bangladesh/34032/2017	#N/A		Import from public-domain	Barman,S.; Turner,J.C.; Hasan,M.K.; Akhtar,S.; Franks,J.; El-Shesheny,R.; Walker,D.; Seiler,P.; Friedman,K.; Kercher,L.; Kayali,G.; Jones-Engel,L.; McKenzie,P.; Krauss,S.; Webby,R.J.; Feeroz,M.M.; Webster,R.G.
EPI1575347	HA	Egypt	2017-Feb-15	EPI_ISL_387135	A/duck/Egypt/N13736E/2017	#N/A		Import from public-domain	Kandeil,A.; Webby,R.; McKenzie,P.; Kayali,G.; Ali,M.A.
EPI1575344	HA	Egypt	2017-Jan-26	EPI_ISL_387139	A/duck/Egypt/F13666A/2017	#N/A		Import from public-domain	Kandeil,A.; Webby,R.; McKenzie,P.; Kayali,G.; Ali,M.A.
EPI1074704	HA	China	2016-Nov-03	EPI_ISL_280489	A/Eurasian_wigeon/Shanghai/JDS101/2016	#N/A		Import from public-domain	He,G.; Zhou,L.; Zhu,C.; Shi,H.; Li,X.; Wu,D.; Liu,J.; Lv,J.; Hu,C.; Li,Z.; Wang,Z.; Wang,T.
EPI1169750	HA	China	2015-Nov-11	EPI_ISL_297324	A/White-eyed_Pochard/Ningxia/473-8/2015	#N/A		Import from public-domain	Lu,S.; Zhao,Z.; Zhang,J.; Wang,W.; He,X.; Yu,M.; Zhang,C.; Li,X.; Guo,Z.; Yang,X.; Liu,L.; Zhi,M.; Fu,T.; Lv,X.; Ma,W.; Liao,M.; Chai,H.; Qian,J.; Ma,J.; Jin,H.; Hua,Y.
EPI1169758	HA	China	2015-Nov-11	EPI_ISL_297325	A/White-eyed_Pochard/Ningxia/477-14/2015	#N/A		Import from public-domain	Lu,S.; Zhao,Z.; Zhang,J.; Wang,W.; He,X.; Yu,M.; Zhang,C.; Li,X.; Guo,Z.; Yang,X.; Liu,L.; Zhi,M.; Fu,T.; Lv,X.; Ma,W.; Liao,M.; Chai,H.; Qian,J.; Ma,J.; Jin,H.; Hua,Y.
EPI1169767	HA	China	2015-Nov-11	EPI_ISL_297326	A/White-eyed_Pochard/Ningxia/479-16/2015	#N/A		Import from public-domain	Lu,S.; Zhao,Z.; Zhang,J.; Wang,W.; He,X.; Yu,M.; Zhang,C.; Li,X.; Guo,Z.; Yang,X.; Liu,L.; Zhi,M.; Fu,T.; Lv,X.; Ma,W.; Liao,M.; Chai,H.; Qian,J.; Ma,J.; Jin,H.; Hua,Y.
EPI1169774	HA	China	2015-Nov-11	EPI_ISL_297327	A/White-eyed_Pochard/Ningxia/480-17/2015	#N/A		Import from public-domain	Lu,S.; Zhao,Z.; Zhang,J.; Wang,W.; He,X.; Yu,M.; Zhang,C.; Li,X.; Guo,Z.; Yang,X.; Liu,L.; Zhi,M.; Fu,T.; Lv,X.; Ma,W.; Liao,M.; Chai,H.; Qian,J.; Ma,J.; Jin,H.; Hua,Y.
EPI1574305	HA	China	2016-Oct-01	EPI_ISL_386922	A/Luscinia_cyane/Jiangxi/U2/2016_（H5N6）	#N/A	Tsinghua University	Tsinghua University
EPI1574313	HA	China	2015-Oct-01	EPI_ISL_386923	A/Streptopelia_decaocto/Jiangxi/E1/2015	#N/A	Tsinghua University	Tsinghua University
EPI1574321	HA	China	2015-Oct-01	EPI_ISL_386924	A/Streptopelia_decaocto/Jiangxi/J8/2015（H5N6）	#N/A	Tsinghua University	Tsinghua University
EPI1574329	HA	China	2015-Oct-01	EPI_ISL_386925	A/quail/Jiangxi/B9/2015（H5N6）	#N/A	Tsinghua University	Tsinghua University
EPI1555364	HA	Vietnam	2015-Nov-11	EPI_ISL_379568	A/muscovy_duck/Vietnam/HU4-160/2015	#N/A		Import from public-domain	Sakoda,Y.; Okamatsu,M.; Matsuno,K.; Chu,D.H.; Nguyen,L.T.; Jizou,M.
EPI1771061	HA	Japan	2018-Nov-24	EPI_ISL_502069	A/muscovy_duck/Japan/AQ-HE30-77C1/2018	#N/A		Import from public-domain	Shibata,A.; Harada,R.; Okamatsu,M.; Matsuno,K.; Sakoda,Y.; Osaka,H.; Iwanaka,M.
EPI1771069	HA	Japan	2018-Nov-24	EPI_ISL_502070	A/muscovy_duck/Japan/AQ-HE30-77C2/2018	#N/A		Import from public-domain	Shibata,A.; Harada,R.; Okamatsu,M.; Matsuno,K.; Sakoda,Y.; Osaka,H.; Iwanaka,M.
EPI1772115	HA	China	2018-Jan-03	EPI_ISL_502201	A/mink/Eastern_China/006/2018	#N/A		Import from public-domain	Liu,J.
EPI1772123	HA	China	2018-Jan-10	EPI_ISL_502202	A/mink/Eastern_China/032/2018	#N/A		Import from public-domain	Liu,J.
EPI1772131	HA	China	2018-Jan-26	EPI_ISL_502203	A/mink/Northern_China/110/2018	#N/A		Import from public-domain	Liu,J.
EPI1772139	HA	China	2018-Feb-22	EPI_ISL_502204	A/mink/Eastern_China/149/2018	#N/A		Import from public-domain	Liu,J.
EPI1772147	HA	China	2018-Jun-06	EPI_ISL_502205	A/mink/Eastern_China/528/2018	#N/A		Import from public-domain	Liu,J.
EPI1772155	HA	China	2018-Aug-24	EPI_ISL_502206	A/mink/Eastern_China/0824/2018	#N/A		Import from public-domain	Liu,J.
EPI1772163	HA	China	2018-Jul-12	EPI_ISL_502207	A/mink/Eastern_China/0712/2018	#N/A		Import from public-domain	Liu,J.
EPI1772171	HA	China	2018-Jun-13	EPI_ISL_502208	A/mink/Eastern_China/571/2018	#N/A		Import from public-domain	Liu,J.
EPI1074705	HA	China	2016-Nov-17	EPI_ISL_280490	A/mandarin_duck/Shanghai/PD4/2016	#N/A		Import from public-domain	He,G.; Zhou,L.; Zhu,C.; Shi,H.; Li,X.; Wu,D.; Liu,J.; Lv,J.; Hu,C.; Li,Z.; Wang,Z.; Wang,T.
EPI1556266	HA	Egypt	2016-Dec-01	EPI_ISL_379746	A/Pigeon/Egypt/ElSalom/2016	#N/A		Import from public-domain	El-Kersh,M.F.; Abd Allah,F.M.; Kotb,G.; Abdelwanis,S.A.; Ali,A.
EPI1556319	HA	Egypt	2016-Jan-10	EPI_ISL_379763	A/PIGEON/Egypt/A-Pigeon-1/2016	#N/A		Import from public-domain	El-Kersh,M.F.; Abd Allah,F.M.; Kotb,G.F.; Abdelwanis,S.A.; Ali,A.A.
EPI1550914	HA	China	2016-Nov-23	EPI_ISL_378634	A/Whooper_Swan/Sanmenxia/01/2016	#N/A		Import from public-domain	Li,M.; Ma,J.; He,H.
EPI1552764	HA	Cameroon	2017-Jan-02	EPI_ISL_379090	A/peafowl/Cameroon/17RS1661-6/2017	#N/A		Import from public-domain	Wade,A.; Jumbo,S.D.; Zecchin,B.; Fusaro,A.; Taiga,T.; Bianco,A.; Rodrigue,P.N.; Salomoni,A.; Feussom Kameni,J.M.; Zamperin,G.; Nenkam,R.; Foupouapouognigni,Y.; Abdoulkadiri,S.; Aboubakar,Y.; Wiersma,L.; Cattoli,G.; Monne,I.
EPI1215437	HA	Saudi Arabia	2017-Jan-01	EPI_ISL_306956	A/Falcon/Riyadh/AI5/2017	#N/A	Center of Influenza Research, School of Public Health, Li Ka Shing Faculty of Medicine, the University of Hong Kong	The University of Hong Kong
EPI1176530	HA	Israel	2016-Dec-25	EPI_ISL_298653	A/peregrine_falcon/Israel/1086/2016	#N/A		Import from public-domain	Shkoda,I.; Lapin,K.; Simanov,L.; Lublin,A.
EPI1134349	HA	Japan	2016-Dec-01	EPI_ISL_290310	A/peregrine_falcon/Niigata/15/2016	#N/A		Import from public-domain	Soda,K.; Usui,T.; Ito,H.; Ozaki,H.; Yamaguchi,T.; Ito,T.
EPI1134373	HA	Japan	2017-Feb-24	EPI_ISL_290313	A/peregrine_falcon/Gifu/2102A008/2017	#N/A		Import from public-domain	Soda,K.; Usui,T.; Ito,H.; Ozaki,H.; Yamaguchi,T.; Ito,T.
EPI664197	HA	China	2015-Apr-23	EPI_ISL_200235	A/goose/Guangdong/04.23_DGQTXC216-O/2015	#N/A		Institute of Microbiology, Chinese Academy of Sciences
EPI664253	HA	China	2015-Apr-23	EPI_ISL_200242	A/goose/Guangdong/04.23_DGQTXC237-O/2015	#N/A		Institute of Microbiology, Chinese Academy of Sciences
EPI664317	HA	China	2015-Mar-27	EPI_ISL_200250	A/goose/Guangdong/03.27_DGQTSJ180-O/2015	#N/A		Institute of Microbiology, Chinese Academy of Sciences
EPI666061	HA	China	2015-May-23	EPI_ISL_200468	A/goose/Shandong/05.23_AY-GS/2015	#N/A		Institute of Microbiology, Chinese Academy of Sciences
EPI668751	HA	China	2015-Jul-14	EPI_ISL_200820	A/goose/Yunnan/07.14_DQWCK119/2015	#N/A		Institute of Microbiology, Chinese Academy of Sciences
EPI668754	HA	China	2015-Jul-14	EPI_ISL_200821	A/goose/Yunnan/07.14_DQWCK122/2015	#N/A		Institute of Microbiology, Chinese Academy of Sciences
EPI1082910	HA	China	2016-May-20	EPI_ISL_282394	A/goose/Yangzhou/YZ587/2016	#N/A		Import from public-domain	Sun,W.
EPI1526780	HA	China	2015-Dec-16	EPI_ISL_372404	A/goose/Guangdong/A-Goose-Guangdong-GS013-2015-HA/2015	#N/A		Import from public-domain	Jiao,P.
EPI1526785	HA	China	2015-Dec-16	EPI_ISL_372409	A/goose/Guangdong/A-Goose-Guangdong-GS014-2015-HA/2015	#N/A		Import from public-domain	Jiao,P.
EPI1526816	HA	China	2015-Dec-16	EPI_ISL_372430	A/goose/Guangdong/A-Goose-Guangdong-GS017-2015(H5N6)-HA/2015	#N/A		Import from public-domain	Jiao,P.
EPI1526824	HA	China	2015-Dec-16	EPI_ISL_372438	A/goose/Guangdong/A-Goose-Guangdong-GS114-2015(H5N6)-HA/2015	#N/A		Import from public-domain	Jiao,P.
EPI1526832	HA	China	2015-Dec-16	EPI_ISL_372446	A/goose/Guangdong/A-Goose-Guangdong-GS116-2015(H5N6)-HA/2015	#N/A		Import from public-domain	Jiao,P.
EPI1526840	HA	China	2015-Dec-16	EPI_ISL_372454	A/goose/Guangdong/A-Goose-Guangdong-GS120-2015(H5N6)-HA/2015	#N/A		Import from public-domain	Jiao,P.
EPI1526848	HA	China	2015-Dec-16	EPI_ISL_372462	A/goose/Guangdong/A-Goose-Guangdong-GS119-2015(H5N6)-HA/2015	#N/A		Import from public-domain	Jiao,P.
EPI1526853	HA	China	2015-Dec-16	EPI_ISL_372467	A/goose/Guangdong/A-Goose-Guangdong-GS144-2015(H5N6)-HA/2015	#N/A		Import from public-domain	Jiao,P.
EPI1526861	HA	China	2016-Jan-08	EPI_ISL_372475	A/goose/Guangdong/A-Goose-Guangdong-GS148-2016(H5N6)-HA/2016	#N/A		Import from public-domain	Jiao,P.
EPI1526872	HA	China	2015-Dec-16	EPI_ISL_372486	A/goose/Guangdong/A-Goose-Guangdong-GS018-2015(H5N6)-HA/2015	#N/A		Import from public-domain	Jiao,P.
EPI1528992	HA	China	2016-Mar-05	EPI_ISL_372791	A/goose/China/GS25-HA.seq/2016	#N/A		Import from public-domain	Jiao,P.
EPI1529000	HA	China	2016-Mar-05	EPI_ISL_372799	A/goose/China/GS24-HA.seq/2016	#N/A		Import from public-domain	Jiao,P.
EPI1529007	HA	China	2016-Apr-10	EPI_ISL_372806	A/goose/China/GS37-4.seq/2016	#N/A		Import from public-domain	Jiao,P.
EPI1529016	HA	China	2016-Apr-16	EPI_ISL_372815	A/goose/China/GS42-4.seq/2016	#N/A		Import from public-domain	Jiao,P.
EPI1529024	HA	China	2016-Apr-02	EPI_ISL_372823	A/goose/China/GS45-4.seq/2016	#N/A		Import from public-domain	Jiao,P.
EPI1529040	HA	China	2016-Jun-17	EPI_ISL_372840	A/goose/China/GS74-4.seq/2016	#N/A		Import from public-domain	Jiao,P.
EPI1836503	HA	China	2016-Oct-11	EPI_ISL_707641	A/goose/Fujian/10.11_FZHX1001-C/2016	#N/A		Import from public-domain	Bi,Y.; Li,J.; Li,S.; Fu,G.; Jin,T.; Zhang,C.; Yang,Y.; Ma,Z.; Tian,W.; Xiao,S.; Li,L.; Yin,R.; Zhang,Y.; Wang,L.; Qin,Y.; Yao,Z.; Meng,F.; Hu,D.; Li,D.; Wong,G.; Liu,F.; Lv,N.; Fu,L.; Peng,Y.; Ma,J.; Sharshov,K.; Shestopalov,A.; Gulyaeva,M.; Gao,G.F.; Chen,J.; Shi,Y.; Liu,W.J.; Chu,D.; Huang,Y.; Liu,Y.; Liu,L.; Chen,Q.; Shi,W.
EPI1836511	HA	China	2016-Oct-11	EPI_ISL_707642	A/goose/Fujian/10.11_FZHX1002-O/2016	#N/A		Import from public-domain	Bi,Y.; Li,J.; Li,S.; Fu,G.; Jin,T.; Zhang,C.; Yang,Y.; Ma,Z.; Tian,W.; Xiao,S.; Li,L.; Yin,R.; Zhang,Y.; Wang,L.; Qin,Y.; Yao,Z.; Meng,F.; Hu,D.; Li,D.; Wong,G.; Liu,F.; Lv,N.; Fu,L.; Peng,Y.; Ma,J.; Sharshov,K.; Shestopalov,A.; Gulyaeva,M.; Gao,G.F.; Chen,J.; Shi,Y.; Liu,W.J.; Chu,D.; Huang,Y.; Liu,Y.; Liu,L.; Chen,Q.; Shi,W.
EPI1836519	HA	China	2017-Oct-26	EPI_ISL_707643	A/goose/Fujian/10.26_FZHX0002-C/2017	#N/A		Import from public-domain	Bi,Y.; Li,J.; Li,S.; Fu,G.; Jin,T.; Zhang,C.; Yang,Y.; Ma,Z.; Tian,W.; Xiao,S.; Li,L.; Yin,R.; Zhang,Y.; Wang,L.; Qin,Y.; Yao,Z.; Meng,F.; Hu,D.; Li,D.; Wong,G.; Liu,F.; Lv,N.; Fu,L.; Peng,Y.; Ma,J.; Sharshov,K.; Shestopalov,A.; Gulyaeva,M.; Gao,G.F.; Chen,J.; Shi,Y.; Liu,W.J.; Chu,D.; Huang,Y.; Liu,Y.; Liu,L.; Chen,Q.; Shi,W.
EPI1836527	HA	China	2017-Oct-26	EPI_ISL_707644	A/goose/Fujian/10.26_FZHX0002-O/2017	#N/A		Import from public-domain	Bi,Y.; Li,J.; Li,S.; Fu,G.; Jin,T.; Zhang,C.; Yang,Y.; Ma,Z.; Tian,W.; Xiao,S.; Li,L.; Yin,R.; Zhang,Y.; Wang,L.; Qin,Y.; Yao,Z.; Meng,F.; Hu,D.; Li,D.; Wong,G.; Liu,F.; Lv,N.; Fu,L.; Peng,Y.; Ma,J.; Sharshov,K.; Shestopalov,A.; Gulyaeva,M.; Gao,G.F.; Chen,J.; Shi,Y.; Liu,W.J.; Chu,D.; Huang,Y.; Liu,Y.; Liu,L.; Chen,Q.; Shi,W.
EPI1836535	HA	China	2017-Oct-26	EPI_ISL_707645	A/goose/Fujian/10.26_FZHX0004-C/2017	#N/A		Import from public-domain	Bi,Y.; Li,J.; Li,S.; Fu,G.; Jin,T.; Zhang,C.; Yang,Y.; Ma,Z.; Tian,W.; Xiao,S.; Li,L.; Yin,R.; Zhang,Y.; Wang,L.; Qin,Y.; Yao,Z.; Meng,F.; Hu,D.; Li,D.; Wong,G.; Liu,F.; Lv,N.; Fu,L.; Peng,Y.; Ma,J.; Sharshov,K.; Shestopalov,A.; Gulyaeva,M.; Gao,G.F.; Chen,J.; Shi,Y.; Liu,W.J.; Chu,D.; Huang,Y.; Liu,Y.; Liu,L.; Chen,Q.; Shi,W.
EPI1836543	HA	China	2017-Oct-26	EPI_ISL_707646	A/goose/Fujian/10.26_FZHX0004-O/2017	#N/A		Import from public-domain	Bi,Y.; Li,J.; Li,S.; Fu,G.; Jin,T.; Zhang,C.; Yang,Y.; Ma,Z.; Tian,W.; Xiao,S.; Li,L.; Yin,R.; Zhang,Y.; Wang,L.; Qin,Y.; Yao,Z.; Meng,F.; Hu,D.; Li,D.; Wong,G.; Liu,F.; Lv,N.; Fu,L.; Peng,Y.; Ma,J.; Sharshov,K.; Shestopalov,A.; Gulyaeva,M.; Gao,G.F.; Chen,J.; Shi,Y.; Liu,W.J.; Chu,D.; Huang,Y.; Liu,Y.; Liu,L.; Chen,Q.; Shi,W.
EPI1836551	HA	China	2017-Oct-26	EPI_ISL_707647	A/goose/Fujian/10.26_FZHX0006-C/2017	#N/A		Import from public-domain	Bi,Y.; Li,J.; Li,S.; Fu,G.; Jin,T.; Zhang,C.; Yang,Y.; Ma,Z.; Tian,W.; Xiao,S.; Li,L.; Yin,R.; Zhang,Y.; Wang,L.; Qin,Y.; Yao,Z.; Meng,F.; Hu,D.; Li,D.; Wong,G.; Liu,F.; Lv,N.; Fu,L.; Peng,Y.; Ma,J.; Sharshov,K.; Shestopalov,A.; Gulyaeva,M.; Gao,G.F.; Chen,J.; Shi,Y.; Liu,W.J.; Chu,D.; Huang,Y.; Liu,Y.; Liu,L.; Chen,Q.; Shi,W.
EPI1836559	HA	China	2017-Oct-26	EPI_ISL_707648	A/goose/Fujian/10.26_FZHX0006-O/2017	#N/A		Import from public-domain	Bi,Y.; Li,J.; Li,S.; Fu,G.; Jin,T.; Zhang,C.; Yang,Y.; Ma,Z.; Tian,W.; Xiao,S.; Li,L.; Yin,R.; Zhang,Y.; Wang,L.; Qin,Y.; Yao,Z.; Meng,F.; Hu,D.; Li,D.; Wong,G.; Liu,F.; Lv,N.; Fu,L.; Peng,Y.; Ma,J.; Sharshov,K.; Shestopalov,A.; Gulyaeva,M.; Gao,G.F.; Chen,J.; Shi,Y.; Liu,W.J.; Chu,D.; Huang,Y.; Liu,Y.; Liu,L.; Chen,Q.; Shi,W.
EPI1836567	HA	China	2017-Oct-26	EPI_ISL_707649	A/goose/Fujian/10.26_FZHX0007-O/2017	#N/A		Import from public-domain	Bi,Y.; Li,J.; Li,S.; Fu,G.; Jin,T.; Zhang,C.; Yang,Y.; Ma,Z.; Tian,W.; Xiao,S.; Li,L.; Yin,R.; Zhang,Y.; Wang,L.; Qin,Y.; Yao,Z.; Meng,F.; Hu,D.; Li,D.; Wong,G.; Liu,F.; Lv,N.; Fu,L.; Peng,Y.; Ma,J.; Sharshov,K.; Shestopalov,A.; Gulyaeva,M.; Gao,G.F.; Chen,J.; Shi,Y.; Liu,W.J.; Chu,D.; Huang,Y.; Liu,Y.; Liu,L.; Chen,Q.; Shi,W.
EPI1836575	HA	China	2017-Oct-26	EPI_ISL_707650	A/goose/Fujian/10.26_FZHX0008-C/2017	#N/A		Import from public-domain	Bi,Y.; Li,J.; Li,S.; Fu,G.; Jin,T.; Zhang,C.; Yang,Y.; Ma,Z.; Tian,W.; Xiao,S.; Li,L.; Yin,R.; Zhang,Y.; Wang,L.; Qin,Y.; Yao,Z.; Meng,F.; Hu,D.; Li,D.; Wong,G.; Liu,F.; Lv,N.; Fu,L.; Peng,Y.; Ma,J.; Sharshov,K.; Shestopalov,A.; Gulyaeva,M.; Gao,G.F.; Chen,J.; Shi,Y.; Liu,W.J.; Chu,D.; Huang,Y.; Liu,Y.; Liu,L.; Chen,Q.; Shi,W.
EPI1836583	HA	China	2017-Oct-26	EPI_ISL_707651	A/goose/Fujian/10.26_FZHX0014-O/2017	#N/A		Import from public-domain	Bi,Y.; Li,J.; Li,S.; Fu,G.; Jin,T.; Zhang,C.; Yang,Y.; Ma,Z.; Tian,W.; Xiao,S.; Li,L.; Yin,R.; Zhang,Y.; Wang,L.; Qin,Y.; Yao,Z.; Meng,F.; Hu,D.; Li,D.; Wong,G.; Liu,F.; Lv,N.; Fu,L.; Peng,Y.; Ma,J.; Sharshov,K.; Shestopalov,A.; Gulyaeva,M.; Gao,G.F.; Chen,J.; Shi,Y.; Liu,W.J.; Chu,D.; Huang,Y.; Liu,Y.; Liu,L.; Chen,Q.; Shi,W.
EPI1836591	HA	China	2016-Nov-03	EPI_ISL_707652	A/goose/Fujian/11.3_FZHX1102-C/2016	#N/A		Import from public-domain	Bi,Y.; Li,J.; Li,S.; Fu,G.; Jin,T.; Zhang,C.; Yang,Y.; Ma,Z.; Tian,W.; Xiao,S.; Li,L.; Yin,R.; Zhang,Y.; Wang,L.; Qin,Y.; Yao,Z.; Meng,F.; Hu,D.; Li,D.; Wong,G.; Liu,F.; Lv,N.; Fu,L.; Peng,Y.; Ma,J.; Sharshov,K.; Shestopalov,A.; Gulyaeva,M.; Gao,G.F.; Chen,J.; Shi,Y.; Liu,W.J.; Chu,D.; Huang,Y.; Liu,Y.; Liu,L.; Chen,Q.; Shi,W.
EPI1836599	HA	China	2018-Mar-15	EPI_ISL_707653	A/goose/Fujian/3.15_FZHX0008-C/2018	#N/A		Import from public-domain	Bi,Y.; Li,J.; Li,S.; Fu,G.; Jin,T.; Zhang,C.; Yang,Y.; Ma,Z.; Tian,W.; Xiao,S.; Li,L.; Yin,R.; Zhang,Y.; Wang,L.; Qin,Y.; Yao,Z.; Meng,F.; Hu,D.; Li,D.; Wong,G.; Liu,F.; Lv,N.; Fu,L.; Peng,Y.; Ma,J.; Sharshov,K.; Shestopalov,A.; Gulyaeva,M.; Gao,G.F.; Chen,J.; Shi,Y.; Liu,W.J.; Chu,D.; Huang,Y.; Liu,Y.; Liu,L.; Chen,Q.; Shi,W.
EPI1836639	HA	China	2017-Jul-02	EPI_ISL_707658	A/goose/Guangdong/7.20_DGCP010-C/2017	#N/A		Import from public-domain	Bi,Y.; Li,J.; Li,S.; Fu,G.; Jin,T.; Zhang,C.; Yang,Y.; Ma,Z.; Tian,W.; Xiao,S.; Li,L.; Yin,R.; Zhang,Y.; Wang,L.; Qin,Y.; Yao,Z.; Meng,F.; Hu,D.; Li,D.; Wong,G.; Liu,F.; Lv,N.; Fu,L.; Peng,Y.; Ma,J.; Sharshov,K.; Shestopalov,A.; Gulyaeva,M.; Gao,G.F.; Chen,J.; Shi,Y.; Liu,W.J.; Chu,D.; Huang,Y.; Liu,Y.; Liu,L.; Chen,Q.; Shi,W.
EPI1836647	HA	China	2017-Jan-01	EPI_ISL_707659	A/goose/Henan/01.01_LYGL001-O/2017	#N/A		Import from public-domain	Bi,Y.; Li,J.; Li,S.; Fu,G.; Jin,T.; Zhang,C.; Yang,Y.; Ma,Z.; Tian,W.; Xiao,S.; Li,L.; Yin,R.; Zhang,Y.; Wang,L.; Qin,Y.; Yao,Z.; Meng,F.; Hu,D.; Li,D.; Wong,G.; Liu,F.; Lv,N.; Fu,L.; Peng,Y.; Ma,J.; Sharshov,K.; Shestopalov,A.; Gulyaeva,M.; Gao,G.F.; Chen,J.; Shi,Y.; Liu,W.J.; Chu,D.; Huang,Y.; Liu,Y.; Liu,L.; Chen,Q.; Shi,W.
EPI1836671	HA	China	2017-Nov-29	EPI_ISL_707660	A/goose/Xinjiang/11.29_WLMQXL001-O/2017	#N/A		Import from public-domain	Bi,Y.; Li,J.; Li,S.; Fu,G.; Jin,T.; Zhang,C.; Yang,Y.; Ma,Z.; Tian,W.; Xiao,S.; Li,L.; Yin,R.; Zhang,Y.; Wang,L.; Qin,Y.; Yao,Z.; Meng,F.; Hu,D.; Li,D.; Wong,G.; Liu,F.; Lv,N.; Fu,L.; Peng,Y.; Ma,J.; Sharshov,K.; Shestopalov,A.; Gulyaeva,M.; Gao,G.F.; Chen,J.; Shi,Y.; Liu,W.J.; Chu,D.; Huang,Y.; Liu,Y.; Liu,L.; Chen,Q.; Shi,W.
EPI1836679	HA	China	2016-Dec-18	EPI_ISL_707661	A/goose/Xinjiang/12.18_WLMQXL001-C/2016	#N/A		Import from public-domain	Bi,Y.; Li,J.; Li,S.; Fu,G.; Jin,T.; Zhang,C.; Yang,Y.; Ma,Z.; Tian,W.; Xiao,S.; Li,L.; Yin,R.; Zhang,Y.; Wang,L.; Qin,Y.; Yao,Z.; Meng,F.; Hu,D.; Li,D.; Wong,G.; Liu,F.; Lv,N.; Fu,L.; Peng,Y.; Ma,J.; Sharshov,K.; Shestopalov,A.; Gulyaeva,M.; Gao,G.F.; Chen,J.; Shi,Y.; Liu,W.J.; Chu,D.; Huang,Y.; Liu,Y.; Liu,L.; Chen,Q.; Shi,W.
EPI1836687	HA	China	2016-Dec-18	EPI_ISL_707662	A/goose/Xinjiang/12.18_WLMQXL002-O/2016	#N/A		Import from public-domain	Bi,Y.; Li,J.; Li,S.; Fu,G.; Jin,T.; Zhang,C.; Yang,Y.; Ma,Z.; Tian,W.; Xiao,S.; Li,L.; Yin,R.; Zhang,Y.; Wang,L.; Qin,Y.; Yao,Z.; Meng,F.; Hu,D.; Li,D.; Wong,G.; Liu,F.; Lv,N.; Fu,L.; Peng,Y.; Ma,J.; Sharshov,K.; Shestopalov,A.; Gulyaeva,M.; Gao,G.F.; Chen,J.; Shi,Y.; Liu,W.J.; Chu,D.; Huang,Y.; Liu,Y.; Liu,L.; Chen,Q.; Shi,W.
EPI1836695	HA	China	2016-Dec-18	EPI_ISL_707663	A/goose/Xinjiang/12.18_WLMQXL003-C/2016	#N/A		Import from public-domain	Bi,Y.; Li,J.; Li,S.; Fu,G.; Jin,T.; Zhang,C.; Yang,Y.; Ma,Z.; Tian,W.; Xiao,S.; Li,L.; Yin,R.; Zhang,Y.; Wang,L.; Qin,Y.; Yao,Z.; Meng,F.; Hu,D.; Li,D.; Wong,G.; Liu,F.; Lv,N.; Fu,L.; Peng,Y.; Ma,J.; Sharshov,K.; Shestopalov,A.; Gulyaeva,M.; Gao,G.F.; Chen,J.; Shi,Y.; Liu,W.J.; Chu,D.; Huang,Y.; Liu,Y.; Liu,L.; Chen,Q.; Shi,W.
EPI1836703	HA	China	2016-Dec-18	EPI_ISL_707664	A/goose/Xinjiang/12.18_WLMQXL003-O/2016	#N/A		Import from public-domain	Bi,Y.; Li,J.; Li,S.; Fu,G.; Jin,T.; Zhang,C.; Yang,Y.; Ma,Z.; Tian,W.; Xiao,S.; Li,L.; Yin,R.; Zhang,Y.; Wang,L.; Qin,Y.; Yao,Z.; Meng,F.; Hu,D.; Li,D.; Wong,G.; Liu,F.; Lv,N.; Fu,L.; Peng,Y.; Ma,J.; Sharshov,K.; Shestopalov,A.; Gulyaeva,M.; Gao,G.F.; Chen,J.; Shi,Y.; Liu,W.J.; Chu,D.; Huang,Y.; Liu,Y.; Liu,L.; Chen,Q.; Shi,W.
EPI1836711	HA	China	2016-Dec-18	EPI_ISL_707665	A/goose/Xinjiang/12.18_WLMQXL004-C/2016	#N/A		Import from public-domain	Bi,Y.; Li,J.; Li,S.; Fu,G.; Jin,T.; Zhang,C.; Yang,Y.; Ma,Z.; Tian,W.; Xiao,S.; Li,L.; Yin,R.; Zhang,Y.; Wang,L.; Qin,Y.; Yao,Z.; Meng,F.; Hu,D.; Li,D.; Wong,G.; Liu,F.; Lv,N.; Fu,L.; Peng,Y.; Ma,J.; Sharshov,K.; Shestopalov,A.; Gulyaeva,M.; Gao,G.F.; Chen,J.; Shi,Y.; Liu,W.J.; Chu,D.; Huang,Y.; Liu,Y.; Liu,L.; Chen,Q.; Shi,W.
EPI1836719	HA	China	2016-Dec-18	EPI_ISL_707666	A/goose/Xinjiang/12.18_WLMQXL004-O/2016	#N/A		Import from public-domain	Bi,Y.; Li,J.; Li,S.; Fu,G.; Jin,T.; Zhang,C.; Yang,Y.; Ma,Z.; Tian,W.; Xiao,S.; Li,L.; Yin,R.; Zhang,Y.; Wang,L.; Qin,Y.; Yao,Z.; Meng,F.; Hu,D.; Li,D.; Wong,G.; Liu,F.; Lv,N.; Fu,L.; Peng,Y.; Ma,J.; Sharshov,K.; Shestopalov,A.; Gulyaeva,M.; Gao,G.F.; Chen,J.; Shi,Y.; Liu,W.J.; Chu,D.; Huang,Y.; Liu,Y.; Liu,L.; Chen,Q.; Shi,W.
EPI1398286	HA	Niger	2017-Jan-23	EPI_ISL_348283	A/goose/Niger/17RS167-22/2017	#N/A	Laboratoire Central de l'Elevage (LABOCEL)	Istituto Zooprofilattico Sperimentale Delle Venezie	Alassane, A.; Moutari, S.M.; Sani, Z.I.M.; Zecchin, B.; Fusaro, A.; Milani, A.; Schivo, A.; Salviato, A.; Monne, I.
EPI926621	HA	Kazakhstan	2016-Aug-15	EPI_ISL_240679	_A/graylag_goose/Kazakhstan/KR/2016	#N/A	Research Institute of Experimental and Clinical Medicine	Research Institute of Experimental and Clinical Medicine	Sharshov, K.; Kurskaya, O.; Sobolev, I.; Leonov, S.; Yushkov, Y.; Alekseev, A.; Alikina, T.; Kabilov, M.; Shestopalov, A.
EPI671685	HA	China	2015-Jan-09	EPI_ISL_201374	A/goose/Jiangxi/01.09_NFJX-15-01/2015	#N/A	CAS Key Laboratory of Pathogenic Microbiology and Immunology, Institute of Microbiology, Chinese Academy of Sciences	Institute of Microbiology, Chinese Academy of Sciences	Bi, Yuhai
EPI1009504	HA	China	2017-Feb-24	EPI_ISL_266821	A/Bean_goose/Hubei/CH-i119/2017	#N/A		Wuhan Institute of Virology
EPI1009520	HA	China	2017-Mar-06	EPI_ISL_266823	A/Bean_goose/Hubei/CH-i336/2017	#N/A		Wuhan Institute of Virology
EPI1009528	HA	China	2017-Mar-06	EPI_ISL_266824	A/Bean_goose/Hubei/CH-i320/2017_H5N8	#N/A		Wuhan Institute of Virology
EPI1009544	HA	China	2017-Feb-24	EPI_ISL_266825	A/Bean_goose/Hubei/CH-I225/2017	#N/A		Wuhan Institute of Virology
EPI1176529	HA	Israel	2016-Dec-12	EPI_ISL_298652	A/grey_goose/Israel/986/2016	#N/A		Import from public-domain	Shkoda,I.; Lapin,K.; Simanov,L.; Lublin,A.
EPI1776467	HA	China	2015-Jan-07	EPI_ISL_503036	A/Anser_cygnoides/China/P126/2015	#N/A		Import from public-domain	Jiang,W.
EPI1009536	HA	China	2017-Feb-24	EPI_ISL_266820	A/Bean_goose/Hubei/CH-i122/2017_H5N8	#N/A		Wuhan Institute of Virology
EPI1776459	HA	China	2015-Jan-07	EPI_ISL_503031	A/Anser_fabalis/China/P563/2015	#N/A		Import from public-domain	Jiang,W.
EPI740809	HA	China	2016-Feb-26	EPI_ISL_217879	A/Bean_Goose/Hubei/chenhu__XVI311-2_/2016_H5N8	#N/A	State Key Laboratory of Virology and Wuhan Institute of Virology, Chinese Academy of Sciences	Wuhan Institute of Virology
EPI669784	HA	China	2015-May-12	EPI_ISL_201001	A/Black-necked_Grebe/Inner_Mongolia/Brain1/2015H5N1	#N/A	Institute of Pathogen Biology, Taishan Medical College	Institute of Microbiology, Chinese Academy of Sciences	Weifeng, Shi
EPI669792	HA	China	2015-May-12	EPI_ISL_201002	A/Black-necked_Grebe/Inner_Mongolia/Brain2/2015H5N1	#N/A	Institute of Pathogen Biology, Taishan Medical College	Institute of Microbiology, Chinese Academy of Sciences	Weifeng, Shi
EPI669800	HA	China	2015-May-12	EPI_ISL_201003	A/Black-necked_Grebe/Inner_Mongolia/Lung2/2015H5N1	#N/A	Institute of Pathogen Biology, Taishan Medical College	Institute of Microbiology, Chinese Academy of Sciences	Weifeng, Shi
EPI669808	HA	China	2015-May-12	EPI_ISL_201004	A/Black-necked_Grebe/Inner_Mongolia/Lung3/2015H5N1	#N/A	Institute of Pathogen Biology, Taishan Medical College	Institute of Microbiology, Chinese Academy of Sciences	Weifeng, Shi
EPI669816	HA	China	2015-May-12	EPI_ISL_201005	A/Black-necked_Grebe/Inner_Mongolia/Liver3/2015H5N1	#N/A	Institute of Pathogen Biology, Taishan Medical College	Institute of Microbiology, Chinese Academy of Sciences	Weifeng, Shi
EPI669760	HA	China	2015-Jul-14	EPI_ISL_200998	A/Bar-headed_Goose/Qinghai/BTY2/2015H5N1	#N/A	State Key Laboratory of Virology and Wuhan Institute of Virology, Chinese Academy of Sciences	Institute of Microbiology, Chinese Academy of Sciences	Jianjun, Chen
EPI669768	HA	China	2015-Jul-14	EPI_ISL_200999	A/Great_black-headed_Gull/Qinghai/YO1/2015H5N1	#N/A	State Key Laboratory of Virology and Wuhan Institute of Virology, Chinese Academy of Sciences	Institute of Microbiology, Chinese Academy of Sciences	Jianjun, Chen
EPI669776	HA	China	2015-Jul-14	EPI_ISL_201000	A/Great_black-headed_Gull/Qinghai/YO6/2015H5N1	#N/A	State Key Laboratory of Virology and Wuhan Institute of Virology, Chinese Academy of Sciences	Institute of Microbiology, Chinese Academy of Sciences	Jianjun, Chen
EPI774113	HA	China	2016-May-09	EPI_ISL_224704	A/Bar-headed_Goose/Qinghai/BTY1-B/2016	#N/A	State Key Laboratory of Virology and Wuhan Institute of Virology, Chinese Academy of Sciences	Wuhan Institute of Virology
EPI774121	HA	China	2016-May-09	EPI_ISL_224705	A/Bar-headed_Goose/Qinghai/BTY1-LV/2016	#N/A	State Key Laboratory of Virology and Wuhan Institute of Virology, Chinese Academy of Sciences	Wuhan Institute of Virology
EPI774133	HA	China	2016-May-12	EPI_ISL_224707	A/Bar-headed_Goose/Qinghai/BTY2-B/2016	#N/A	State Key Laboratory of Virology and Wuhan Institute of Virology, Chinese Academy of Sciences	Wuhan Institute of Virology
EPI774142	HA	China	2016-May-12	EPI_ISL_224708	A/Bar-headed_Goose/Qinghai/BTY2-LU/2016	#N/A	State Key Laboratory of Virology and Wuhan Institute of Virology, Chinese Academy of Sciences	Wuhan Institute of Virology
EPI774150	HA	China	2016-May-12	EPI_ISL_224709	A/Bar-headed_Goose/Qinghai/BTY3-B/2016	#N/A	State Key Laboratory of Virology and Wuhan Institute of Virology, Chinese Academy of Sciences	Wuhan Institute of Virology
EPI774159	HA	China	2016-May-12	EPI_ISL_224710	A/Bar-headed_Goose/Qinghai/BTY3-LU/2016	#N/A	State Key Laboratory of Virology and Wuhan Institute of Virology, Chinese Academy of Sciences	Wuhan Institute of Virology
EPI774168	HA	China	2016-May-12	EPI_ISL_224711	A/Bar-headed_Goose/Qinghai/BTY4-B/2016	#N/A	State Key Laboratory of Virology and Wuhan Institute of Virology, Chinese Academy of Sciences	Wuhan Institute of Virology
EPI774176	HA	China	2016-May-12	EPI_ISL_224712	A/Bar-headed_Goose/Qinghai/BTY4-LU/2016	#N/A	State Key Laboratory of Virology and Wuhan Institute of Virology, Chinese Academy of Sciences	Wuhan Institute of Virology
EPI774185	HA	China	2016-May-12	EPI_ISL_224713	A/Bar-headed_Goose/Qinghai/BTY5-B/2016	#N/A	State Key Laboratory of Virology and Wuhan Institute of Virology, Chinese Academy of Sciences	Wuhan Institute of Virology
EPI774193	HA	China	2016-May-11	EPI_ISL_224714	A/Bar-headed_Goose/Qinghai/BTY6-B/2016	#N/A	State Key Laboratory of Virology and Wuhan Institute of Virology, Chinese Academy of Sciences	Wuhan Institute of Virology
EPI774201	HA	China	2016-May-11	EPI_ISL_224715	A/Bar-headed_Goose/Qinghai/BTY6-LU/2016	#N/A	State Key Laboratory of Virology and Wuhan Institute of Virology, Chinese Academy of Sciences	Wuhan Institute of Virology
EPI774210	HA	China	2016-May-11	EPI_ISL_224716	A/Bar-headed_Goose/Qinghai/BTY7-B/2016	#N/A	State Key Laboratory of Virology and Wuhan Institute of Virology, Chinese Academy of Sciences	Wuhan Institute of Virology
EPI774218	HA	China	2016-May-11	EPI_ISL_224717	A/Bar-headed_Goose/Qinghai/BTY7-LU1/2016	#N/A	State Key Laboratory of Virology and Wuhan Institute of Virology, Chinese Academy of Sciences	Wuhan Institute of Virology
EPI774226	HA	China	2016-May-11	EPI_ISL_224718	A/Bar-headed_Goose/Qinghai/BTY7-LU2/2016	#N/A	State Key Laboratory of Virology and Wuhan Institute of Virology, Chinese Academy of Sciences	Wuhan Institute of Virology
EPI774234	HA	China	2016-May-10	EPI_ISL_224719	A/Bar-headed_Goose/Qinghai/BTY8-B/2016	#N/A	State Key Laboratory of Virology and Wuhan Institute of Virology, Chinese Academy of Sciences	Wuhan Institute of Virology
EPI774242	HA	China	2016-May-10	EPI_ISL_224720	A/Bar-headed_Goose/Qinghai/BTY8-LU/2016	#N/A	State Key Laboratory of Virology and Wuhan Institute of Virology, Chinese Academy of Sciences	Wuhan Institute of Virology
EPI774251	HA	China	2016-May-09	EPI_ISL_224721	A/Bar-headed_Goose/Qinghai/BTY9-B/2016	#N/A	State Key Laboratory of Virology and Wuhan Institute of Virology, Chinese Academy of Sciences	Wuhan Institute of Virology
EPI774259	HA	China	2016-May-09	EPI_ISL_224722	A/Bar-headed_Goose/Qinghai/BTY9-LU/2016	#N/A	State Key Laboratory of Virology and Wuhan Institute of Virology, Chinese Academy of Sciences	Wuhan Institute of Virology
EPI774267	HA	China	2016-May-09	EPI_ISL_224723	A/Bar-headed_Goose/Qinghai/BTY10-B/2016	#N/A	State Key Laboratory of Virology and Wuhan Institute of Virology, Chinese Academy of Sciences	Wuhan Institute of Virology
EPI774277	HA	China	2016-May-09	EPI_ISL_224724	A/Bar-headed_Goose/Qinghai/BTY10-LU/2016	#N/A	State Key Laboratory of Virology and Wuhan Institute of Virology, Chinese Academy of Sciences	Wuhan Institute of Virology
EPI774286	HA	China	2016-May-09	EPI_ISL_224725	A/Bar-headed_Goose/Qinghai/BTY11-B/2016	#N/A	State Key Laboratory of Virology and Wuhan Institute of Virology, Chinese Academy of Sciences	Wuhan Institute of Virology
EPI774294	HA	China	2016-May-09	EPI_ISL_224726	A/Bar-headed_Goose/Qinghai/BTY11-LU/2016	#N/A	State Key Laboratory of Virology and Wuhan Institute of Virology, Chinese Academy of Sciences	Wuhan Institute of Virology
EPI774302	HA	China	2016-May-13	EPI_ISL_224727	A/Bar-headed_Goose/Qinghai/BTY12-B/2016	#N/A	State Key Laboratory of Virology and Wuhan Institute of Virology, Chinese Academy of Sciences	Wuhan Institute of Virology
EPI774310	HA	China	2016-May-13	EPI_ISL_224728	A/Bar-headed_Goose/Qinghai/BTY12-LU/2016	#N/A	State Key Laboratory of Virology and Wuhan Institute of Virology, Chinese Academy of Sciences	Wuhan Institute of Virology
EPI774318	HA	China	2016-May-14	EPI_ISL_224729	A/Bar-headed_Goose/Qinghai/BTY13-B/2016	#N/A	State Key Laboratory of Virology and Wuhan Institute of Virology, Chinese Academy of Sciences	Wuhan Institute of Virology
EPI774326	HA	China	2016-May-14	EPI_ISL_224730	A/Bar-headed_Goose/Qinghai/BTY13-LU/2016	#N/A	State Key Laboratory of Virology and Wuhan Institute of Virology, Chinese Academy of Sciences	Wuhan Institute of Virology
EPI774335	HA	China	2016-May-14	EPI_ISL_224731	A/Bar-headed_Goose/Qinghai/BTY14-B/2016	#N/A	State Key Laboratory of Virology and Wuhan Institute of Virology, Chinese Academy of Sciences	Wuhan Institute of Virology
EPI774344	HA	China	2016-May-14	EPI_ISL_224732	A/Bar-headed_Goose/Qinghai/BTY14-LU/2016	#N/A	State Key Laboratory of Virology and Wuhan Institute of Virology, Chinese Academy of Sciences	Wuhan Institute of Virology
[truncated: 1,820 more rows]

## Sheet: Foglio1
We gratefully acknowledge the authors, originating and submitting laboratories of the sequences from GISAID’s EpiFlu™ Database on which this research is based. The list is detailed below.
[truncated: 1,145 more rows]

## Sheet: Foglio2
A/chicken/Bulgaria/380-1_20VIR3542-1/2020	OK
[truncated: 126 more rows]
